# Supplementary material for: 4-[(Benzyl­amino)­carbon­yl]-1-methyl­pyridinium bromide hemihydrate: X-ray diffraction study and Hirshfeld surface analysis
Source: Acta Crystallogr E Crystallogr Commun. 2022 Apr 12;78(Pt 5):496–9. doi: 10.1107/S2056989022003784 (PMC9069518; doi:10.1107/S2056989022003784)
Supplement: Supplementary file 1 [file e-78-00496-sup1.cif]

##############################################################################
#                                                                            #
# This CIF contains the data in a paper accepted for publication in          #
# Acta Crystallographica Section E. It conforms to the requirements of       #
# Notes for Authors for Acta Crystallographica Section E, and has been       #
# peer reviewed under the auspices of the IUCr Commission on Journals.       #
#                                                                            #
# Full details of the Crystallographic Information File format               #
# are given in the paper "The Crystallographic Information File (CIF):       #
# a New Standard Archive File for Crystallography" by S. R. Hall, F. H.      #
# Allen and I. D. Brown [Acta Cryst. (1991), A47, 655-685].                  #
#                                                                            #
# The current version of the core CIF dictionary is obtainable from          #
# ftp://ftp.iucr.org/pub/cif_core.dic.                                       #
#                                                                            #
# Software is freely available for graphical display of the structure(s)     #
# in this CIF. For information consult the CIF software page                 #
# http://www.iucr.org/resources/cif/software.                                #
#                                                                            #
# This file may be used for bona fide research purposes within the           #
# scientific community so long as proper attribution is given to the journal # 
# article from which it was obtained.                                        #
#                                                                            #
##############################################################################
data_I
_audit_creation_method     'SHELXL-2016/6'
_journal_date_recd_electronic     2021-10-14
_journal_date_accepted     2022-04-06
_journal_name_full     'Acta Crystallographica, Section E'
_journal_year     2022
_journal_volume     78
_journal_issue      5
_journal_page_first     0
_journal_page_last     0
_journal_paper_category     GO
_journal_paper_doi     10.1107/S2056989022003784
_journal_coeditor_code     WM5623
_publ_contact_author_name     'Svitlana V. Shishkina'
_publ_contact_author_address
;
SSI "Institute for Single Crystals" NAS of Ukraine, 60 Nauky ave., Kharkiv,
 61001, Ukraine
V.N.Karazin Kharkiv National University, 4 Svobody sq., Kharkiv 61022, Ukraine
;
_publ_contact_author_email     sveta@xray.isc.kharkov.com
_publ_contact_author_fax     ?
_publ_contact_author_phone     ?
_publ_section_title
;
4-[(Benzylamino)carbonyl]-1-methylpyridinium bromide hemihydrate: X-ray
diffraction study and Hirshfeld surface analysis
;
_publ_section_title_footnote     .
loop_
    _publ_author_name
    _publ_author_footnote
    _publ_author_address
    'Rudiuk, Vitalii V.' .
;
Farmak JSC, 63 Kyrylivska str., Kyiv 04080,
Ukraine
Department of Organic
Chemistry, National Technical University of Ukraine, 37, Pobedy ave., Kyiv
03056,
Ukraine
;
    'Shaposhnik, Anna M.' .
;
SSI "Institute for Single Crystals" NAS of Ukraine, 60 Nauky ave., Kharkiv,
61001,
Ukraine
;
    'Baumer, Vyacheslav M.' .
;
SSI "Institute for Single Crystals" NAS of Ukraine, 60 Nauky ave., Kharkiv,
61001,
Ukraine
;
    'Levandovskiy, Igor A.' .
;
Department of Organic
Chemistry, National Technical University of Ukraine, 37, Pobedy ave., Kyiv
03056,
Ukraine
;
    'Shishkina, Svitlana V.' .
;
SSI "Institute for Single Crystals" NAS of Ukraine, 60 Nauky ave., Kharkiv,
61001,
Ukraine
V.N. Karazin Kharkiv National University, 4 Svobody sq., Kharkiv 61022,
Ukraine
;
_publ_section_synopsis
;
The ability of 4-[(benzylamino)carbonyl]-1-methylpyridinium bromide salt to
form hydrates was studied. Hirshfeld surfaces analysis was performed for
identification of intermolecular interactions.
;
_chemical_name_systematic
;
4-[(Benzylamino)carbonyl]-1-methylpyridinium bromide hemihydrate
;
_chemical_name_common     ?
_chemical_formula_moiety     'C14 H15 N2 O +, Br -, 0.5(H2 O)'
_chemical_formula_sum     'C14 H16 Br N2 O1.5'
_chemical_formula_iupac     'C14 H15 N2 O +, Br -, 0.5H2 O'
_chemical_formula_weight     316.19
_chemical_melting_point     ?
_space_group_crystal_system     triclinic
_space_group_name_H-M_alt     'P -1'
_space_group_name_Hall     '-P 1'
loop_
    _space_group_symop_operation_xyz
    'x, y, z'
    '-x, -y, -z'
_cell_length_a     5.8891(4)
_cell_length_b     14.7565(10)
_cell_length_c     17.8090(11)
_cell_angle_alpha     65.773(6)
_cell_angle_beta     85.396(6)
_cell_angle_gamma     85.544(6)
_cell_volume     1405.08(17)
_cell_formula_units_Z     4
_cell_measurement_reflns_used     4991
_cell_measurement_theta_min     3.610
_cell_measurement_theta_max     25.352
_cell_measurement_temperature     293(2)
_exptl_crystal_description     plate
_exptl_crystal_colour     colorless
_exptl_crystal_size_max     0.300
_exptl_crystal_size_mid     0.150
_exptl_crystal_size_min     0.100
_exptl_crystal_density_diffrn     1.495
_exptl_crystal_density_meas     ?
_exptl_crystal_density_method     ?
_exptl_crystal_F_000     644
_exptl_absorpt_coefficient_mu     2.921
_exptl_absorpt_correction_type     multi-scan
_exptl_absorpt_process_details
;
(CrysAlisPro; Rigaku OD, 2021)
;
_exptl_absorpt_correction_T_min     0.63401
_exptl_absorpt_correction_T_max     1.00000
_diffrn_ambient_temperature     293(2)
_diffrn_source     'Enhance (Mo) X-ray Source'
_diffrn_radiation_type     MoK\a
_diffrn_radiation_wavelength     0.71073
_diffrn_measurement_device_type     'Xcalibur, Atlas'
_diffrn_measurement_method     '\w scans'
_diffrn_detector_area_resol_mean     10.3779
_diffrn_reflns_number     14465
_diffrn_reflns_av_R_equivalents     0.0751
_diffrn_reflns_av_unetI/netI     0.0715
_diffrn_reflns_theta_min     3.443
_diffrn_reflns_theta_max     25.000
_diffrn_reflns_theta_full     25.000
_diffrn_measured_fraction_theta_max     0.998
_diffrn_measured_fraction_theta_full     0.998
_diffrn_reflns_limit_h_min     -6
_diffrn_reflns_limit_h_max     6
_diffrn_reflns_limit_k_min     -16
_diffrn_reflns_limit_k_max     17
_diffrn_reflns_limit_l_min     -21
_diffrn_reflns_limit_l_max     20
_refine_special_details     ?
_reflns_number_total     4925
_reflns_number_gt     3547
_reflns_threshold_expression     'I > 2\s(I)'
_refine_ls_structure_factor_coef     Fsqd
_refine_ls_matrix_type     full
_refine_ls_R_factor_all     0.0837
_refine_ls_R_factor_gt     0.0601
_refine_ls_wR_factor_gt     0.1561
_refine_ls_wR_factor_ref     0.1748
_refine_ls_goodness_of_fit_ref     1.057
_refine_ls_restrained_S_all     1.057
_refine_ls_number_reflns     4925
_refine_ls_number_parameters     339
_refine_ls_number_restraints     0
_refine_ls_hydrogen_treatment     constr
_refine_ls_weighting_scheme     calc
_refine_ls_weighting_details
              'w=1/[\s^2^(Fo^2^)+(0.0802P)^2^+0.8154P] where P=(Fo^2^+2Fc^2^)/3'
_atom_sites_solution_hydrogens     mixed
_atom_sites_solution_primary     ?
_atom_sites_solution_secondary     ?
_refine_ls_shift/su_max     0.001
_refine_ls_shift/su_mean     0.000
_refine_diff_density_max     1.116
_refine_diff_density_min     -0.448
_refine_ls_extinction_method     none
_refine_ls_extinction_coef     .
loop_
    _atom_type_symbol
    _atom_type_description
    _atom_type_scat_dispersion_real
    _atom_type_scat_dispersion_imag
    _atom_type_scat_source
    'C' 'C' 0.0033 0.0016
                         'International Tables Vol C Tables 4.2.6.8 and 6.1.1.4'
    'H' 'H' 0.0000 0.0000
                         'International Tables Vol C Tables 4.2.6.8 and 6.1.1.4'
    'Br' 'Br' -0.2901 2.4595
                         'International Tables Vol C Tables 4.2.6.8 and 6.1.1.4'
    'N' 'N' 0.0061 0.0033
                         'International Tables Vol C Tables 4.2.6.8 and 6.1.1.4'
    'O' 'O' 0.0106 0.0060
                         'International Tables Vol C Tables 4.2.6.8 and 6.1.1.4'
_computing_data_collection
;
CrysAlisPro (Rigaku OD, 2021)
;
_computing_cell_refinement
;
CrysAlisPro (Rigaku OD, 2021)
;
_computing_data_reduction
;
CrysAlisPro (Rigaku OD, 2021)
;
_computing_structure_solution
;
SHELXT (Sheldrick, 2015a)
;
_computing_structure_refinement
;
SHELXL (Sheldrick, 2015b)
;
_computing_molecular_graphics
;
Mercury (Macrae <i>et al.</i>,  2020)
;
_computing_publication_material
;
<i>OLEX2</i> (Dolomanov <i>et al.</i>,  2009)
;
loop_
    _atom_site_type_symbol
    _atom_site_label
    _atom_site_fract_x
    _atom_site_fract_y
    _atom_site_fract_z
    _atom_site_U_iso_or_equiv
    _atom_site_adp_type
    _atom_site_calc_flag
    _atom_site_occupancy
    _atom_site_disorder_assembly
    _atom_site_disorder_group
    Br Br1A 0.68503(10) 1.06475(4) 0.84634(4) 0.0614(2) Uani d 1 . .
    Br Br1B 0.37067(11) 0.44764(5) 0.67323(4) 0.0621(2) Uani d 1 . .
    O O1A 0.3136(7) 0.6956(3) 0.9887(2) 0.0611(11) Uani d 1 . .
    N N1A 0.9794(7) 0.7007(3) 1.1351(2) 0.0438(10) Uani d 1 . .
    N N1B 0.6285(7) 0.7967(3) 0.3685(3) 0.0496(11) Uani d 1 . .
    N N2A 0.3986(7) 0.8566(3) 0.9181(3) 0.0493(11) Uani d 1 . .
    H H2A 0.486736 0.902420 0.913909 0.059 Uiso calc 1 . .
    O O1B -0.0865(8) 0.8195(3) 0.5244(3) 0.0766(14) Uani d 1 . .
    N N2B 0.0287(8) 0.6602(4) 0.5982(3) 0.0518(11) Uani d 1 . .
    H H2B 0.133971 0.614443 0.603968 0.062 Uiso calc 1 . .
    C C9B -0.1252(8) 0.6264(4) 0.7400(3) 0.0413(12) Uani d 1 . .
    C C9A 0.2998(8) 0.8874(4) 0.7765(3) 0.0432(12) Uani d 1 . .
    C C2A 0.9195(9) 0.7968(4) 1.0910(3) 0.0473(13) Uani d 1 . .
    H H2AA 0.996826 0.846374 1.096125 0.057 Uiso calc 1 . .
    C C10B -0.2902(9) 0.5848(4) 0.8037(3) 0.0505(14) Uani d 1 . .
    H H10B -0.423087 0.563252 0.792737 0.061 Uiso calc 1 . .
    C C4A 0.6308(8) 0.7478(4) 1.0305(3) 0.0406(12) Uani d 1 . .
    C C6A 0.8719(9) 0.6286(4) 1.1285(3) 0.0440(12) Uani d 1 . .
    H H6A 0.915307 0.562491 1.159801 0.053 Uiso calc 1 . .
    C C7A 0.4317(8) 0.7654(4) 0.9765(3) 0.0431(12) Uani d 1 . .
    C C14A 0.5157(9) 0.8564(4) 0.7586(3) 0.0484(13) Uani d 1 . .
    H H14A 0.618478 0.829285 0.800112 0.058 Uiso calc 1 . .
    C C3A 0.7436(9) 0.8223(4) 1.0381(3) 0.0471(13) Uani d 1 . .
    H H3A 0.701404 0.888839 1.007835 0.057 Uiso calc 1 . .
    C C8A 0.2168(9) 0.8807(4) 0.8609(3) 0.0516(14) Uani d 1 . .
    H H8AA 0.141562 0.943815 0.855334 0.062 Uiso calc 1 . .
    H H8AB 0.104777 0.830227 0.883854 0.062 Uiso calc 1 . .
    C C4B 0.2677(9) 0.7633(4) 0.4813(3) 0.0435(12) Uani d 1 . .
    C C6B 0.4700(10) 0.8688(4) 0.3605(4) 0.0576(15) Uani d 1 . .
    H H6B 0.481705 0.930081 0.315903 0.069 Uiso calc 1 . .
    C C13A 0.5825(10) 0.8647(4) 0.6799(4) 0.0572(15) Uani d 1 . .
    H H13A 0.730428 0.845033 0.668565 0.069 Uiso calc 1 . .
    C C5A 0.6988(9) 0.6501(4) 1.0763(3) 0.0456(12) Uani d 1 . .
    H H5A 0.626632 0.598873 1.071699 0.055 Uiso calc 1 . .
    C C8B -0.1697(9) 0.6367(4) 0.6549(3) 0.0517(14) Uani d 1 . .
    H H8BA -0.226852 0.574898 0.658879 0.062 Uiso calc 1 . .
    H H8BB -0.287947 0.688592 0.632632 0.062 Uiso calc 1 . .
    C C14B 0.0695(9) 0.6561(4) 0.7590(3) 0.0495(13) Uani d 1 . .
    H H14B 0.182173 0.683315 0.717605 0.059 Uiso calc 1 . .
    C C10A 0.1499(9) 0.9266(4) 0.7139(3) 0.0509(14) Uani d 1 . .
    H H10A 0.003602 0.948655 0.724536 0.061 Uiso calc 1 . .
    C C13B 0.1036(10) 0.6469(4) 0.8380(3) 0.0560(14) Uani d 1 . .
    H H13B 0.236700 0.667865 0.849318 0.067 Uiso calc 1 . .
    C C11B -0.2587(10) 0.5752(5) 0.8820(4) 0.0600(16) Uani d 1 . .
    H H11B -0.370718 0.547599 0.923613 0.072 Uiso calc 1 . .
    C C1A 1.1677(9) 0.6740(5) 1.1928(3) 0.0537(15) Uani d 1 . .
    H H1AA 1.250770 0.732005 1.181669 0.080 Uiso calc 1 . .
    H H1AB 1.268614 0.623796 1.185187 0.080 Uiso calc 1 . .
    H H1AC 1.104851 0.649076 1.248552 0.080 Uiso calc 1 . .
    C C12B -0.0633(10) 0.6060(5) 0.8998(4) 0.0591(15) Uani d 1 . .
    H H12B -0.043285 0.599418 0.953119 0.071 Uiso calc 1 . .
    C C7B 0.0549(9) 0.7494(4) 0.5377(3) 0.0490(13) Uani d 1 . .
    C C2B 0.6158(10) 0.7092(4) 0.4317(3) 0.0575(15) Uani d 1 . .
    H H2BA 0.729127 0.659726 0.436849 0.069 Uiso calc 1 . .
    C C12A 0.4310(11) 0.9020(5) 0.6185(4) 0.0653(17) Uani d 1 . .
    H H12A 0.473938 0.905876 0.565843 0.078 Uiso calc 1 . .
    C C3B 0.4378(10) 0.6904(4) 0.4896(3) 0.0540(14) Uani d 1 . .
    H H3B 0.431425 0.628916 0.534200 0.065 Uiso calc 1 . .
    C C5B 0.2912(10) 0.8543(4) 0.4166(3) 0.0560(15) Uani d 1 . .
    H H5B 0.184373 0.906179 0.411098 0.067 Uiso calc 1 . .
    C C11A 0.2154(11) 0.9334(5) 0.6356(4) 0.0658(17) Uani d 1 . .
    H H11A 0.112389 0.959471 0.594095 0.079 Uiso calc 1 . .
    C C1B 0.8149(11) 0.8123(5) 0.3041(4) 0.0697(18) Uani d 1 . .
    H H1BA 0.752677 0.819184 0.253735 0.105 Uiso calc 1 . .
    H H1BB 0.922527 0.756296 0.321780 0.105 Uiso calc 1 . .
    H H1BC 0.890242 0.871600 0.295088 0.105 Uiso calc 1 . .
    O O1W 0.1099(12) 0.5752(7) 0.4262(5) 0.132(3) Uani d 1 . .
    H H1WA 0.222090 0.534776 0.446576 0.198 Uiso d 1 . .
    H H1WB 0.054401 0.561287 0.389761 0.198 Uiso d 1 . .
loop_
    _atom_site_aniso_label
    _atom_site_aniso_U_11
    _atom_site_aniso_U_22
    _atom_site_aniso_U_33
    _atom_site_aniso_U_12
    _atom_site_aniso_U_13
    _atom_site_aniso_U_23
    Br1A 0.0648(4) 0.0476(4) 0.0676(4) -0.0142(3) -0.0086(3) -0.0165(3)
    Br1B 0.0719(4) 0.0510(4) 0.0559(4) -0.0091(3) -0.0022(3) -0.0133(3)
    O1A 0.068(3) 0.049(2) 0.061(2) -0.0199(19) -0.0167(19) -0.0110(19)
    N1A 0.050(2) 0.047(3) 0.033(2) -0.0052(19) -0.0020(17) -0.015(2)
    N1B 0.056(3) 0.052(3) 0.041(2) -0.016(2) 0.0023(19) -0.018(2)
    N2A 0.054(3) 0.045(3) 0.045(2) -0.0116(19) -0.0074(19) -0.011(2)
    O1B 0.069(3) 0.059(3) 0.075(3) 0.002(2) 0.018(2) -0.005(2)
    N2B 0.058(3) 0.052(3) 0.040(2) -0.003(2) 0.0033(19) -0.015(2)
    C9B 0.044(3) 0.038(3) 0.039(3) -0.007(2) -0.002(2) -0.011(2)
    C9A 0.046(3) 0.033(3) 0.046(3) -0.007(2) -0.008(2) -0.009(2)
    C2A 0.062(3) 0.036(3) 0.043(3) -0.008(2) -0.009(2) -0.012(2)
    C10B 0.043(3) 0.054(4) 0.053(3) -0.015(2) 0.007(2) -0.020(3)
    C4A 0.049(3) 0.041(3) 0.032(3) -0.007(2) 0.001(2) -0.015(2)
    C6A 0.053(3) 0.033(3) 0.039(3) -0.003(2) -0.004(2) -0.008(2)
    C7A 0.049(3) 0.045(3) 0.036(3) -0.009(2) 0.002(2) -0.016(2)
    C14A 0.048(3) 0.041(3) 0.052(3) -0.002(2) -0.011(2) -0.013(2)
    C3A 0.057(3) 0.034(3) 0.048(3) -0.006(2) -0.007(2) -0.013(2)
    C8A 0.045(3) 0.051(4) 0.052(3) 0.001(2) -0.011(2) -0.013(3)
    C4B 0.054(3) 0.043(3) 0.033(3) -0.005(2) -0.005(2) -0.015(2)
    C6B 0.064(4) 0.040(3) 0.054(3) -0.007(3) 0.003(3) -0.005(3)
    C13A 0.058(3) 0.051(4) 0.062(4) 0.000(3) -0.004(3) -0.023(3)
    C5A 0.057(3) 0.037(3) 0.043(3) -0.012(2) 0.003(2) -0.016(2)
    C8B 0.058(3) 0.049(3) 0.043(3) -0.009(2) 0.000(2) -0.012(3)
    C14B 0.050(3) 0.043(3) 0.048(3) -0.010(2) 0.005(2) -0.012(3)
    C10A 0.043(3) 0.050(3) 0.052(3) -0.001(2) -0.013(2) -0.011(3)
    C13B 0.060(3) 0.058(4) 0.055(4) -0.009(3) -0.007(3) -0.025(3)
    C11B 0.064(4) 0.063(4) 0.050(3) -0.019(3) 0.018(3) -0.021(3)
    C1A 0.047(3) 0.060(4) 0.049(3) 0.000(3) -0.014(2) -0.016(3)
    C12B 0.072(4) 0.062(4) 0.046(3) -0.004(3) -0.002(3) -0.025(3)
    C7B 0.051(3) 0.051(4) 0.039(3) -0.001(3) -0.003(2) -0.013(3)
    C2B 0.065(4) 0.045(4) 0.056(4) 0.000(3) 0.002(3) -0.015(3)
    C12A 0.079(4) 0.061(4) 0.061(4) -0.012(3) 0.000(3) -0.029(3)
    C3B 0.063(3) 0.045(3) 0.042(3) -0.003(3) 0.004(2) -0.007(3)
    C5B 0.058(3) 0.045(3) 0.054(3) 0.001(3) 0.004(3) -0.011(3)
    C11A 0.068(4) 0.063(4) 0.062(4) 0.002(3) -0.022(3) -0.019(3)
    C1B 0.067(4) 0.072(5) 0.062(4) -0.012(3) 0.019(3) -0.021(3)
    O1W 0.103(5) 0.189(8) 0.132(6) 0.013(5) -0.021(4) -0.095(6)
_geom_special_details
;
 All esds (except the esd in the dihedral angle between two l.s. planes)
 are estimated using the full covariance matrix.  The cell esds are taken
 into account individually in the estimation of esds in distances, angles
 and torsion angles; correlations between esds in cell parameters are only
 used when they are defined by crystal symmetry.  An approximate (isotropic)
 treatment of cell esds is used for estimating esds involving l.s. planes.
;
loop_
    _geom_bond_atom_site_label_1
    _geom_bond_atom_site_label_2
    _geom_bond_site_symmetry_2
    _geom_bond_distance
    _geom_bond_publ_flag
    O1A C7A . 1.223(6) ?
    N1A C6A . 1.330(7) ?
    N1A C2A . 1.343(6) ?
    N1A C1A . 1.491(7) ?
    N1B C2B . 1.323(7) ?
    N1B C6B . 1.329(7) ?
    N1B C1B . 1.480(7) ?
    N2A C7A . 1.332(6) ?
    N2A C8A . 1.459(7) ?
    N2A H2A . 0.8600 ?
    O1B C7B . 1.231(6) ?
    N2B C7B . 1.326(7) ?
    N2B C8B . 1.446(7) ?
    N2B H2B . 0.8600 ?
    C9B C14B . 1.373(7) ?
    C9B C10B . 1.397(7) ?
    C9B C8B . 1.502(7) ?
    C9A C14A . 1.376(7) ?
    C9A C10A . 1.381(7) ?
    C9A C8A . 1.507(8) ?
    C2A C3A . 1.381(8) ?
    C2A H2AA . 0.9300 ?
    C10B C11B . 1.370(8) ?
    C10B H10B . 0.9300 ?
    C4A C5A . 1.379(7) ?
    C4A C3A . 1.385(7) ?
    C4A C7A . 1.515(7) ?
    C6A C5A . 1.365(8) ?
    C6A H6A . 0.9300 ?
    C14A C13A . 1.383(8) ?
    C14A H14A . 0.9300 ?
    C3A H3A . 0.9300 ?
    C8A H8AA . 0.9700 ?
    C8A H8AB . 0.9700 ?
    C4B C5B . 1.373(7) ?
    C4B C3B . 1.382(7) ?
    C4B C7B . 1.514(7) ?
    C6B C5B . 1.357(8) ?
    C6B H6B . 0.9300 ?
    C13A C12A . 1.372(9) ?
    C13A H13A . 0.9300 ?
    C5A H5A . 0.9300 ?
    C8B H8BA . 0.9700 ?
    C8B H8BB . 0.9700 ?
    C14B C13B . 1.386(8) ?
    C14B H14B . 0.9300 ?
    C10A C11A . 1.382(8) ?
    C10A H10A . 0.9300 ?
    C13B C12B . 1.384(8) ?
    C13B H13B . 0.9300 ?
    C11B C12B . 1.375(9) ?
    C11B H11B . 0.9300 ?
    C1A H1AA . 0.9600 ?
    C1A H1AB . 0.9600 ?
    C1A H1AC . 0.9600 ?
    C12B H12B . 0.9300 ?
    C2B C3B . 1.370(8) ?
    C2B H2BA . 0.9300 ?
    C12A C11A . 1.372(9) ?
    C12A H12A . 0.9300 ?
    C3B H3B . 0.9300 ?
    C5B H5B . 0.9300 ?
    C11A H11A . 0.9300 ?
    C1B H1BA . 0.9600 ?
    C1B H1BB . 0.9600 ?
    C1B H1BC . 0.9600 ?
    O1W H1WA . 0.8506 ?
    O1W H1WB . 0.8502 ?
loop_
    _geom_angle_atom_site_label_1
    _geom_angle_atom_site_label_2
    _geom_angle_atom_site_label_3
    _geom_angle_site_symmetry_1
    _geom_angle_site_symmetry_3
    _geom_angle
    _geom_angle_publ_flag
    C6A N1A C2A . . 120.9(4) ?
    C6A N1A C1A . . 119.3(4) ?
    C2A N1A C1A . . 119.9(5) ?
    C2B N1B C6B . . 120.5(5) ?
    C2B N1B C1B . . 119.4(5) ?
    C6B N1B C1B . . 120.0(5) ?
    C7A N2A C8A . . 121.7(5) ?
    C7A N2A H2A . . 119.1 ?
    C8A N2A H2A . . 119.1 ?
    C7B N2B C8B . . 122.7(5) ?
    C7B N2B H2B . . 118.6 ?
    C8B N2B H2B . . 118.6 ?
    C14B C9B C10B . . 117.7(5) ?
    C14B C9B C8B . . 123.6(4) ?
    C10B C9B C8B . . 118.7(5) ?
    C14A C9A C10A . . 118.3(5) ?
    C14A C9A C8A . . 123.7(4) ?
    C10A C9A C8A . . 118.0(5) ?
    N1A C2A C3A . . 120.4(5) ?
    N1A C2A H2AA . . 119.8 ?
    C3A C2A H2AA . . 119.8 ?
    C11B C10B C9B . . 120.8(5) ?
    C11B C10B H10B . . 119.6 ?
    C9B C10B H10B . . 119.6 ?
    C5A C4A C3A . . 118.6(5) ?
    C5A C4A C7A . . 116.8(5) ?
    C3A C4A C7A . . 124.7(5) ?
    N1A C6A C5A . . 120.9(5) ?
    N1A C6A H6A . . 119.5 ?
    C5A C6A H6A . . 119.5 ?
    O1A C7A N2A . . 124.3(5) ?
    O1A C7A C4A . . 118.4(5) ?
    N2A C7A C4A . . 117.2(5) ?
    C9A C14A C13A . . 121.1(5) ?
    C9A C14A H14A . . 119.4 ?
    C13A C14A H14A . . 119.4 ?
    C2A C3A C4A . . 119.3(5) ?
    C2A C3A H3A . . 120.4 ?
    C4A C3A H3A . . 120.4 ?
    N2A C8A C9A . . 113.5(4) ?
    N2A C8A H8AA . . 108.9 ?
    C9A C8A H8AA . . 108.9 ?
    N2A C8A H8AB . . 108.9 ?
    C9A C8A H8AB . . 108.9 ?
    H8AA C8A H8AB . . 107.7 ?
    C5B C4B C3B . . 117.8(5) ?
    C5B C4B C7B . . 117.6(5) ?
    C3B C4B C7B . . 124.6(5) ?
    N1B C6B C5B . . 121.0(5) ?
    N1B C6B H6B . . 119.5 ?
    C5B C6B H6B . . 119.5 ?
    C12A C13A C14A . . 120.2(6) ?
    C12A C13A H13A . . 119.9 ?
    C14A C13A H13A . . 119.9 ?
    C6A C5A C4A . . 120.0(5) ?
    C6A C5A H5A . . 120.0 ?
    C4A C5A H5A . . 120.0 ?
    N2B C8B C9B . . 114.0(5) ?
    N2B C8B H8BA . . 108.8 ?
    C9B C8B H8BA . . 108.8 ?
    N2B C8B H8BB . . 108.8 ?
    C9B C8B H8BB . . 108.8 ?
    H8BA C8B H8BB . . 107.6 ?
    C9B C14B C13B . . 122.1(5) ?
    C9B C14B H14B . . 119.0 ?
    C13B C14B H14B . . 119.0 ?
    C9A C10A C11A . . 120.6(5) ?
    C9A C10A H10A . . 119.7 ?
    C11A C10A H10A . . 119.7 ?
    C12B C13B C14B . . 119.1(6) ?
    C12B C13B H13B . . 120.5 ?
    C14B C13B H13B . . 120.5 ?
    C10B C11B C12B . . 120.7(5) ?
    C10B C11B H11B . . 119.7 ?
    C12B C11B H11B . . 119.7 ?
    N1A C1A H1AA . . 109.5 ?
    N1A C1A H1AB . . 109.5 ?
    H1AA C1A H1AB . . 109.5 ?
    N1A C1A H1AC . . 109.5 ?
    H1AA C1A H1AC . . 109.5 ?
    H1AB C1A H1AC . . 109.5 ?
    C11B C12B C13B . . 119.7(6) ?
    C11B C12B H12B . . 120.2 ?
    C13B C12B H12B . . 120.2 ?
    O1B C7B N2B . . 123.4(5) ?
    O1B C7B C4B . . 119.2(5) ?
    N2B C7B C4B . . 117.4(5) ?
    N1B C2B C3B . . 120.8(5) ?
    N1B C2B H2BA . . 119.6 ?
    C3B C2B H2BA . . 119.6 ?
    C13A C12A C11A . . 119.2(6) ?
    C13A C12A H12A . . 120.4 ?
    C11A C12A H12A . . 120.4 ?
    C2B C3B C4B . . 119.6(5) ?
    C2B C3B H3B . . 120.2 ?
    C4B C3B H3B . . 120.2 ?
    C6B C5B C4B . . 120.2(5) ?
    C6B C5B H5B . . 119.9 ?
    C4B C5B H5B . . 119.9 ?
    C12A C11A C10A . . 120.6(5) ?
    C12A C11A H11A . . 119.7 ?
    C10A C11A H11A . . 119.7 ?
    N1B C1B H1BA . . 109.5 ?
    N1B C1B H1BB . . 109.5 ?
    H1BA C1B H1BB . . 109.5 ?
    N1B C1B H1BC . . 109.5 ?
    H1BA C1B H1BC . . 109.5 ?
    H1BB C1B H1BC . . 109.5 ?
    H1WA O1W H1WB . . 109.4 ?
loop_
    _geom_torsion_atom_site_label_1
    _geom_torsion_atom_site_label_2
    _geom_torsion_atom_site_label_3
    _geom_torsion_atom_site_label_4
    _geom_torsion_site_symmetry_1
    _geom_torsion_site_symmetry_2
    _geom_torsion_site_symmetry_3
    _geom_torsion_site_symmetry_4
    _geom_torsion
    _geom_torsion_publ_flag
    C6A N1A C2A C3A . . . . 0.3(8) ?
    C1A N1A C2A C3A . . . . -179.3(5) ?
    C14B C9B C10B C11B . . . . 0.7(8) ?
    C8B C9B C10B C11B . . . . -179.0(6) ?
    C2A N1A C6A C5A . . . . 0.4(8) ?
    C1A N1A C6A C5A . . . . -180.0(5) ?
    C8A N2A C7A O1A . . . . -1.5(8) ?
    C8A N2A C7A C4A . . . . 177.9(5) ?
    C5A C4A C7A O1A . . . . 15.0(7) ?
    C3A C4A C7A O1A . . . . -163.5(5) ?
    C5A C4A C7A N2A . . . . -164.4(5) ?
    C3A C4A C7A N2A . . . . 17.1(7) ?
    C10A C9A C14A C13A . . . . 0.5(8) ?
    C8A C9A C14A C13A . . . . -179.8(6) ?
    N1A C2A C3A C4A . . . . -0.5(8) ?
    C5A C4A C3A C2A . . . . -0.1(8) ?
    C7A C4A C3A C2A . . . . 178.4(5) ?
    C7A N2A C8A C9A . . . . -102.6(6) ?
    C14A C9A C8A N2A . . . . 11.4(8) ?
    C10A C9A C8A N2A . . . . -168.9(5) ?
    C2B N1B C6B C5B . . . . -0.3(9) ?
    C1B N1B C6B C5B . . . . 176.6(6) ?
    C9A C14A C13A C12A . . . . -1.8(9) ?
    N1A C6A C5A C4A . . . . -1.0(8) ?
    C3A C4A C5A C6A . . . . 0.8(8) ?
    C7A C4A C5A C6A . . . . -177.8(5) ?
    C7B N2B C8B C9B . . . . -107.0(6) ?
    C14B C9B C8B N2B . . . . 12.8(8) ?
    C10B C9B C8B N2B . . . . -167.4(5) ?
    C10B C9B C14B C13B . . . . -0.7(8) ?
    C8B C9B C14B C13B . . . . 179.0(5) ?
    C14A C9A C10A C11A . . . . 0.6(8) ?
    C8A C9A C10A C11A . . . . -179.1(6) ?
    C9B C14B C13B C12B . . . . 0.3(9) ?
    C9B C10B C11B C12B . . . . -0.3(10) ?
    C10B C11B C12B C13B . . . . -0.1(10) ?
    C14B C13B C12B C11B . . . . 0.1(9) ?
    C8B N2B C7B O1B . . . . -0.2(9) ?
    C8B N2B C7B C4B . . . . -178.4(5) ?
    C5B C4B C7B O1B . . . . -0.9(8) ?
    C3B C4B C7B O1B . . . . -179.7(6) ?
    C5B C4B C7B N2B . . . . 177.4(5) ?
    C3B C4B C7B N2B . . . . -1.4(9) ?
    C6B N1B C2B C3B . . . . 0.9(9) ?
    C1B N1B C2B C3B . . . . -176.0(6) ?
    C14A C13A C12A C11A . . . . 1.9(10) ?
    N1B C2B C3B C4B . . . . 0.9(10) ?
    C5B C4B C3B C2B . . . . -3.1(9) ?
    C7B C4B C3B C2B . . . . 175.6(6) ?
    N1B C6B C5B C4B . . . . -2.0(10) ?
    C3B C4B C5B C6B . . . . 3.7(9) ?
    C7B C4B C5B C6B . . . . -175.1(6) ?
    C13A C12A C11A C10A . . . . -0.8(10) ?
    C9A C10A C11A C12A . . . . -0.5(10) ?
loop_
    _geom_hbond_atom_site_label_D
    _geom_hbond_atom_site_label_H
    _geom_hbond_atom_site_label_A
    _geom_hbond_site_symmetry_A
    _geom_hbond_distance_DH
    _geom_hbond_distance_HA
    _geom_hbond_distance_DA
    _geom_hbond_angle_DHA
    N2A H2A Br1A . 0.86 2.53 3.339(5) 157.5
    C3A H3A Br1A . 0.93 2.98 3.814(5) 149.6
    C2A H2AA Br1A 2_777 0.93 2.84 3.725(6) 159.1
    C1A H1AA Br1A 2_777 0.96 2.88 3.784(6) 156.9
    C6A H6A CgB 2_667 0.93 2.65 3.510(7) 153.8
    N2B H2B Br1B . 0.86 2.60 3.419(5) 158.9
    C3B H3B Br1B . 0.93 2.83 3.753(5) 174.7
    C6B H6B CgA 2_676 0.93 2.71 3.400(7) 131.5
    O1W H1WA Br1B 2_666 0.85 3.03 3.473(7) 114.6
    C1A H1AC O1W 1_656 0.96 2.89 3.794(10) 156.6
_shelx_space_group_comment
;
The symmetry employed for this shelxl refinement is uniquely defined
by the following loop, which should always be used as a source of
symmetry information in preference to the above space-group names.
They are only intended as comments.
;
_shelx_estimated_absorpt_T_min     0.474
_shelx_estimated_absorpt_T_max     0.759
_shelx_hkl_file
;
   0   0   3    3.54    1.68
   0   0  -3    6.32    2.65
   0   0  -4 1988.38   43.22
   0   0   4 1702.18   39.80
   0   0   5  182.56   14.47
   0   0  -5  145.86   12.83
   0   0   6 1538.09   46.87
   0   0  -6 1491.50   45.39
   0   0   7  102.82    7.36
   0   0   7   99.13   12.83
   0   0  -7   95.85   12.04
   0   0  -7  124.55    5.53
   0   0  -8   10.57    1.55
   0   0   8    6.81    1.90
   0   0  -8    6.79    4.08
   0   0  -9   44.74   10.09
   0   0   9   44.09    5.59
   0   0  -9   62.90    4.09
   0   0 -10  119.09   17.05
   0   0  10  131.30    9.95
   0   0 -11  172.40   20.72
   0   0  11  184.00   12.33
   0   0 -12  183.53   23.09
   0   0  12  194.23   12.81
   0   0 -13   51.55   12.96
   0   0  13   62.91    7.56
   0   0 -14    2.11    2.32
   0   0  14    6.73    1.73
   0   0 -15    3.78    3.63
   0   0  15    4.63    1.42
   0   0 -16   13.49    6.61
   0   0 -17   71.60   17.63
   0   0 -18   -1.65    3.39
   0   0 -19    6.55    6.99
   0   0 -20    3.93    3.52
   0   0 -21    8.23    5.44
   0   0 -22   -0.17    2.93
   0   0 -23    3.06    9.05
   0   1 -22   -4.73    8.63
   0   1 -21   -4.67    9.59
   0   1 -20    4.82    2.59
   0   1 -19    2.51    4.22
   0   1 -18    1.38    5.91
   0   1 -17    2.35    5.36
   0   1 -16   18.68    7.90
   0   1 -15  115.37   21.16
   0   1 -14  162.56   24.79
   0   1 -13  163.23   23.55
   0  -1  13  169.64   12.72
   0  -1  12   15.19    4.03
   0   1 -12   18.65    6.45
   0   1 -11  121.94   19.00
   0  -1  11  122.27   10.29
   0   1 -10  194.54   21.52
   0  -1  10  191.00   12.48
   0   1  -9  462.30   32.64
   0  -1   9  473.19   19.69
   0   1  -8   67.51   11.70
   0  -1   8   64.42    6.89
   0  -1   7    0.24    1.45
   0   1  -7    1.40    3.93
   0  -1   6   29.45    3.56
   0   1  -6   27.10    6.11
   0   1  -5 1034.04   36.72
   0  -1   5 1002.59   22.40
   0   1  -4   83.07    9.30
   0  -1   4   89.12    5.94
   0  -1   3 2361.69   31.83
   0   1  -3 2444.42   30.37
   0  -1   3 2438.97   23.61
   0   1   3  103.32    8.50
   0   1   4   17.64    3.60
   0  -1  -4   11.00    2.25
   0   1   5   43.06    6.54
   0  -1  -5   41.16    6.85
   0  -1  -6   45.06    8.44
   0   1   6   45.27    7.65
   0   1   7  886.81   37.49
   0  -1  -7  920.27   37.65
   0  -1  -8  553.88   30.63
   0   1   8  609.38   33.60
   0  -1  -9 1079.82   46.64
   0   1   9 1051.59   47.53
   0   1  10   59.35   11.88
   0  -1 -10   50.06   10.13
   0  -1 -11    2.91    2.86
   0   1  12  117.31    9.86
   0  -1 -12  140.85    6.13
   0  -1 -12  106.47   16.50
   0   1  13   86.88    8.64
   0  -1 -13   78.51   14.85
   0   1  14  111.61    9.88
   0  -1 -14  100.83   17.96
   0  -1 -15   80.63   17.52
   0   1  15   79.75    8.42
   0  -1 -16   56.94   14.39
   0   1  16   57.25    6.72
   0  -1 -17   14.39    6.70
   0  -1 -18   91.36   21.25
   0  -1 -19    5.27    6.97
   0  -1 -20   -4.13    6.33
   0  -1 -21   -4.66    4.57
   0  -1 -22    3.59    7.46
   0  -1 -23    2.28    1.88
   0   2 -22   -2.07    8.51
   0   2 -21   -0.82    4.81
   0   2 -20    2.99    3.00
   0   2 -19   61.94   19.02
   0   2 -18   44.13   14.41
   0   2 -17   -1.45    4.21
   0   2 -16   16.60    8.61
   0   2 -15   -1.15    3.79
   0   2 -14   43.75   13.80
   0   2 -13   20.06    8.35
   0   2 -12   22.49    8.36
   0   2 -11   29.30    9.81
   0  -2  10   -1.16    2.03
   0   2 -10   -3.44    4.07
   0  -2   9   41.70    6.25
   0   2  -9   39.54    8.98
   0   2  -8 1105.47   50.31
   0  -2   8 1090.85   31.28
   0   2  -7  190.19   19.27
   0   2  -7  227.40    7.01
   0  -2   7  186.58   12.60
   0  -2   6   95.67    9.39
   0   2  -6   97.34   14.08
   0   2  -5    1.83    1.37
   0  -2   5   -1.30    0.35
   0  -2   5    1.05    0.97
   0   2  -4  248.59   12.73
   0  -2   4  238.48   12.91
   0   2  -3   -0.02    0.97
   0  -2   3   -0.42    0.76
   0   2  -2 4942.20   53.20
   0   2  -1    4.99    1.63
   0   2   3   66.26    6.37
   0  -2  -3   77.00    7.84
   0  -2  -3   75.48    7.79
   0   2   3   65.40    6.97
   0  -2  -4 4834.82   61.54
   0   2   4 4773.39   65.48
   0   2   5  396.35   20.03
   0  -2  -5  412.63   20.41
   0  -2  -6  851.78   33.33
   0   2   6  815.43   32.98
   0   2   7   18.16    6.01
   0  -2  -7    2.02    1.46
   0   2   8  135.32   15.70
   0  -2  -8  162.09   17.62
   0  -2  -9  253.63   21.46
   0   2   9  273.61   23.98
   0   2  10  476.99    9.30
   0  -2 -10  449.52   31.34
   0   2  10  418.60   31.39
   0  -2 -11  172.75   19.77
   0  -2 -12  262.81   26.40
   0  -2 -13   18.38    7.65
   0  -2 -14   21.36    8.17
   0   2  15   95.49    9.83
   0  -2 -15   83.97   17.61
   0   2  16   52.48    7.13
   0  -2 -16   41.95   13.07
   0   2  17   93.82    8.97
   0  -2 -17   69.92   17.29
   0  -2 -18   22.53   10.31
   0  -2 -19   12.61    8.94
   0  -2 -20   20.38   10.45
   0  -2 -21   36.66   14.40
   0  -2 -22   -5.24    3.69
   0  -2 -23    1.54    4.67
   0  -2 -24    5.39    4.80
   0   3 -21    3.88    5.77
   0   3 -20    4.48   17.04
   0   3 -19    1.88    6.98
   0   3 -18    4.22    4.96
   0   3 -17   25.15   11.51
   0   3 -16   26.41   10.01
   0   3 -15   -2.81    7.14
   0   3 -14    8.53    8.53
   0   3 -13   38.55   11.93
   0   3 -12   80.09   17.35
   0   3 -11  345.04   33.76
   0  -3  10  156.48    6.49
   0  -3  10  163.19    5.69
   0  -3   9  229.58    9.01
   0   3  -9  201.76    7.44
   0   3  -8    1.17    3.44
   0   3  -7  110.86   15.63
   0  -3   6  102.95    8.21
   0   3  -6   85.61    8.74
   0  -3   5 1836.92   33.30
   0   3  -5 1574.56   38.25
   0   3  -4    2.06    1.49
   0  -3   4    1.27    0.53
   0   3  -3 1154.33   31.17
   0   3  -2    9.18    2.25
   0   3  -2    9.44    2.12
   0  -3   1  375.77   12.23
   0   3  -1  437.67   19.05
   0   3   0   12.98    1.88
   0  -3   0   13.85    1.98
   0   3   0   11.87    2.28
   0  -3   0   16.56    3.27
   0   3   1  533.13   20.64
   0  -3  -1  469.67   18.91
   0   3   1  534.19   14.75
   0  -3  -1  506.10   15.28
   0   3   2   23.26    5.17
   0   3   2   14.42    3.85
   0  -3  -2   13.09    3.19
   0   3   2   12.60    2.90
   0  -3  -3 1651.75   47.46
   0   3   3 1490.75   44.85
   0   3   3 1284.75   39.22
   0  -3  -3 1208.51   40.71
   0  -3  -4   66.88   10.16
   0   3   4   51.08    8.03
   0  -3  -4   77.50   11.62
   0   3   4   63.24    8.53
   0  -3  -5   71.42    9.31
   0   3   5   63.35    8.45
   0  -3  -5   70.19    9.07
   0  -3  -6  357.77   22.11
   0   3   6  305.95   19.92
   0  -3  -6  358.78   20.64
   0  -3  -7 3950.59   72.57
   0   3   7 3749.95   76.88
   0   3   8  777.53   37.18
   0  -3  -8  684.79   34.49
   0   3   9  194.61   20.25
   0  -3  -9  193.08   20.73
   0   3  10   67.78   12.17
   0  -3 -10   55.47   10.63
   0  -3 -11  240.45   23.95
   0  -3 -12  119.66   17.03
   0  -3 -12  156.64    6.96
   0   3  12  148.79    6.91
   0  -3 -12  144.71    6.64
   0  -3 -13   87.53   15.80
   0   3  13   86.20    3.90
   0  -3 -14  104.93   17.46
   0  -3 -15    6.14    4.30
   0  -3 -16   59.37   14.88
   0   3  17    5.06    2.64
   0  -3 -17    7.71    7.24
   0  -3 -18    6.17    4.67
   0  -3 -19   -0.38    5.29
   0  -3 -20   51.67   16.68
   0  -3 -21    0.50    2.36
   0  -3 -22    6.77    4.75
   0  -3 -23    6.70    6.28
   0  -3 -24   -6.47   10.03
   0   4 -20   13.04    8.40
   0   4 -19    7.48    6.65
   0   4 -18   -2.68    5.77
   0   4 -17   10.98   11.10
   0   4 -16   -5.12    4.67
   0   4 -15   36.22   12.22
   0   4 -14   23.72    8.79
   0   4 -13   24.02   10.01
   0   4 -12   -2.59    4.62
   0  -4  11    4.42    1.00
   0   4 -11    3.72    2.28
   0   4 -11    3.32    0.89
   0  -4  11    5.09    1.26
   0  -4  10  170.02    8.86
   0   4 -10  157.50    7.78
   0   4 -10  146.62   22.33
   0   4  -9   53.42   12.26
   0   4  -9   54.92    4.99
   0   4  -8  265.30   27.28
   0   4  -7   23.33    5.27
   0  -4   7   33.79    5.43
   0  -4   6  779.52   24.91
   0   4  -6  687.21   29.02
   0   4  -5   -0.26    1.58
   0  -4   5    0.48    0.41
   0  -4   4 3025.26   49.35
   0   4  -4 2660.81   55.44
   0   4  -3    3.98    1.48
   0   4  -3    8.47    2.84
   0   4  -2 2086.10   48.62
   0   4  -2 1940.73   44.52
   0   4  -1    6.54    3.25
   0  -4   1    6.38    2.36
   0  -4   1    9.04    1.88
   0   4   0 1582.19   27.00
   0  -4   0 1615.53   26.56
   0   4   0 1555.08   38.72
   0   4   1  324.02   13.06
   0  -4  -1  318.93   12.58
   0   4   1  345.25   18.83
   0  -4  -1  323.99   17.58
   0   4   2 9464.31   82.13
   0   4   2 9999.00  108.13
   0   4   3  176.38   12.81
   0  -4  -3  152.21   13.82
   0   4   3  233.06   19.07
   0   4   3  213.09   17.75
   0  -4  -4 1025.44   45.15
   0  -4  -4 1166.96   46.40
   0   4   4 1038.13   41.49
   0  -4  -5   61.97   10.14
   0   4   5   47.31    8.21
   0   4   5   49.28    8.05
   0  -4  -5   74.13   11.70
   0  -4  -6   82.68   13.48
   0   4   6   67.91   10.26
   0  -4  -6   52.27   10.15
   0  -4  -7    5.12    0.85
   0  -4  -7    7.68    3.42
   0   4   7    5.24    2.47
   0  -4  -8   80.56   12.92
   0   4   8   60.92   10.85
   0  -4  -8   58.20   10.45
   0  -4  -9  225.99   21.31
   0   4   9  243.35   21.68
   0  -4  -9  250.29   20.95
   0   4  10  188.50   21.50
   0  -4 -10  260.42   24.10
   0  -4 -10  220.11   21.03
   0   4  11    6.57    4.48
   0  -4 -11    7.40    4.21
   0  -4 -12   73.47   14.15
   0   4  13  129.72    8.44
   0  -4 -13   99.77   17.08
   0  -4 -14    3.13    1.36
   0  -4 -14    2.09    0.97
   0   4  14    1.23    0.23
   0   4  15   64.43    4.04
   0  -4 -15   59.25   14.15
   0  -4 -16    7.15    2.23
   0  -4 -17   10.59    6.97
   0  -4 -18    3.33    4.75
   0  -4 -19    6.10    6.35
   0  -4 -20    4.57    8.27
   0  -4 -21   25.49   12.41
   0  -4 -22   -1.20    5.34
   0  -4 -23    6.31    5.11
   0  -4 -24   -7.27    9.49
   0  -4 -25    5.39    9.75
   0   5 -19   -9.04    7.46
   0   5 -18   18.47   11.01
   0   5 -17    6.07    2.92
   0   5 -16   16.53    9.56
   0   5 -15   -0.23    2.78
   0   5 -14   43.03   12.15
   0   5 -13  229.17   32.39
   0  -5  12  113.81    7.03
   0   5 -12   89.79   20.06
   0   5 -12  107.88    5.32
   0  -5  11  399.62   14.46
   0   5 -11  362.55   12.99
   0   5 -10   12.36    6.31
   0   5 -10   23.83    3.78
   0   5  -9   -0.30    5.27
   0   5  -8   15.78    5.01
   0  -5   8   22.27    4.84
   0  -5   7  762.39   27.77
   0   5  -7  613.71   30.58
   0   5  -6    9.32    2.96
   0  -5   6   12.11    3.59
   0  -5   5  171.22   13.20
   0   5  -5  142.10   14.15
   0   5  -4   -1.99    2.52
   0   5  -4    0.04    1.98
   0   5  -3  123.99   12.71
   0   5  -3  135.88   13.67
   0  -5   2   38.30    4.83
   0   5  -2   43.94    7.76
   0   5  -2   41.84    7.37
   0  -5   1 1833.85   31.39
   0  -5   1 1898.39   47.80
   0   5   0   86.68    6.92
   0  -5   0   83.08    6.47
   0  -5   0  100.18   11.02
   0   5   0   93.32   10.95
   0   5   1 1878.62   35.48
   0  -5  -1 1738.60   33.37
   0   5   1 1846.37   48.62
   0  -5  -1 1884.49   48.84
   0   5   2    9.67    2.09
   0  -5  -2   12.43    3.58
   0   5   2   15.47    3.24
   0  -5  -2   11.60    2.75
   0   5   3   42.81    7.05
   0   5   3   50.29    9.60
   0  -5  -3   42.33    7.82
   0   5   3   51.41   10.27
   0   5   4   53.29    8.64
   0   5   4   68.94   11.98
   0  -5  -4   43.74    7.94
   0   5   4   43.14    6.75
   0   5   5 2086.81   62.37
   0  -5  -5 2107.63   68.55
   0  -5  -6  643.79   39.50
   0  -5  -6  693.21   39.73
   0   5   6  559.28   29.33
   0   5   7   66.99   11.73
   0  -5  -7   92.95   16.63
   0  -5  -7   67.27   12.96
   0   5   7   69.66   11.67
   0  -5  -8   17.74    5.47
   0   5   8   18.97    6.26
   0  -5  -8   28.47    8.07
   0  -5  -9  214.32   21.72
   0  -5  -9  250.03   24.39
   0  -5 -10  462.29   31.86
   0   5  10  394.71   30.22
   0  -5 -10  379.54   30.84
   0  -5 -11  573.45   39.76
   0   5  11  371.96   31.74
   0  -5 -12  502.15   37.11
   0  -5 -13  102.88   17.54
   0  -5 -14   35.15   10.31
   0   5  15    3.56    0.89
   0  -5 -15    4.30    1.50
   0  -5 -15    4.37    5.85
   0  -5 -16   45.26   12.24
   0  -5 -16   67.73    5.98
   0  -5 -16   55.98    5.49
   0   5  16   65.13    5.99
   0   5  17   22.95    2.53
   0  -5 -17   28.64   11.12
   0  -5 -18   90.03   19.53
   0  -5 -19    4.39    5.13
   0  -5 -20    9.10    7.57
   0  -5 -21   -3.29    2.77
   0  -5 -22   -1.70    1.97
   0  -5 -23    2.61    2.15
   0  -5 -24   -5.55    7.27
   0  -5 -25  -11.69    7.53
   0   6 -19   -7.13    9.09
   0   6 -18    3.04    5.11
   0   6 -17    6.47    4.12
   0   6 -16   21.44   11.66
   0   6 -15   12.75    9.04
   0   6 -14   42.34   16.20
   0   6 -13    6.61    6.27
   0  -6  12   24.26    3.76
   0   6 -12   14.75    8.19
   0   6 -12   20.66    3.01
   0   6 -11    0.06    1.04
   0  -6  11    0.29    1.05
   0   6 -10  168.73   26.24
   0   6 -10  179.03   11.90
   0  -6   9   25.63    5.49
   0   6  -9   19.76    5.71
   0   6  -9   24.53    8.57
   0  -6   8   84.76   10.28
   0   6  -8   65.55   10.77
   0  -6   7    1.94    1.91
   0   6  -7   -1.85    1.36
   0   6  -7    0.50    2.03
   0   6  -6  237.82   20.38
   0   6  -6  264.37   21.21
   0  -6   5    1.99    1.21
   0   6  -5    2.66    1.07
   0   6  -4  478.08   28.76
   0   6  -4  474.23   28.95
   0  -6   3    0.61    1.21
   0   6  -3    0.20    0.42
   0   6  -3    1.64    2.24
   0   6  -2  850.44   36.93
   0   6  -2  975.23   41.62
   0  -6   1   -1.47    1.88
   0   6  -1    2.08    2.15
   0  -6   1   -0.03    1.07
   0  -6   0  249.55   12.66
   0   6   0  262.01   12.93
   0   6   0  280.39   20.33
   0  -6   0  267.38   19.87
   0   6   1   86.99   11.56
   0  -6  -1   88.94   11.59
   0   6   1   83.07    7.43
   0  -6  -1   83.89    7.49
   0  -6  -2 2111.44   56.47
   0   6   2 2252.60   63.12
   0  -6  -2 2058.87   44.50
   0   6   2 2233.36   43.51
   0  -6  -3  123.75   14.01
   0   6   3  129.66   15.14
   0   6   3  112.66   10.65
   0   6   4   12.65    4.61
   0   6   4   11.90    3.27
   0  -6  -4   15.33    4.97
   0   6   4   15.26    4.57
   0   6   5    3.04    1.70
   0  -6  -5    1.90    1.18
   0   6   5    2.38    1.37
   0   6   6  358.06   26.92
   0  -6  -6  412.65   33.68
   0  -6  -6  429.84   33.56
   0  -6  -7  683.78   43.91
   0   6   7  633.81   34.42
   0  -6  -7  736.72   45.51
   0   6   8  181.43   20.29
   0  -6  -8  235.03   26.89
   0   6   8  161.03   18.52
   0  -6  -8  201.40   25.48
   0   6   9   38.93    9.36
   0  -6  -9   50.46   11.53
   0  -6  -9   43.03   11.32
   0   6  10   25.69    7.99
   0  -6 -10   42.70   11.05
   0  -6 -10   24.69    9.21
   0  -6 -11   42.60   10.78
   0   6  11   38.38   10.40
   0  -6 -12   24.25    8.70
   0  -6 -13  163.75   22.94
   0  -6 -14  243.49   30.92
   0  -6 -15   50.91   13.03
   0   6  16    5.72    2.75
   0  -6 -16    6.02    5.15
   0   6  17   58.85    6.95
   0  -6 -17   64.05    6.96
   0  -6 -17   63.81    6.65
   0   6  18    2.30    1.09
   0  -6 -18    2.75    1.40
   0  -6 -18    3.75    1.34
   0  -6 -19   33.45   12.45
   0  -6 -20    2.51    2.15
   0  -6 -21   -0.67    1.19
   0  -6 -22    5.92    6.59
   0  -6 -23    4.75    6.87
   0  -6 -24  -10.88    9.96
   0  -6 -25   -1.05    2.09
   0   7 -19   -2.62    5.75
   0   7 -18    9.10    8.96
   0   7 -18    3.21    4.02
   0   7 -17  -16.39   11.30
   0   7 -17    4.87    4.66
   0   7 -16  -11.15    8.84
   0   7 -16   -1.16    2.67
   0   7 -15   16.14    7.11
   0   7 -15   17.36    9.28
   0   7 -14    6.00    4.56
   0   7 -14   13.77    7.64
   0   7 -13   45.79   16.02
   0   7 -13   41.01   10.91
   0   7 -12   13.31    9.11
   0   7 -12    7.67    3.82
   0   7 -11    5.21    2.42
   0  -7  11   -0.20    1.09
   0   7 -11   -1.13    1.24
   0   7 -11   -3.69    4.94
   0   7 -10   -0.61    1.84
   0   7 -10    3.96    5.22
   0   7 -10    4.42    2.13
   0   7  -9  276.57   26.55
   0  -7   9  332.29   21.87
   0   7  -9  274.28   24.23
   0  -7   8   18.70    4.91
   0   7  -8   11.31    5.05
   0   7  -8   21.67    7.17
   0   7  -7  253.12   23.84
   0  -7   7  295.96   20.67
   0   7  -7  245.99   22.54
   0  -7   6    1.92    1.40
   0   7  -6    8.03    4.00
   0   7  -6    7.67    3.13
   0   7  -5   52.04   11.77
   0  -7   5   44.75    8.59
   0   7  -5   73.30   14.99
   0  -7   5   52.84    9.21
   0  -7   4   -1.04    1.14
   0   7  -4   -0.50    2.06
   0   7  -4    1.48    2.72
   0   7  -3  345.69   26.27
   0  -7   3  277.26   15.34
   0   7  -3  315.56   23.94
   0  -7   2   16.62    3.23
   0   7  -2   16.76    4.90
   0   7  -2   15.51    5.32
   0   7  -1 1320.75   50.07
   0  -7   1 1343.55   48.51
   0   7  -1 1295.62   51.80
   0   7   0   28.29    6.89
   0  -7   0   26.62    6.52
   0  -7   0   24.97    4.27
   0  -7  -1  209.38   20.26
   0   7   1  220.00   21.56
   0   7   1  206.75   14.02
   0  -7  -1  177.32   12.55
   0   7   2   17.00    5.41
   0  -7  -2   19.64    6.07
   0  -7  -2   15.55    4.21
   0   7   2   14.48    3.59
   0   7   3  487.08   23.22
   0  -7  -3  451.82   28.89
   0   7   4  304.61   20.14
   0  -7  -4  346.18   26.23
   0   7   4  462.32   35.84
   0   7   4  427.70   33.88
   0   7   5  426.86   27.51
   0   7   5  469.74   36.38
   0   7   5  449.89   37.14
   0   7   6   99.51   13.72
   0   7   6  114.45   17.72
   0  -7  -6   77.31   13.71
   0   7   6  109.80   17.65
   0   7   7   11.77    6.29
   0  -7  -7   19.66    8.88
   0  -7  -7   11.62    6.50
   0   7   7    7.72    5.39
   0  -7  -8  466.37   38.20
   0   7   8  334.79   29.45
   0  -7  -8  455.76   38.40
   0   7   8  439.50   30.94
   0  -7  -9  772.89   54.10
   0  -7  -9  650.79   48.38
   0   7   9  630.23   38.97
   0   7  10  348.68   30.84
   0  -7 -10  515.15   42.33
   0  -7 -11  393.10   39.91
   0  -7 -12    1.34    1.26
   0  -7 -13   49.42   11.44
   0  -7 -14   39.88   11.77
   0  -7 -15   27.49   11.40
   0  -7 -16  217.34   30.13
   0  -7 -17    7.79    6.66
   0   7  17    5.13    2.01
   0   7  18    9.18    2.74
   0  -7 -18   11.81    3.22
   0  -7 -19    0.95    2.77
   0  -7 -20   23.99   10.54
   0  -7 -21    2.13    5.07
   0  -7 -22   21.81   11.30
   0  -7 -23    3.66    7.42
   0  -7 -24    0.60    0.83
   0  -7 -25    1.25    3.53
   0   8 -18    1.21    3.18
   0   8 -17   14.72   13.19
   0   8 -17    8.79    6.36
   0   8 -16    3.84    3.45
   0   8 -16   -0.32    3.28
   0   8 -15   -2.66    6.09
   0   8 -15    9.85    6.53
   0   8 -14    1.33    3.50
   0   8 -14    5.00    6.79
   0   8 -13    0.88    7.30
   0   8 -13   -3.63    4.19
   0   8 -12   31.58   11.53
   0   8 -12   24.37    8.45
   0   8 -11   13.29    7.04
   0   8 -11   15.98    3.83
   0   8 -11   14.36    7.61
   0   8 -10    6.62    6.08
   0   8 -10    2.22    1.55
   0   8 -10    4.63    2.35
   0   8  -9    1.49    1.38
   0   8  -8   12.23    6.21
   0  -8   8    8.93    3.44
   0  -8   7    3.96    3.00
   0   8  -7    2.88    2.47
   0  -8   7   -0.24    0.43
   0  -8   6  446.36   24.77
   0   8  -6  485.85   34.32
   0  -8   5   -1.31    0.54
   0  -8   5   -2.75    1.84
   0   8  -5   -3.19    3.88
   0  -8   4  465.16   22.76
   0   8  -4  523.35   36.51
   0   8  -4  515.88   35.58
   0   8  -3    3.76    2.25
   0   8  -3   -1.88    3.40
   0  -8   3    1.65    1.69
   0  -8   2  111.68    9.60
   0   8  -2  123.00   16.41
   0   8  -2  131.08   17.28
   0  -8   1   30.77    4.84
   0   8  -1   27.90    7.21
   0   8  -1   35.66    9.16
   0  -8   0  742.83   25.20
   0   8   0  819.36   40.69
   0  -8   0  775.85   39.15
   0   8   1   41.51    6.11
   0  -8  -1   39.06    6.31
   0  -8  -1   41.68    9.32
   0   8   1   36.69    8.60
   0   8   2   29.90    8.68
   0  -8  -2   26.31    7.46
   0  -8  -2   26.46    5.11
   0   8   2   26.40    4.93
   0   8   3    8.45    3.35
   0  -8  -3    9.50    4.41
   0   8   3   11.22    3.75
   0   8   4   11.90    7.78
   0   8   4   11.84    5.94
   0  -8  -4    9.55    4.31
   0   8   4    5.09    1.96
   0   8   5  112.43   13.56
   0   8   5  165.89   23.28
   0  -8  -5  105.73   15.50
   0   8   5  138.68   21.05
   0   8   6  552.21   33.37
   0   8   6  692.62   46.84
   0   8   6  592.84   45.60
   0   8   7  454.16   32.52
   0   8   7  511.56   38.82
   0  -8  -7  384.18   32.12
   0   8   7  493.32   38.06
   0   8   8  756.88   49.03
   0   8   8  712.97   46.47
   0   8   8  740.75   44.57
   0  -8  -8  866.97   54.10
   0   8   9   63.43   12.94
   0  -8  -9   70.50   15.62
   0   8   9   60.65   11.98
   0  -8 -10   33.28   10.91
   0   8  10   32.01    9.86
   0   8  10   50.11   11.75
   0  -8 -11  101.13   20.67
   0  -8 -12   86.01   21.24
   0  -8 -13  150.56   25.20
   0  -8 -14    8.28    7.29
   0  -8 -15    7.06    7.36
   0  -8 -16    9.51    4.68
   0  -8 -17   19.02    7.72
   0  -8 -18    2.39    4.33
   0   8  18   -0.93    1.98
   0  -8 -19   14.59    7.36
   0   8  19   28.57    5.48
   0  -8 -19   30.13    6.12
   0  -8 -20    7.00    1.66
   0  -8 -21    4.77    4.02
   0  -8 -22    7.30    2.74
   0  -8 -23   -6.61    9.21
   0  -8 -24   -1.72    1.67
   0  -8 -25   -2.90    4.54
   0  -8 -26  -20.58   12.33
   0   9 -17   -0.20    4.75
   0   9 -16   -1.31    5.07
   0   9 -16   10.26    9.36
   0   9 -15   15.51    7.19
   0   9 -15   24.35   12.34
   0   9 -14   -3.92    2.35
   0   9 -14    1.32    7.80
   0   9 -13  -11.25    5.99
   0   9 -13    9.31    1.17
   0   9 -12   -0.56    3.16
   0   9 -12    2.08    6.26
   0   9 -11   61.03   13.81
   0   9 -11   53.11   15.10
   0   9 -10   -1.58    5.35
   0   9 -10   12.60    6.53
   0   9 -10    8.12    3.07
   0   9  -9  133.49   20.74
   0   9  -8    6.16    3.98
   0  -9   7   83.54   10.83
   0   9  -7  101.72   17.34
   0  -9   6    0.96    1.11
   0   9  -6    4.28    1.75
   0  -9   5   30.94    6.07
   0   9  -5   35.30    9.87
   0  -9   4    3.92    1.78
   0   9  -4   -0.79    3.52
   0  -9   3  359.15   18.74
   0   9  -3  376.37   30.43
   0  -9   2    8.13    2.53
   0   9  -2   11.23    3.79
   0  -9   1   13.63    3.52
   0   9  -1   15.10    6.37
   0  -9   0   14.26    3.53
   0   9   0   23.20    7.94
   0  -9   0   14.94    5.07
   0   9   1  494.95   34.59
   0  -9  -1  516.81   34.83
   0   9   1  448.53   21.06
   0  -9  -1  445.51   22.36
   0  -9  -2  163.39   19.95
   0   9   2  195.69   22.31
   0   9   2  166.62   13.37
   0   9   3  525.15   38.08
   0  -9  -3  468.03   33.48
   0   9   3  485.37   25.38
   0   9   4   76.62   10.26
   0   9   4  104.00   20.36
   0   9   4   89.55   16.46
   0  -9  -4   58.14   11.39
   0   9   5    0.17    2.98
   0  -9  -5   -0.84    1.87
   0   9   5    1.46    1.12
   0   9   6   64.24   10.85
   0   9   6   79.77   17.35
   0   9   6  100.75   19.20
   0   9   7  363.41   36.70
   0   9   7  387.17   36.32
   0   9   7  280.04   25.04
   0   9   8  208.43   25.66
   0   9   8  257.19   28.10
   0   9   8  202.85   23.09
   0  -9  -9  198.46   28.02
   0   9   9  145.96   23.02
   0   9   9  157.18   24.00
   0  -9 -10  144.25   23.75
   0   9  10  130.57   19.18
   0   9  10  123.01   21.35
   0  -9 -11   32.94   11.36
   0  -9 -12  141.17   24.73
   0  -9 -13   21.39   10.91
   0  -9 -14  247.34   35.68
   0  -9 -15   43.28   17.22
   0  -9 -16   25.88   10.39
   0  -9 -17   -4.37    4.46
   0  -9 -18   20.67    8.55
   0  -9 -19    1.79    8.22
   0   9  19   -0.44    1.83
   0  -9 -20   28.79   11.61
   0  -9 -21   -2.10    3.63
   0  -9 -22    4.68    8.70
   0  -9 -23   12.86    8.51
   0  -9 -24    5.10    7.77
   0  -9 -25   -4.39    7.05
   0  -9 -26    3.94    2.18
   0  10 -16    2.48    4.71
   0  10 -15   -6.84    5.93
   0  10 -15   -9.92    9.93
   0  10 -14   24.42   10.58
   0  10 -14   21.05    8.92
   0  10 -13    4.34    2.21
   0  10 -13    1.20    3.92
   0  10 -12   66.04   16.15
   0  10 -12   75.12   22.15
   0  10 -11    6.30    5.07
   0  10 -11    6.39    3.07
   0  10 -10   87.33   20.43
   0  10 -10   74.92   16.26
   0  10 -10   77.07   11.20
   0  10  -9    1.47    3.14
   0  10  -8  142.71   21.69
   0  10  -7    6.50    4.28
   0 -10   6   92.76   10.43
   0  10  -6  133.36   20.10
   0 -10   5    0.09    1.98
   0  10  -5   -2.42    1.95
   0 -10   4    3.62    2.45
   0  10  -4    8.13    6.98
   0 -10   3    4.13    2.47
   0  10  -3    7.01    4.35
   0 -10   2  466.96   21.04
   0  10  -2  520.50   37.47
   0 -10   1   71.56    8.11
   0  10  -1   62.77   13.14
   0 -10   0  356.69   19.36
   0  10   0  374.82   32.12
   0 -10  -1   20.04    4.46
   0  10   1   35.03   10.99
   0  10   2   55.55    7.90
   0  10   2   72.30   14.75
   0  10   3   82.45    9.91
   0  10   3   98.19   16.29
   0  10   4  166.02   15.69
   0  10   4  235.69   28.76
   0  10   5  175.49   17.41
   0  10   5  233.66   30.80
   0  10   6  139.93   23.20
   0  10   6  110.50   14.72
   0  10   7   13.51    4.77
   0  10   7   14.65    3.62
   0  10   8    8.21    4.85
   0  10   8   15.82    8.93
   0  10   9   55.36   12.66
   0  10   9   90.45   17.75
   0  10  10   11.30    6.19
   0  10  10   21.20    8.99
   0  10  11  202.15   26.90
   0 -10 -11  248.23   32.11
   0  10  11  223.55   27.22
   0 -10 -12   79.25   21.16
   0  10  12   57.27   18.15
   0 -10 -13    9.25    9.47
   0  10  13    8.11    5.65
   0 -10 -14   -2.77    3.51
   0 -10 -15   39.12   14.57
   0 -10 -16   15.95    8.94
   0 -10 -17   44.59   16.87
   0 -10 -18    5.65    3.98
   0 -10 -19   10.94    9.97
   0  10  20    3.59    1.75
   0 -10 -20    6.63    7.32
   0 -10 -21    7.26    7.14
   0 -10 -22    4.36    5.85
   0 -10 -23    5.48    2.87
   0 -10 -24   -0.70    5.32
   0 -10 -25    6.76   11.41
   0  10  25   13.54   14.58
   0 -10 -26    1.08    5.90
   0  11 -15    2.11    6.48
   0  11 -14   10.07    8.58
   0  11 -14    0.19    3.43
   0  11 -13   12.51   10.58
   0  11 -13   13.33    8.42
   0  11 -12   -6.05    7.78
   0  11 -12   -1.52    4.99
   0  11 -11   42.52   15.24
   0  11 -11   41.95   13.88
   0  11 -10  -14.23   10.92
   0  11 -10   -4.29    4.65
   0  11  -9   18.43    7.85
   0  11  -8   -3.72    5.40
   0  11  -7   18.94    7.90
   0  11  -6    0.80    5.76
   0  11  -5  155.63   22.56
   0 -11   4    5.08    2.37
   0  11  -4    8.05    5.13
   0 -11   3   67.68    8.61
   0  11  -3   96.32   17.46
   0 -11   2    2.11    1.80
   0  11  -2    7.26    3.93
   0 -11   1    1.73    0.59
   0  11  -1    0.93    4.17
   0 -11   0   13.08    3.65
   0  11   0   15.00    6.35
   0  11   1  231.65   26.24
   0  11   2  186.71   24.80
   0  11   2  166.14   14.76
   0  11   3  149.35   22.72
   0  11   3  139.84   14.35
   0  11   4   -0.40    2.24
   0  11   4    5.18    4.33
   0  11   5    3.40    2.83
   0  11   5    7.40    6.09
   0  11   6   48.45    9.76
   0  11   6   73.37   20.05
   0  11   7  246.76   33.41
   0  11   7  152.61   18.34
   0  11   8  275.30   33.73
   0  11   8  191.14   22.15
   0  11   9   12.74    6.81
   0  11   9    6.20    2.89
   0  11  10   88.78   17.96
   0  11  10   64.49   14.31
   0  11  11   25.42    9.91
   0  11  11    8.79    5.04
   0 -11 -12  103.37   21.20
   0  11  12  106.42   19.86
   0  11  12   80.51   18.40
   0 -11 -13   50.13   16.01
   0  11  13   27.57   12.23
   0 -11 -14   86.35   20.39
   0  11  14   70.12   17.39
   0 -11 -15    5.21    8.39
   0  11  15   -5.03    4.14
   0 -11 -16   11.67    9.12
   0  11  16    4.57    7.93
   0 -11 -17   -4.72    2.92
   0  11  17    0.14    2.76
   0 -11 -18  103.06   27.58
   0  11  18  100.64   25.21
   0 -11 -19   -5.32    6.73
   0 -11 -20    7.65    6.63
   0 -11 -21    1.54    4.76
   0  11  21    0.66    4.78
   0 -11 -22   16.86   11.48
   0  11  22   -4.10    6.11
   0 -11 -23  -11.71   11.19
   0  11  23    4.00    2.88
   0 -11 -24    9.89    6.46
   0  11  24   -2.97   10.11
   0 -11 -25    0.60    4.71
   0 -11 -26  -27.77   16.51
   0  12 -13    5.89    7.78
   0  12 -12   37.35   17.58
   0  12 -12   33.41   13.14
   0  12 -11    3.17    6.44
   0  12 -11   -0.11    2.47
   0  12 -10    9.44    6.89
   0  12 -10    7.11    3.69
   0  12  -9   -0.05    5.15
   0  12  -8   33.92   11.48
   0  12  -7    5.67    6.47
   0  12  -6   33.92   12.11
   0  12  -5   -1.05    2.80
   0  12  -4   83.96   16.89
   0  12  -3   15.10    7.29
   0 -12   2  170.51   13.29
   0  12  -2  191.02   25.74
   0 -12   1   12.83    3.67
   0  12  -1   18.22    7.76
   0  12   0   24.99    9.52
   0  12   1    0.45    2.70
   0  12   2   32.53   10.19
   0  12   3  100.33   19.87
   0  12   3  104.75   12.30
   0  12   4  915.26   65.73
   0  12   4  588.04   30.95
   0  12   5  239.69   33.50
   0  12   5  167.79   18.46
   0  12   6   -2.04    0.86
   0  12   6   -8.52    8.35
   0  12   7   10.60    3.54
   0  12   7    9.93    5.58
   0  12   8   99.15   16.29
   0  12   8  162.21   27.59
   0  12   9  378.13   33.50
   0  12   9  415.71   44.08
   0  12  10  121.08   21.09
   0  12  10   99.39   18.48
   0  12  11   64.85   16.11
   0  12  11   45.31   12.63
   0  12  12   -5.46    3.14
   0  12  12    1.57    2.52
   0  12  13   17.48    8.70
   0 -12 -14   -0.75    7.19
   0  12  14   12.15   10.21
   0 -12 -15  109.12   24.24
   0  12  15   96.07   22.20
   0 -12 -16    2.16    5.57
   0  12  16    1.59    3.71
   0 -12 -17   17.83   11.36
   0  12  17   20.62   11.05
   0 -12 -18    5.67    7.07
   0  12  18  -10.60    9.09
   0 -12 -19    6.45    9.57
   0  12  19   16.47   12.77
   0 -12 -20   -5.01    7.37
   0  12  20   -1.89    7.11
   0 -12 -21   26.66   13.59
   0  12  21   24.95   14.21
   0 -12 -22    1.38    1.94
   0  12  22   -6.10    8.05
   0 -12 -23  -10.96   12.67
   0  12  23  -12.12   13.49
   0 -12 -24   11.45    9.67
   0  12  24    1.18    5.04
   0 -12 -25    2.14    4.84
   0 -12 -26  -21.81   14.98
   0  13 -12    4.97    5.65
   0  13 -11   23.09   11.95
   0  13 -11   26.49   14.48
   0  13 -10    6.50    4.25
   0  13 -10    2.91    4.12
   0  13  -9    1.16    5.83
   0  13  -8   -0.18    0.98
   0  13  -7   32.81   10.76
   0  13  -6   -1.71    2.69
   0  13  -5  103.70   19.63
   0  13  -4   -2.00    4.59
   0  13  -3   19.58    9.69
   0  13  -2   -2.34    2.87
   0  13  -1  104.35   19.08
   0  13   0   49.31   15.13
   0  13   1  135.82   22.87
   0  13   2   -3.49    3.90
   0  13   3   31.03   12.02
   0  13   3   24.92    5.98
   0  13   4    3.24    2.56
   0  13   4    9.82    7.03
   0  13   5   74.68   11.52
   0  13   5  115.80   24.72
   0  13   6  243.31   36.21
   0  13   6  163.45   19.40
   0  13   7    1.87    3.33
   0  13   7    3.21    4.98
   0  13   8   -1.08    3.86
   0  13   8   -0.09    5.78
   0  13   9   -0.22    3.17
   0  13   9   -2.60    6.58
   0  13  10   37.30   11.12
   0  13  10   57.64   16.12
   0  13  11   10.33    5.99
   0  13  11   18.57    9.11
   0  13  12  155.42   25.83
   0  13  12  116.25   21.78
   0  13  13    3.11    3.94
   0  13  13   -1.10    3.08
   0  13  14   -1.91    7.21
   0  13  15    0.93    6.09
   0 -13 -16   40.45   15.19
   0  13  16   40.13   15.74
   0 -13 -17    4.39    7.75
   0  13  17   -8.48    7.51
   0 -13 -18    9.56    8.43
   0  13  18    1.47    6.58
   0 -13 -19    6.96    7.88
   0  13  19   11.26    9.68
   0 -13 -20   -0.69    1.81
   0  13  20    1.88    3.22
   0 -13 -21    1.56    2.17
   0  13  21   10.16    9.00
   0 -13 -22   25.37   15.58
   0  13  22   23.98   10.95
   0 -13 -23   -7.42    8.73
   0  13  23   -2.06    2.20
   0 -13 -24    7.40    6.32
   0  13  24  -19.07   15.19
   0 -13 -25   14.13   15.53
   0 -13 -26   -1.76    2.65
   0  14 -11    4.02    2.75
   0  14 -10   27.50   15.56
   0  14 -10   21.27   11.44
   0  14  -9    7.10    3.09
   0  14  -8   17.87    9.21
   0  14  -7    4.94    1.89
   0  14  -6    4.98    6.61
   0  14  -5    7.69    5.63
   0  14  -4   79.31   18.50
   0  14  -3    7.58    3.42
   0  14  -2   -1.28    5.62
   0  14  -1   -8.65    7.11
   0  14   0   41.29   12.90
   0  14   1   31.47   11.55
   0  14   2  128.28   24.30
   0  14   3   38.24   13.10
   0  14   4   32.90   13.70
   0  14   4   16.66    5.05
   0  14   5    2.41    2.35
   0  14   5   11.31   10.52
   0  14   6    6.72    4.22
   0  14   6   -5.66    4.04
   0  14   7  124.49   26.46
   0  14   7   74.22   14.05
   0  14   8   63.99   19.44
   0  14   8   27.03    8.21
   0  14   9   72.64   21.40
   0  14   9   46.66   11.73
   0  14  10   12.20    7.60
   0  14  10    4.62    2.86
   0  14  11    0.08    1.46
   0  14  11    1.65    4.27
   0  14  12   -1.17    2.55
   0  14  12   10.52    5.65
   0  14  13   70.55   17.64
   0  14  13   66.95   16.65
   0  14  14    1.21    5.28
   0  14  15   36.56   13.75
   0  14  16    7.50    6.91
   0  14  17   11.15    9.45
   0 -14 -18    3.45    1.04
   0  14  18   -0.38    2.64
   0 -14 -19   16.17    8.79
   0  14  19    6.19    7.48
   0 -14 -20    4.34    0.53
   0  14  20   -2.34    6.24
   0 -14 -21   -8.20    9.34
   0  14  21   14.56   13.01
   0 -14 -22    3.42    7.75
   0  14  22    9.08    9.28
   0 -14 -23    2.38    4.63
   0  14  23    3.76    5.82
   0 -14 -24   10.37    9.99
   0  14  24  -12.90   11.02
   0 -14 -25    4.19    8.37
   0  15  -9   -3.08    5.82
   0  15  -8   -2.66    6.13
   0  15  -7   19.80    9.78
   0  15  -6    7.69    4.94
   0  15  -5   14.93    7.69
   0  15  -4   -0.53    2.64
   0  15  -3   17.98    9.46
   0  15  -2   16.58    9.09
   0  15  -1   69.21   18.52
   0  15   0    7.12    1.17
   0  15   1   13.87    7.93
   0  15   2    2.16    3.73
   0  15   3   13.49    2.76
   0  15   4  149.91   29.46
   0  15   5   48.43   16.16
   0  15   5   39.97    8.77
   0  15   6   -6.29    8.53
   0  15   6   -1.31    2.98
   0  15   7   27.68   13.50
   0  15   7   20.96    8.22
   0  15   8   -6.54   10.11
   0  15   8    2.32    1.92
   0  15   9   39.40   17.39
   0  15   9   19.45    7.89
   0  15  10   76.87   19.97
   0  15  10   46.98   12.83
   0  15  11    8.63    4.03
   0  15  11    6.90    5.50
   0  15  12   32.28   11.85
   0  15  12   15.56    5.22
   0  15  13   -2.89    5.22
   0  15  13    1.50    3.19
   0  15  14   10.56    5.40
   0  15  14    9.17    3.49
   0  15  15   -0.87    4.37
   0  15  16   26.83   13.03
   0  15  17    6.37    4.60
   0  15  18    0.27    4.24
   0  15  19    7.25    6.40
   0 -15 -20   15.94    8.60
   0  15  20   34.43   15.72
   0 -15 -21   -4.92    7.78
   0  15  21    8.07    9.58
   0 -15 -22    9.04   11.50
   0  15  22   -5.01    4.52
   0 -15 -23    4.33    9.80
   0  15  23   -2.57    3.64
   0 -15 -24    7.95   10.05
   0 -15 -25    1.46    6.81
   0  16  -8    8.73    9.16
   0  16  -7    4.62    4.09
   0  16  -6   17.26    9.73
   0  16  -5   -5.29    6.39
   0  16  -4   11.12    7.53
   0  16  -3   -0.96    3.29
   0  16  -2   14.47    9.58
   0  16  -1    8.08    5.63
   0  16   0   76.20   18.46
   0  16   1   50.59   16.52
   0  16   2   18.78    8.77
   0  16   3   -1.89    5.08
   0  16   4    5.16    3.82
   0  16   5   76.21   22.70
   0  16   5   45.72    9.67
   0  16   6  127.67   29.21
   0  16   6   86.92   13.92
   0  16   7   50.82   10.89
   0  16   7   91.81   24.22
   0  16   8   -1.74    2.33
   0  16   8    1.05    3.19
   0  16   9    4.24    3.76
   0  16   9   -9.97    7.85
   0  16  10    6.42    4.73
   0  16  10    5.85    5.81
   0  16  11   21.95    9.10
   0  16  11   41.82   15.54
   0  16  12   -2.95    1.77
   0  16  12   14.56    7.67
   0  16  13   20.78    8.41
   0  16  13   17.45    9.99
   0  16  14    8.77    9.13
   0  16  14    9.01    7.82
   0  16  15    1.06    2.16
   0  16  16    2.26    4.93
   0  16  17   11.77    9.16
   0  16  18    2.95    6.21
   0  16  19   16.55   11.00
   0  16  20   -7.63    7.26
   0  16  21   15.25   10.63
   0  16  22   -1.92    4.17
   0  16  23  -21.93   13.05
   0 -16 -24    5.18   10.83
   0  17  -6    0.70    2.80
   0  17  -5    9.08    4.74
   0  17  -4   -2.78    2.73
   0  17  -3   56.62   18.62
   0  17  -2    0.57    3.91
   0  17  -1    8.97    8.45
   0  17   0   11.29    8.30
   0  17   1   27.36   14.15
   0  17   2   43.85   15.58
   0  17   3   37.74   16.32
   0  17   4   11.17    8.87
   0  17   5   -5.02   10.53
   0  17   6    3.82    4.14
   0  17   7   -2.70    6.35
   0  17   8   54.40   19.38
   0  17   8   25.46    7.91
   0  17   9    2.88    6.22
   0  17   9    1.42    3.73
   0  17  10   21.73   10.74
   0  17  10   23.82    9.31
   0  17  11   15.55    8.28
   0  17  11   -4.61    5.38
   0  17  12   26.07   12.22
   0  17  12    7.70    3.29
   0  17  13  -13.90    9.89
   0  17  13   -0.39    4.34
   0  17  14   54.57   17.45
   0  17  14   45.51   15.05
   0  17  15    1.88    4.51
   0  17  15    2.54    5.84
   0  17  16   27.04   11.11
   0  17  17   -7.12    3.12
   0  17  18   -5.72    7.04
   0  17  19   -5.34    5.49
   0  17  20    1.88    7.18
   0  17  21    6.82    9.10
   0  17  22    9.62   10.88
   0  18  -4   -0.15    2.90
   0  18  -3  -10.60    8.11
   0  18  -2    7.35    4.66
   0  18  -1   -0.79    1.97
   0  18   0   -0.05    5.09
   0  18   1    3.78    4.26
   0  18   2    2.54    3.89
   0  18   3   -5.61    7.95
   0  18   4   -8.13    9.32
   0  18   5    1.20    2.20
   0  18   6   -6.71    9.14
   0  18   7   11.21    9.81
   0  18   8    5.70    6.65
   0  18   9    8.66    3.74
   0  18  10   11.84    9.78
   0  18  11   51.80   17.48
   0  18  11   40.30   11.58
   0  18  12   16.46    9.95
   0  18  12    2.39    0.50
   0  18  13    0.88    8.66
   0  18  13   -3.12    4.79
   0  18  14   -7.51    8.13
   0  18  14    2.18    2.77
   0  18  15   19.04   10.85
   0  18  15    6.19    3.92
   0  18  16   -2.81    5.24
   0  18  17   -7.78    7.32
   0  18  18    0.41    4.66
   0  18  19    6.89    3.96
   0  18  20    0.32    4.08
   0  18  21    0.73    2.27
   0  18  22    3.82    4.15
   0  19  -2   20.10   13.23
   0  19  -1   -4.63    8.85
   0  19   0    5.31    7.89
   0  19   1    8.66    8.09
   0  19   2   10.73   11.61
   0  19   3    3.83    5.34
   0  19   4    2.43    1.75
   0  19   5   -3.51    6.43
   0  19   6    9.69    5.40
   0  19   7   15.40   10.55
   0  19   8   33.74   17.83
   0  19   9   -6.25    8.02
   0  19  10  -10.43    8.55
   0  19  11   -7.46    6.16
   0  19  12   34.75   17.00
   0  19  13   -1.23    7.28
   0  19  14    6.13    2.42
   0  19  15   -9.90    9.23
   0  19  15   -1.00    4.21
   0  19  16   -2.98    2.36
   0  19  17    0.22    4.17
   0  19  18   -5.25    9.86
   0  19  19    5.82    8.93
   0  19  20    0.95    0.94
   0  19  21    8.97   10.10
   0  20   0    8.40   12.15
   0  20   1   -0.28    2.14
   0  20   2   13.04   11.83
   0  20   3    8.69   11.90
   0  20   4    0.44    3.32
   0  20   5    1.88    6.34
   0  20   6    3.01    7.45
   0  20   7   11.96   10.33
   0  20   8   -5.67    7.13
   0  20   9   27.32   16.11
   0  20  10   -4.58    4.20
   0  20  11    9.89    7.39
   0  20  12   21.22   14.66
   0  20  13   -0.30    6.20
   0  20  14    4.61    5.40
   0  20  15   -9.78   11.68
   0  21   4    2.91    5.18
   0  21   5    3.46    8.41
   0  21   6   10.40    6.58
   0  21   7   21.16   15.41
   0  21   8    8.15    8.97
   0  21   9    3.50    7.37
   0  21  10    0.69    3.00
   0  21  11    1.34    5.39
   0  21  12   -2.99    7.78
  -1  21  12    2.16    1.51
  -1  21  11   -8.42    7.32
  -1  21  10   -4.26    5.19
  -1  21   9    9.89    9.50
  -1  21   8    9.05    9.03
  -1  21   7    3.52    5.06
  -1  21   6   -4.86    5.90
  -1  21   5    3.96    9.66
  -1  20  19   15.90   12.18
  -1  20  18    4.79    4.94
  -1  20  17   -1.14    2.33
  -1  20  12    7.15    8.79
  -1  20  11   13.26   10.15
  -1  20  10   21.54   12.89
  -1  20   9   10.52   10.22
  -1  20   8    7.16    9.47
  -1  20   7   -2.08    4.31
  -1  20   6    5.22    0.40
  -1  20   5    2.81    7.78
  -1  20   4    6.73   10.34
  -1  20   3   -1.66    4.06
  -1  19  21    0.41    2.75
  -1  19  20   -0.06    0.98
  -1  19  20  -19.30    9.24
  -1  19  19   -2.86    1.93
  -1  19  19   -1.45    1.43
  -1  19  18  -13.88   12.22
  -1  19  17   -3.07    3.19
  -1  19  16    8.23    8.31
  -1  19  15    0.84    4.94
  -1  19  14   -2.21    1.92
  -1  19  13    7.76    2.94
  -1  19  12    7.03    8.63
  -1  19  12    7.35    6.82
  -1  19  11   -0.98    1.95
  -1  19  10    2.30    6.29
  -1  19   9   -9.78    9.89
  -1  19   8    8.61    7.24
  -1  19   7    7.05    5.16
  -1  19   6    0.17    8.88
  -1  19   5    4.12    5.49
  -1  19   4    1.88    5.29
  -1  19   3    2.81    2.68
  -1  19   2    0.55    3.44
  -1  19   1   -6.59   11.64
  -1  19  -1   -2.08    2.75
  -1  19  -2    1.63    2.62
  -1  18  21   13.42   12.41
  -1  18  21   -8.06    6.51
  -1  18  20   13.96   11.91
  -1  18  20   -4.70    5.21
  -1  18  19   14.20   10.19
  -1  18  18    1.26    6.58
  -1  18  17    2.95    5.31
  -1  18  16    4.00    5.30
  -1  18  15    5.46    7.98
  -1  18  14  -10.95    7.64
  -1  18  13    9.27    5.67
  -1  18  12    7.75    8.13
  -1  18  12    0.90    5.41
  -1  18  11   16.97   10.41
  -1  18  11    5.67    4.86
  -1  18  10    4.57    6.27
  -1  18  10    0.85    2.80
  -1  18   9    8.63    8.47
  -1  18   9    2.12    4.66
  -1  18   8   -4.96    6.72
  -1  18   7   32.75   15.17
  -1  18   6   20.97   11.48
  -1  18   5   22.08   13.01
  -1  18   4    2.02    4.51
  -1  18   3   -2.43    8.61
  -1  18   2   28.25   15.05
  -1  18   1   68.34   23.37
  -1  18   0    7.94    8.43
  -1  18  -1   11.61   10.30
  -1  18  -2   -7.23    5.39
  -1  18  -3   -1.55    1.55
  -1  18  -4   14.55    7.77
  -1  17  22   -1.95    6.14
  -1  17  21   14.89   12.07
  -1  17  21   -9.50    5.51
  -1  17  20    8.72    9.92
  -1  17  20    6.98    4.15
  -1  17  19    1.64    3.49
  -1  17  18    8.59    8.02
  -1  17  17    8.84    9.87
  -1  17  16    8.36    9.69
  -1  17  15    4.53    6.20
  -1  17  14    5.61    2.21
  -1  17  13   -0.29    4.09
  -1  17  12   26.31   10.62
  -1  17  12   22.01   10.26
  -1  17  11   16.81    8.79
  -1  17  11   15.00    9.29
  -1  17  10    7.42    4.81
  -1  17  10   30.28   11.82
  -1  17   9    0.21    1.49
  -1  17   9    7.68    2.36
  -1  17   8    0.23    1.60
  -1  17   8   -3.15    1.64
  -1  17   7   -3.04    2.93
  -1  17   7   15.44    9.79
  -1  17   6   14.11    5.29
  -1  17   6   21.64    9.97
  -1  17   5   44.27   17.66
  -1  17   4   -2.27    9.11
  -1  17   3    7.63    5.84
  -1  17   2    3.86    5.48
  -1  17   1   -0.46    4.79
  -1  17   0    6.60    4.49
  -1  17  -1   22.68   15.48
  -1  17  -2    3.56    6.13
  -1  17  -3    0.82    2.35
  -1  17  -3   -5.27    9.16
  -1  17  -4    4.89    4.60
  -1  17  -5    8.91    5.73
  -1  16  22   10.40   10.74
  -1  16  21    9.88    5.01
  -1  16  21   11.82    7.07
  -1  16  20    0.27    1.51
  -1  16  20    2.47    1.93
  -1  16  19   -7.52    9.31
  -1  16  19    7.63    5.72
  -1  16  18    1.61    1.57
  -1  16  17    0.36    4.62
  -1  16  16   -1.97    2.32
  -1  16  15   16.31    9.45
  -1  16  14   -2.43    6.50
  -1  16  13   -0.65    1.88
  -1  16  12    9.65    8.05
  -1  16  12   13.32    6.86
  -1  16  11   14.61    9.69
  -1  16  11    6.11    1.36
  -1  16  10   38.20   15.22
  -1  16  10   30.03   11.02
  -1  16   9   23.74   10.40
  -1  16   9   15.29    7.81
  -1  16   8    7.45    8.41
  -1  16   8   10.00    5.35
  -1  16   7   19.39   10.14
  -1  16   7   13.79    7.07
  -1  16   6   21.98   11.82
  -1  16   6    3.07    2.75
  -1  16   5    1.31    2.20
  -1  16   5    0.14    4.76
  -1  16   4   17.48   10.57
  -1  16   3   15.40   11.16
  -1  16   2   38.41   16.06
  -1  16   1   -3.63    8.05
  -1  16   0   -4.01    3.65
  -1  16  -1   -0.76    4.69
  -1  16  -2   18.34    8.46
  -1  16  -3   -0.50    2.99
  -1  16  -4   29.84   12.90
  -1  16  -4   33.17   10.81
  -1  16  -5    6.28    6.53
  -1  16  -5    7.99    5.85
  -1  16  -6    2.13    3.38
  -1  16  -7    2.33    6.21
   1 -15 -23    9.44    6.72
  -1  15  23   -0.24    5.01
   1 -15 -22    5.94    9.68
  -1  15  22    4.84    4.45
  -1  15  21   11.92   10.73
  -1  15  21    5.23    4.47
  -1  15  20  -13.62   11.00
  -1  15  20    2.38    3.29
  -1  15  19   -8.83    7.28
  -1  15  19    1.78    2.86
  -1  15  18    4.43    3.44
  -1  15  17    3.68    7.28
  -1  15  16   19.50   10.42
  -1  15  15   -1.53    3.43
  -1  15  14   12.11    9.24
  -1  15  13   18.89   10.63
  -1  15  12   40.66   14.24
  -1  15  12   39.32   13.38
  -1  15  11    2.81    0.95
  -1  15  11   -3.80    5.34
  -1  15  10   91.31   20.47
  -1  15  10   77.44   16.61
  -1  15   9    8.17    6.32
  -1  15   9    4.79    4.20
  -1  15   8   11.91    5.87
  -1  15   8    0.57    3.15
  -1  15   7   35.76   14.29
  -1  15   7   15.68    6.97
  -1  15   6   62.63   18.60
  -1  15   6   37.75   10.61
  -1  15   5    9.06    7.07
  -1  15   5    8.38    4.29
  -1  15   4    7.73    7.36
  -1  15   4    7.32    3.60
  -1  15   3   -6.02    5.88
  -1  15   2   16.92    7.70
  -1  15   1   67.93   19.17
  -1  15   0    5.79    7.73
  -1  15  -1   24.57    9.26
  -1  15  -2    8.06    5.36
  -1  15  -3   21.21    8.07
  -1  15  -4    8.72    4.71
  -1  15  -4    2.31    6.64
  -1  15  -5   36.44   10.82
  -1  15  -5   27.89   11.28
  -1  15  -6   -1.87    3.60
  -1  15  -6   -8.77    9.74
  -1  15  -8   -5.08    7.22
   1 -14 -24   -2.50    4.57
   1 -14 -23    5.94    5.87
  -1  14  23   16.46   11.97
   1 -14 -22   -0.63    7.92
  -1  14  22    9.16   12.27
  -1  14  21   -2.91    3.44
  -1  14  21    1.83    4.24
   1 -14 -20    0.56    3.48
  -1  14  20    3.15    3.02
  -1  14  19    3.92    2.36
   1 -14 -19   12.19    9.19
  -1  14  19   12.34    4.96
  -1  14  18    2.22    6.15
  -1  14  17   12.06    9.36
  -1  14  16   -0.76    2.90
  -1  14  15   29.72   12.21
  -1  14  14    5.75    4.20
  -1  14  13   14.51    8.84
  -1  14  12    0.75    2.48
  -1  14  11   33.47   10.86
  -1  14  11   46.54   14.07
  -1  14  10    6.71    5.20
  -1  14  10    6.06    1.22
  -1  14   9  133.64   25.10
  -1  14   9   93.30   18.09
  -1  14   8  129.81   24.28
  -1  14   8   81.36   15.95
  -1  14   7   11.16    7.03
  -1  14   7    0.55    3.92
  -1  14   6   59.71   18.18
  -1  14   6   30.66    8.68
  -1  14   5   30.19   11.20
  -1  14   5   30.47    9.13
  -1  14   4  122.34   25.91
  -1  14   4   99.48   16.33
  -1  14   3   39.71   13.96
  -1  14   3   34.47    8.98
  -1  14   2    3.38    5.54
  -1  14   1    9.15    7.35
  -1  14   0   15.28    7.90
  -1  14  -1    6.30    2.47
  -1  14  -2  147.85   23.92
  -1  14  -3    2.65    4.24
  -1  14  -4   16.54    8.94
  -1  14  -5    6.23    5.17
  -1  14  -5    1.28    4.19
  -1  14  -6   11.71    5.99
  -1  14  -6    9.27    9.27
  -1  14  -7    8.54    5.45
  -1  14  -7   17.26    9.50
  -1  14  -8   28.31   16.78
  -1  14  -8   30.74   10.77
  -1  14  -9   -2.31    7.51
  -1  14 -10   20.30   16.11
   1 -13 -25   -7.59    8.23
   1 -13 -24  -19.53   12.87
   1 -13 -23   -9.95   14.07
  -1  13  23  -13.01    9.50
   1 -13 -22   -2.85    7.12
  -1  13  22  -11.22    6.52
   1 -13 -21    3.06    6.27
  -1  13  21   -4.39    9.81
  -1  13  20   10.86    6.09
   1 -13 -20   24.59   14.10
  -1  13  20    1.01    7.14
  -1  13  19    3.47    3.97
   1 -13 -19    0.56    4.63
  -1  13  19   -2.74    7.04
  -1  13  18   49.52   11.72
  -1  13  18   46.28   16.54
   1 -13 -18   41.96   16.52
  -1  13  17   -4.99    6.98
   1 -13 -17   -2.37    6.89
  -1  13  16   12.67    9.11
  -1  13  15    2.20    6.81
  -1  13  14   70.30   17.46
  -1  13  13    6.18    5.76
  -1  13  12  130.81   23.28
  -1  13  11   27.39    9.97
  -1  13  11   21.04    7.74
  -1  13  10   24.84    9.12
  -1  13  10   20.25    8.86
  -1  13   9   53.54   15.56
  -1  13   9   38.09   11.04
  -1  13   8   94.86   18.78
  -1  13   8   79.97   15.65
  -1  13   7   98.96   21.31
  -1  13   7   57.96   12.50
  -1  13   6   -3.05    1.74
  -1  13   6    3.12    2.79
  -1  13   5   14.60    7.54
  -1  13   5   10.65    5.21
  -1  13   4   36.25   13.57
  -1  13   4   22.26    8.13
  -1  13   3   81.97   19.96
  -1  13   3   69.13   12.66
  -1  13   2    7.67    6.15
  -1  13   1  264.71   35.37
  -1  13   0   25.27   10.67
  -1  13  -1    0.07    2.04
  -1  13  -2   -9.92    7.47
  -1  13  -3   51.91   14.91
  -1  13  -4    7.81    5.96
  -1  13  -5   69.23   15.83
  -1  13  -6    5.44    2.97
  -1  13  -6    8.93    7.07
  -1  13  -7    5.12    2.39
  -1  13  -7    5.23    3.02
  -1  13  -8    4.62    3.91
  -1  13  -8   -1.22    4.17
  -1  13  -8    1.52    2.42
  -1  13  -9   26.94   15.44
  -1  13  -9   34.22   11.67
  -1  13 -10   11.70    9.11
  -1  13 -11   12.35    7.98
   1 -12 -25    0.01    4.52
   1 -12 -24   -2.53    5.60
  -1  12  24  -20.30   17.70
   1 -12 -23    2.55    3.46
  -1  12  23   -5.18   10.56
   1 -12 -22   21.60   14.68
  -1  12  22   -5.27    8.79
   1 -12 -21    7.78    1.49
  -1  12  21   18.23   12.76
  -1  12  20   -1.43    2.37
   1 -12 -20   -7.28    9.93
  -1  12  20    5.19    9.29
  -1  12  19   14.09    6.66
   1 -12 -19   15.37    8.84
  -1  12  19   16.26    9.96
  -1  12  18    5.05    4.13
  -1  12  18   -2.21    2.08
   1 -12 -18   11.83    7.05
  -1  12  17    1.42    5.96
   1 -12 -17    6.86    7.88
  -1  12  16   15.12    7.46
   1 -12 -16   16.12    9.80
  -1  12  15   21.34   13.22
   1 -12 -15   13.95    9.67
  -1  12  14   -0.41    3.34
  -1  12  13    2.90    2.45
  -1  12  12   30.44   12.65
  -1  12  11   12.17    6.49
  -1  12  10   36.39   12.28
  -1  12  10   27.17   10.54
  -1  12   9    3.76    6.60
  -1  12   9    1.61    1.76
  -1  12   8   28.00    9.77
  -1  12   8   16.50    6.01
  -1  12   7   -6.38    7.05
  -1  12   7   -2.48    2.58
  -1  12   6   80.19   14.72
  -1  12   6  128.92   23.46
  -1  12   5  124.62   17.29
  -1  12   5  172.79   28.25
  -1  12   4  156.08   19.02
   1 -12  -4  139.08   19.17
  -1  12   4  187.16   29.04
  -1  12   3   64.78   16.72
   1 -12  -3   48.31   10.41
  -1  12   3   50.01   10.29
  -1  12   2    7.07    3.34
   1 -12  -2    5.23    3.41
   1 -12  -1    5.73    4.09
  -1  12   1   -1.20    6.14
  -1  12   0  430.47   37.47
   1 -12   0  337.59   25.60
  -1  12  -1   51.39   12.83
   1 -12   1   49.55    9.79
  -1  12  -2   34.80   10.93
  -1  12  -3   -1.84    4.32
  -1  12  -4    6.07    0.77
  -1  12  -5    6.87    0.98
  -1  12  -6  121.75   19.96
  -1  12  -6  136.90   17.61
  -1  12  -7    0.54    1.99
  -1  12  -7    4.75    4.67
  -1  12  -8   16.27    5.80
  -1  12  -8    3.99    1.52
  -1  12  -8   19.43   11.61
  -1  12  -9   -0.07    1.62
  -1  12  -9    0.32    4.96
  -1  12  -9   -1.70    4.06
  -1  12 -10    4.78    6.39
  -1  12 -10   -4.45    4.07
  -1  12 -11    0.67    3.99
  -1  12 -12   16.66   11.74
   1 -11 -26    2.83   10.13
   1 -11 -25  -14.13   11.27
   1 -11 -24   -8.58    8.56
  -1  11  24   -6.73   12.60
   1 -11 -23   -4.76    7.74
  -1  11  23    2.13    5.94
   1 -11 -22    1.59    6.88
  -1  11  22    4.66    8.46
   1 -11 -21   -0.70    0.86
  -1  11  21    1.00    3.57
  -1  11  20   33.19   17.19
   1 -11 -20    3.34    3.86
  -1  11  20   19.60    6.28
  -1  11  19   -2.02    0.80
   1 -11 -19   -0.98    2.76
  -1  11  19   -0.16    2.19
  -1  11  18    1.91    4.39
  -1  11  18   -0.81    1.61
  -1  11  17   -7.46    5.17
   1 -11 -17   -5.68    6.50
  -1  11  17    5.65    3.59
   1 -11 -16   -0.53    2.91
  -1  11  16    7.15    8.90
   1 -11 -15   14.61    8.03
  -1  11  15    9.01    6.90
   1 -11 -14   97.08   21.10
  -1  11  14  101.27   21.56
   1 -11 -13   16.75    7.96
  -1  11  13   12.66    5.12
  -1  11  12    4.46    4.19
  -1  11  11   13.83    7.48
  -1  11  10  111.69   20.33
  -1  11  10  106.46   19.00
  -1  11   9   50.91   12.52
  -1  11   9   66.34   13.95
  -1  11   8  196.54   25.22
  -1  11   8  124.30   19.60
  -1  11   7   22.52    6.33
  -1  11   7   41.55   10.66
  -1  11   6    1.96    1.21
  -1  11   6    0.18    3.73
  -1  11   5    7.08    2.04
  -1  11   5    8.03    5.38
  -1  11   4   30.01    8.03
   1 -11  -4   29.04    8.66
  -1  11   4   43.34   12.74
  -1  11   3  239.49   22.93
   1 -11  -3  233.56   22.40
   1 -11  -2   19.44    6.27
  -1  11   2   30.83   11.21
  -1  11   2   30.05    7.66
  -1  11   1    0.85    3.50
   1 -11  -1    4.77    3.92
   1 -11   0   61.16   10.36
  -1  11   0   70.03   14.64
  -1  11  -1   44.44   11.02
   1 -11   1   27.93    6.63
  -1  11  -2   10.18    6.32
   1 -11   2    7.31    3.64
  -1  11  -3  206.12   24.53
   1 -11   3  180.08   17.81
  -1  11  -4   -5.11    4.35
  -1  11  -5    4.17    4.19
  -1  11  -6    0.46    0.81
  -1  11  -6    6.41    5.27
  -1  11  -7   63.30   11.56
  -1  11  -7   53.03   12.88
  -1  11  -8    7.75    4.72
  -1  11  -8   13.53    4.90
  -1  11  -8   13.37   10.57
  -1  11  -9  115.34   14.74
  -1  11  -9   84.57   16.99
  -1  11  -9  100.49   22.91
  -1  11 -10    8.99    5.05
  -1  11 -10   -5.33    4.64
  -1  11 -11    6.04    4.49
  -1  11 -11   -0.50    2.18
  -1  11 -12   -3.45    3.58
  -1  11 -12   18.12   10.52
  -1  11 -13    7.34    7.61
  -1  11 -14    2.96    5.13
   1 -10 -26   -2.84    4.88
   1 -10 -25   -5.47    6.59
   1 -10 -24   -2.36    4.22
  -1  10  24   -8.11    4.02
   1 -10 -23   23.73   13.37
  -1  10  23    9.36    7.01
   1 -10 -22   -8.97    9.89
  -1  10  22   22.69   14.52
   1 -10 -21   -4.65    8.17
  -1  10  21   -5.67    5.64
   1 -10 -20    1.88    4.17
  -1  10  20   -6.11    9.45
   1 -10 -19   14.82   10.86
  -1  10  19   10.23    4.59
  -1  10  19   16.35   13.54
   1 -10 -18    8.26    9.40
  -1  10  18   -2.37    2.49
  -1  10  18    2.94    2.50
  -1  10  17   55.99   10.65
   1 -10 -17   63.36   18.45
  -1  10  17   65.08   17.55
  -1  10  16   -2.95    2.73
  -1  10  16    7.20    9.20
   1 -10 -16    7.51    8.72
  -1  10  15   -4.03    6.05
   1 -10 -15    6.24    2.68
  -1  10  14   14.60    9.09
   1 -10 -14    1.71    4.12
  -1  10  13  161.17   26.89
   1 -10 -13  173.14   28.53
  -1  10  12  116.17   21.83
   1 -10 -12  118.12   21.56
  -1  10  11   53.30   15.01
  -1  10  10    3.06    2.41
  -1  10   9    2.44    3.58
  -1  10   9    1.80    1.08
  -1  10   9    2.76    4.04
  -1  10   8  131.86   19.79
  -1  10   8  180.65   22.78
  -1  10   8  187.06   23.59
  -1  10   7  164.16   20.15
  -1  10   7  229.10   26.59
  -1  10   7  222.24   28.92
  -1  10   6  151.36   18.81
  -1  10   6  169.35   25.11
  -1  10   5   50.84   12.11
  -1  10   5   52.65   10.88
  -1  10   5   68.38   16.78
  -1  10   4   22.90    7.37
   1 -10  -4   25.58    7.62
  -1  10   4   47.84   13.52
  -1  10   3    2.39    1.84
   1 -10  -3    1.64    0.44
   1 -10  -3    3.63    3.14
   1 -10  -2  158.70   19.40
  -1  10   2  207.48   27.37
   1 -10  -2  153.09   16.60
  -1  10   2  146.97   16.55
   1 -10  -1  159.12   19.48
  -1  10   1  194.40   24.09
   1 -10  -1  164.15   16.72
  -1  10   1  156.21   16.52
   1 -10   0  133.76   14.62
  -1  10   0  141.37   20.25
   1 -10   0  119.11   16.18
   1 -10   1   10.73    4.39
  -1  10  -1   11.67    3.98
   1 -10   2   41.62    8.31
  -1  10  -2   43.05   10.61
   1 -10   3    8.05    3.42
  -1  10  -3   11.68    5.58
  -1  10  -4  374.06   31.60
   1 -10   4  305.04   23.95
  -1  10  -5   62.06   12.76
  -1  10  -6  104.05   16.55
  -1  10  -6   88.93   14.26
  -1  10  -7    3.80    3.21
  -1  10  -7    4.63    3.11
  -1  10  -8    1.23    3.17
  -1  10  -8   -0.47    0.75
  -1  10  -8   -1.27    3.21
  -1  10  -9   18.71    7.01
  -1  10  -9   20.33    5.64
  -1  10  -9   15.41    8.02
  -1  10 -10   20.29    5.37
  -1  10 -10   16.21    7.31
  -1  10 -10   16.47   10.24
  -1  10 -11    6.68    5.46
  -1  10 -11    3.05    5.27
  -1  10 -12   10.52    5.56
  -1  10 -12   13.86    9.26
  -1  10 -13   -0.12    0.79
  -1  10 -13   -4.95    6.53
  -1  10 -14   -3.98   10.23
  -1  10 -15    3.39    4.85
   1  -9 -26    5.97    9.50
   1  -9 -25    3.34    5.16
   1  -9 -24   -1.19    4.51
  -1   9  24   14.66   13.98
   1  -9 -23    0.91    4.50
  -1   9  23   -4.99    9.70
   1  -9 -22   10.13    7.57
  -1   9  22    2.38    4.61
   1  -9 -21    1.83    3.78
  -1   9  21    5.71    4.53
   1  -9 -20    7.38    1.32
  -1   9  20    7.88    9.27
  -1   9  19   -1.58    1.72
   1  -9 -19   -3.31    6.40
  -1   9  18    5.66    5.23
  -1   9  18    7.37    3.36
   1  -9 -18   11.36    6.56
  -1   9  17   29.33   12.56
   1  -9 -17   26.46   10.09
  -1   9  17   24.46    6.45
  -1   9  16  143.91   28.57
  -1   9  16  117.63   14.58
   1  -9 -16  156.88   27.59
  -1   9  15   14.25    4.94
  -1   9  15   12.69    8.03
   1  -9 -15   15.28    8.22
  -1   9  14   18.85    9.76
   1  -9 -14   10.81    5.87
  -1   9  13   10.23    5.83
   1  -9 -13    6.92    1.19
   1  -9 -12  144.32   23.12
  -1   9  12  180.24   27.36
  -1   9  11  101.63   17.03
   1  -9 -11  157.50   24.26
  -1   9  11  140.04   22.66
  -1   9  10  134.26   18.65
   1  -9 -10  220.52   26.75
  -1   9  10  180.89   24.59
  -1   9   9  160.27   20.72
  -1   9   9  148.06   20.78
  -1   9   8    1.67    3.14
  -1   9   8   -4.18    5.41
  -1   9   8   -0.60    2.69
  -1   9   7   30.98    9.60
  -1   9   7   37.11    9.56
  -1   9   7   17.97    5.74
  -1   9   6   15.46    6.94
  -1   9   6   12.65    6.54
   1  -9  -6    6.81    4.13
  -1   9   6    5.05    2.50
   1  -9  -5  669.34   39.50
  -1   9   5  637.59   36.76
  -1   9   5  754.27   48.75
   1  -9  -5  569.60   38.17
  -1   9   5  835.01   50.88
  -1   9   4    0.65    3.35
  -1   9   4    9.17    5.11
   1  -9  -4   -0.27    2.17
   1  -9  -4   11.03    4.93
  -1   9   4    3.23    2.32
  -1   9   3  146.35   15.73
   1  -9  -3  141.09   16.03
  -1   9   3  187.75   24.91
   1  -9  -3  134.37   16.41
   1  -9  -2    6.65    2.68
  -1   9   2    9.53    3.38
   1  -9  -2   13.66    5.70
  -1   9   2   19.81    8.32
  -1   9   1   70.83   11.58
   1  -9  -1   69.25   10.32
   1  -9  -1   73.82   11.74
  -1   9   1   86.93   14.65
   1  -9   0    7.05    4.00
  -1   9   0    8.58    4.65
   1  -9   0    4.09    1.62
   1  -9   1  621.87   30.91
   1  -9   1  683.66   37.36
  -1   9  -2   -0.73    3.58
   1  -9   2    2.23    1.61
  -1   9  -3   76.66   13.30
   1  -9   3   71.10   11.19
  -1   9  -4    3.04    0.73
   1  -9   4    1.23    1.59
   1  -9   5   41.50    9.21
  -1   9  -5   55.14   12.18
  -1   9  -6    1.83    1.99
  -1   9  -6    4.51    3.91
   1  -9   6    3.37    2.73
  -1   9  -7  158.48   16.32
  -1   9  -7  142.24   19.04
  -1   9  -8   10.96    4.38
  -1   9  -8    5.76    5.43
  -1   9  -8    5.88    3.29
  -1   9  -9   19.73    6.00
  -1   9  -9   22.44    7.63
  -1   9  -9   17.62    9.79
  -1   9 -10    0.61    0.95
  -1   9 -10    2.44    2.91
  -1   9 -10   -4.43    5.21
  -1   9 -11   29.07   12.57
  -1   9 -11   24.42    7.80
  -1   9 -12    7.53    8.29
  -1   9 -12   10.96    6.44
  -1   9 -13   36.12   14.46
  -1   9 -13   22.61    7.26
  -1   9 -14   16.94   11.88
  -1   9 -14   10.31    5.13
  -1   9 -15    1.06    4.07
  -1   9 -16    3.56    4.59
   1  -8 -26    4.71    4.61
   1  -8 -25    8.58    7.39
   1  -8 -24    7.94    7.93
  -1   8  24   14.40   10.33
   1  -8 -23    0.46    5.10
  -1   8  23   11.87    8.46
   1  -8 -22    9.83    6.98
  -1   8  22    1.96    1.54
   1  -8 -21    6.14    6.02
  -1   8  21    4.18    4.86
   1  -8 -20    8.34    9.66
  -1   8  20   -7.02    9.59
  -1   8  19   32.97    6.12
   1  -8 -19   23.66    8.89
  -1   8  19   20.04   11.90
  -1   8  18   21.32    5.16
   1  -8 -18   23.59   10.14
  -1   8  18   21.14   12.43
  -1   8  17    1.20    1.43
   1  -8 -17   -2.15    1.50
  -1   8  17    0.70    4.11
  -1   8  16    5.25    3.23
   1  -8 -16    5.96    4.84
  -1   8  16    0.02    5.62
  -1   8  15   30.18    6.82
   1  -8 -15   47.37   13.06
  -1   8  15   45.19   15.28
  -1   8  14  109.38   24.07
   1  -8 -14   89.09   17.41
  -1   8  14   97.16   11.96
   1  -8 -13   96.64   19.31
  -1   8  13   96.75   20.76
   1  -8 -12   -3.38    4.74
  -1   8  12   -3.16    4.57
   1  -8 -11   59.59   14.26
  -1   8  11   65.24   14.80
  -1   8  11   43.79   10.27
   1  -8 -10   21.31    9.09
  -1   8  10   15.11    8.15
  -1   8  10   12.55    5.58
   1  -8  -9  115.81   18.87
  -1   8   9   79.22   13.11
  -1   8   9   87.27   16.11
  -1   8   8  136.99   17.39
  -1   8   8  112.06   18.11
  -1   8   7  119.19   16.34
   1  -8  -7  111.92   19.94
  -1   8   7  117.83   16.91
  -1   8   7   81.68   14.87
  -1   8   6  306.29   29.53
  -1   8   6  227.63   22.46
  -1   8   6  254.90   24.93
  -1   8   6  291.70   26.42
   1  -8  -6  305.45   29.06
  -1   8   5   -3.31    4.55
  -1   8   5   -1.50    4.54
   1  -8  -5    2.86    3.43
  -1   8   5    2.81    3.16
  -1   8   5    4.02    3.89
   1  -8  -5   -1.99    3.25
  -1   8   4  603.58   37.73
  -1   8   4  699.10   41.48
   1  -8  -4  640.76   35.41
  -1   8   4  616.84   33.79
  -1   8   4  729.80   45.02
  -1   8   3  467.64   33.70
  -1   8   3  524.04   30.59
   1  -8  -3  483.63   28.56
  -1   8   3  543.63   39.14
   1  -8  -3  415.17   28.79
  -1   8   2 1618.86   63.20
   1  -8  -2 1640.03   55.94
   1  -8  -2 1536.24   49.58
  -1   8   2 1630.95   50.67
   1  -8  -1   74.39   11.40
  -1   8   1   97.37   14.99
   1  -8  -1   69.05    9.78
  -1   8   1   78.53   10.96
   1  -8   0   80.72   11.84
  -1   8   0   80.12   13.06
   1  -8   0   61.94    9.13
  -1   8   0   83.07   11.10
   1  -8   1   47.35    8.37
  -1   8  -1   59.35   10.80
   1  -8   1   48.97    8.87
  -1   8  -2  486.87   30.88
   1  -8   2  409.81   25.82
  -1   8  -3    6.31    3.61
   1  -8   3    7.13    3.51
  -1   8  -4  493.62   30.78
   1  -8   4  447.07   26.86
   1  -8   5   -0.86    1.74
  -1   8  -5    0.17    1.93
   1  -8   6   39.93    8.65
  -1   8  -6   38.72    9.10
  -1   8  -6   36.77    7.43
  -1   8  -7    1.68    0.62
  -1   8  -7    1.06    1.41
   1  -8   8   92.88   12.25
  -1   8  -8   84.11   11.41
  -1   8  -8   85.19   14.62
  -1   8  -8   87.62   18.78
  -1   8  -9   23.23    8.40
  -1   8  -9   19.32    5.57
  -1   8  -9   17.86    8.66
  -1   8 -10   95.34   10.85
  -1   8 -10   80.35   18.66
  -1   8 -10   80.05   14.53
  -1   8 -11    2.71    2.16
  -1   8 -11   -1.01    1.89
  -1   8 -11    3.83    6.34
  -1   8 -12   -1.57    2.44
  -1   8 -12   -6.48    7.46
  -1   8 -13   21.49    7.74
  -1   8 -13   12.83    9.24
  -1   8 -14   10.95    5.53
  -1   8 -14    8.37    7.79
  -1   8 -15    8.45    3.27
  -1   8 -15    8.17    7.08
  -1   8 -16   -1.50    3.89
  -1   8 -16    3.17    7.78
  -1   8 -17    4.47   10.09
   1  -7 -26  -12.38    9.77
   1  -7 -25   -7.20    7.16
   1  -7 -24   10.47   10.18
  -1   7  24    1.85    6.93
   1  -7 -23    7.87    9.93
  -1   7  23    0.88    2.31
   1  -7 -22    7.74    9.82
  -1   7  22   -1.10    7.08
   1  -7 -21   -2.38    6.15
  -1   7  21   -2.38    8.36
   1  -7 -20   -0.04    2.69
  -1   7  20   -2.91    7.54
   1  -7 -19   11.72    8.15
  -1   7  19   21.38   10.19
  -1   7  18   32.84    6.00
   1  -7 -18   37.32   13.96
  -1   7  18   40.86   15.97
  -1   7  17   14.68    4.41
   1  -7 -17    9.07    6.31
  -1   7  17   15.53    9.81
  -1   7  16   86.10   10.41
   1  -7 -16   68.32   16.28
  -1   7  16   66.14   19.23
   1  -7 -15   11.80    4.43
  -1   7  15   13.25    3.72
  -1   7  15    9.13    6.71
   1  -7 -14    4.57    5.56
  -1   7  14    7.16    3.76
  -1   7  14    1.06    5.74
  -1   7  13   50.87    8.12
  -1   7  13   64.41   17.51
   1  -7 -13   74.15   15.30
  -1   7  12   81.71   17.64
   1  -7 -12   73.70   14.38
  -1   7  12   68.58   13.35
  -1   7  11  105.79   19.16
  -1   7  11   96.29   15.39
   1  -7 -11  121.63   19.00
  -1   7  10  133.92   16.98
   1  -7 -10  174.36   22.77
  -1   7  10  160.97   22.64
   1  -7  -9  120.22   18.05
  -1   7   9   82.08   13.01
  -1   7   9  113.50   18.28
  -1   7   8   30.61    8.11
  -1   7   8   29.90    7.54
   1  -7  -8   49.38   11.10
   1  -7  -8   34.51   10.62
  -1   7   7  373.55   27.94
   1  -7  -7  402.76   35.93
  -1   7   7  333.51   29.22
  -1   7   6  234.62   21.42
   1  -7  -6  202.15   24.15
  -1   7   6  198.04   20.14
  -1   7   6  187.92   20.16
  -1   7   5  342.46   29.42
   1  -7  -5  340.18   26.96
  -1   7   5  310.85   23.61
  -1   7   5  320.07   26.04
  -1   7   5  339.89   26.33
   1  -7  -5  361.19   30.79
  -1   7   4   21.66    7.10
  -1   7   4   21.99    7.70
  -1   7   4   15.79    5.29
   1  -7  -4   13.97    6.01
  -1   7   4   18.02    5.40
   1  -7  -4   17.02    5.01
  -1   7   3   -1.80    3.55
   1  -7  -3   -1.92    2.83
  -1   7   3    1.38    1.80
  -1   7   3    2.45    1.94
   1  -7  -3    2.05    2.09
  -1   7   2  108.84   15.13
   1  -7  -2  115.55   13.92
  -1   7   2  143.95   18.00
   1  -7  -2  107.06   12.37
  -1   7   2  100.29   11.56
  -1   7   1  439.38   30.21
   1  -7  -1  411.07   23.93
  -1   7   1  469.33   26.57
   1  -7  -1  434.77   26.71
   1  -7   0   56.23    9.56
  -1   7   0   65.80   10.56
  -1   7   0   52.10   10.09
  -1   7   0   59.17    9.72
   1  -7   0   47.80    7.91
  -1   7  -1  223.96   22.18
  -1   7  -1  217.43   18.34
   1  -7   1  186.49   16.48
   1  -7   1  191.53   16.37
   1  -7   2    8.17    3.75
  -1   7  -2    5.22    3.05
  -1   7  -2    7.25    3.32
  -1   7  -3   38.96   12.07
   1  -7   3   50.39    9.93
  -1   7  -3   49.25    9.77
   1  -7   4   12.73    4.25
  -1   7  -4   14.29    4.69
  -1   7  -5  358.63   26.10
   1  -7   5  333.00   23.86
  -1   7  -6    3.61    2.56
   1  -7   6    4.21    3.38
  -1   7  -6    5.52    3.08
   1  -7   7  191.14   18.92
  -1   7  -7  230.86   28.29
  -1   7  -7  207.27   20.52
  -1   7  -7  257.99   17.20
   1  -7   8    3.86    2.26
  -1   7  -8    1.99    0.99
  -1   7  -8   -0.97    3.09
  -1   7  -8   -0.86    0.76
   1  -7   9    7.47    2.94
  -1   7  -9    2.74    2.51
  -1   7  -9   10.89    3.53
  -1   7  -9   -2.10    5.24
  -1   7 -10   13.70    5.87
  -1   7 -10   22.02    4.83
  -1   7 -10   15.69    7.94
  -1   7 -11  137.92   24.70
  -1   7 -11  150.13   11.68
  -1   7 -11  121.87   17.36
  -1   7 -12  155.09   28.03
  -1   7 -12  146.79   20.02
  -1   7 -12  160.14   11.85
  -1   7 -13   65.12   13.46
  -1   7 -13   57.59   16.65
  -1   7 -14    3.81    3.37
  -1   7 -14   -4.27    2.76
  -1   7 -15   13.77    7.31
  -1   7 -15    6.43    9.57
  -1   7 -16    1.15    1.98
  -1   7 -16    4.57    4.26
  -1   7 -17    2.72    3.28
  -1   7 -17   20.75   13.32
  -1   7 -18   12.41   11.12
   1  -6 -25    0.12    2.97
   1  -6 -24    2.11    3.70
  -1   6  24   17.17   11.47
   1  -6 -23    9.23    8.92
  -1   6  23    8.34    7.22
   1  -6 -22   -1.87    4.55
  -1   6  22   11.93    7.73
   1  -6 -21   26.03   12.01
  -1   6  21   27.21   14.69
   1  -6 -20   -1.47    1.74
   1  -6 -19    2.01    2.50
   1  -6 -18   16.39   10.02
  -1   6  18   15.14    3.87
  -1   6  18    8.23    2.68
  -1   6  17    1.38    1.26
   1  -6 -17    4.96    4.58
   1  -6 -16   12.58    6.64
  -1   6  16   12.80    3.73
  -1   6  16   12.07    5.01
   1  -6 -15   38.25   11.22
  -1   6  15   49.19    6.77
   1  -6 -14   56.97   12.65
  -1   6  14   66.82    8.51
   1  -6 -13   14.44    7.34
  -1   6  13   17.83    4.34
  -1   6  12    6.36   12.78
   1  -6 -12   10.47    6.79
  -1   6  12    5.31    2.74
  -1   6  12    8.17    6.75
  -1   6  11   61.97   14.79
  -1   6  11   58.02    8.31
   1  -6 -11   80.22   13.30
  -1   6  11   64.62   11.79
  -1   6  10  442.52   39.84
   1  -6 -10  435.43   31.47
  -1   6  10  417.17   29.02
  -1   6   9  170.68   22.82
   1  -6  -9  224.03   23.19
  -1   6   9  163.04   17.55
   1  -6  -9  217.24   22.22
  -1   6   8   64.15   10.57
   1  -6  -8   89.72   14.75
   1  -6  -8  106.77   16.22
  -1   6   8   67.83   13.02
  -1   6   7   61.55    9.86
   1  -6  -7   83.60   13.31
   1  -6  -7  105.30   15.36
  -1   6   7   69.97   12.34
  -1   6   6   18.38    9.86
   1  -6  -6    5.46    3.77
  -1   6   6   14.69    4.54
  -1   6   5  233.82   21.81
   1  -6  -5  186.39   19.32
  -1   6   5  176.71   18.36
  -1   6   5  174.84   17.73
   1  -6  -5  180.31   20.92
  -1   6   5  147.33   15.85
   1  -6  -4  739.95   35.81
  -1   6   4  676.72   33.69
  -1   6   4  749.22   38.07
  -1   6   4  693.72   34.05
   1  -6  -4  789.56   42.92
  -1   6   4  667.26   34.55
  -1   6   3   89.75   12.65
  -1   6   3   98.33   13.09
   1  -6  -3   78.30   11.37
   1  -6  -3   95.43   12.11
  -1   6   3   93.31   11.73
  -1   6   2 1071.39   44.18
  -1   6   2 1004.09   37.86
   1  -6  -2 1030.87   37.02
   1  -6  -2  985.46   38.48
  -1   6   1   23.53    5.70
   1  -6  -1   13.07    3.69
  -1   6   1   17.68    5.07
  -1   6   1   16.80    5.17
   1  -6  -1   17.62    4.40
  -1   6   0   69.94   10.88
  -1   6   0   73.32   10.44
   1  -6   0   63.64    9.15
   1  -6   0   70.12    9.64
  -1   6   0   83.39   11.76
  -1   6  -1  357.08   25.80
   1  -6   1  311.35   19.91
   1  -6   1  332.96   20.09
  -1   6  -2 1856.22   59.02
  -1   6  -2 1895.49   49.25
   1  -6   3   36.11    6.84
  -1   6  -3   47.06    9.44
  -1   6  -3   44.65    7.67
  -1   6  -4  232.60   21.35
  -1   6  -4  220.16   18.75
   1  -6   4  202.57   17.47
  -1   6  -5   39.13    8.07
   1  -6   5   32.71    6.85
  -1   6  -5   52.66   10.17
  -1   6  -5   33.11    6.72
  -1   6  -6  136.75   16.70
  -1   6  -6  117.77   12.13
  -1   6  -6  121.57   16.83
  -1   6  -7  111.94   19.20
  -1   6  -7  107.65   14.93
  -1   6  -7  103.60   13.04
  -1   6  -7  147.81   11.97
  -1   6  -8  425.65   37.37
   1  -6   8  450.50   22.09
  -1   6  -8  372.72   26.05
  -1   6  -8  452.60   21.16
   1  -6   9   47.38    7.28
  -1   6  -9   40.74    8.92
  -1   6  -9   42.37   11.76
  -1   6  -9   44.25    6.39
   1  -6  10   41.15    6.22
  -1   6 -10   37.44    9.14
  -1   6 -10   42.08    6.00
  -1   6 -10   48.32   12.90
  -1   6 -11    6.97    2.30
  -1   6 -11    2.63    1.22
  -1   6 -12   43.86    6.81
  -1   6 -12   54.93    6.56
  -1   6 -12   37.07   11.48
  -1   6 -13   24.21   11.06
  -1   6 -14   29.06   12.16
  -1   6 -15   11.02    5.84
  -1   6 -16   -0.07    7.10
  -1   6 -17   15.77   10.23
  -1   6 -18   12.70    7.20
  -1   6 -18   24.77   15.81
   1  -5 -25  -20.53   11.79
   1  -5 -24    2.40    3.74
  -1   5  24    2.24    6.52
   1  -5 -23   -4.96    5.67
  -1   5  23   -4.79    8.10
   1  -5 -22   -2.70    3.50
  -1   5  22    3.97    7.12
   1  -5 -21   15.48    8.73
   1  -5 -20    1.37    2.88
   1  -5 -19    4.10    5.19
   1  -5 -18   61.76   15.68
   1  -5 -17   -2.67    5.23
  -1   5  17    1.06    0.79
  -1   5  17    0.05    0.53
   1  -5 -16    5.65    3.96
  -1   5  16    2.46    1.56
  -1   5  16    5.63    1.74
   1  -5 -16    7.00    1.92
  -1   5  15   19.26    5.19
  -1   5  15   16.31    3.70
   1  -5 -14  156.62   21.21
  -1   5  14  179.82   12.28
   1  -5 -13  111.76   17.85
  -1   5  13  106.20    9.76
   1  -5 -12  355.40   29.80
  -1   5  12  368.88   30.45
  -1   5  12  425.06   19.83
  -1   5  11   37.75    8.79
   1  -5 -11   34.41    8.00
  -1   5  11   47.33    6.57
  -1   5  10   62.73   14.87
  -1   5  10   58.67    7.27
  -1   5  10   62.52   10.89
   1  -5 -10   69.34   11.91
  -1   5   9  523.51   31.19
   1  -5  -9  646.71   37.41
  -1   5   9  454.68   21.05
  -1   5   9  502.23   43.49
   1  -5  -9  608.75   35.75
  -1   5   8   99.69   16.61
   1  -5  -8  116.14   14.69
  -1   5   8   95.82   12.11
   1  -5  -8  123.51   13.98
  -1   5   7 1198.17   52.49
  -1   5   7 1310.19   43.49
   1  -5  -7 1521.92   54.03
   1  -5  -7 1572.42   52.94
  -1   5   6   26.43    6.84
   1  -5  -6   24.39    6.55
  -1   5   6   25.11    5.80
   1  -5  -6   21.34    6.01
   1  -5  -5  329.22   22.44
  -1   5   5  273.98   18.73
  -1   5   5  314.99   23.55
  -1   5   4  252.56   18.93
   1  -5  -4  283.86   21.33
  -1   5   4  251.76   20.34
   1  -5  -4  275.50   22.67
  -1   5   4  238.93   17.59
  -1   5   4  254.94   19.21
   1  -5  -3  366.81   22.58
  -1   5   3  392.22   22.90
  -1   5   3  372.19   23.11
  -1   5   3  407.30   24.06
  -1   5   3  343.46   22.04
   1  -5  -3  358.41   26.07
  -1   5   2   10.20    5.10
  -1   5   2    6.72    1.83
   1  -5  -2   17.02    5.05
  -1   5   2   10.27    3.85
   1  -5  -2    4.87    2.08
  -1   5   1  731.66   32.57
  -1   5   1  709.53   28.10
   1  -5  -1  670.69   27.03
   1  -5  -1  703.18   27.70
  -1   5   0  136.09   14.78
   1  -5   0  118.08   11.19
  -1   5   0  143.37   12.92
  -1   5   0  140.40   12.75
   1  -5   0  140.55   12.04
  -1   5  -1   53.60    9.76
   1  -5   1   51.32    7.64
   1  -5   1   54.71    8.00
   1  -5   1   77.63   13.48
  -1   5  -1   55.62    8.76
  -1   5  -2   64.30   11.11
   1  -5   2   56.00    8.29
   1  -5   2   58.81   11.10
  -1   5  -2   57.24    7.96
  -1   5  -3  348.78   24.75
   1  -5   3  307.55   20.48
   1  -5   3  330.21   26.09
  -1   5  -3  288.67   18.30
  -1   5  -4  242.33   20.43
   1  -5   4  240.71   20.42
   1  -5   4  211.63   16.70
  -1   5  -4  258.94   17.17
  -1   5  -5  664.13   23.94
   1  -5   5  609.34   32.55
  -1   5  -5  591.60   32.37
  -1   5  -6  137.36   18.47
  -1   5  -6  129.61   13.09
  -1   5  -6  151.28   11.83
  -1   5  -6  141.74   15.72
   1  -5   6  144.32   16.09
  -1   5  -7   39.91    9.77
  -1   5  -7   50.84    9.68
   1  -5   7   47.63    9.23
  -1   5  -7   56.77    6.76
   1  -5   8   40.85    5.75
  -1   5  -8   29.70    9.66
   1  -5   8   28.89    6.85
  -1   5  -8   43.63    6.01
  -1   5  -9  130.93   20.94
   1  -5   9  138.08   17.32
   1  -5   9  161.02   11.81
  -1   5  -9  153.53   10.78
   1  -5  10  169.27   11.20
  -1   5 -10  163.66   10.54
  -1   5 -11   97.08    9.40
  -1   5 -11  100.45   19.50
  -1   5 -11   98.10    8.12
  -1   5 -12    1.94    1.77
  -1   5 -12    0.75    0.54
  -1   5 -12    1.63    2.88
  -1   5 -13    2.00    5.70
  -1   5 -14    9.93    6.34
  -1   5 -15   -2.18    8.27
  -1   5 -16   23.83   11.99
  -1   5 -17   13.83    8.28
  -1   5 -18    5.68    6.49
  -1   5 -19   14.56   10.74
   1  -4 -25   -3.32    4.71
  -1   4  24    1.24    2.98
   1  -4 -24    1.04    1.95
  -1   4  23   11.48    9.49
   1  -4 -23    6.74    1.97
   1  -4 -22    3.46    4.69
   1  -4 -21   25.67   12.27
   1  -4 -20    5.72    3.80
   1  -4 -19   -2.34    4.06
   1  -4 -18    7.53    5.75
   1  -4 -17   76.26   16.62
  -1   4  16   42.90    4.00
   1  -4 -16   45.39   12.81
   1  -4 -15   28.51    3.61
  -1   4  15   23.89    4.30
  -1   4  15   20.86    3.46
   1  -4 -15   19.48    7.13
  -1   4  15   28.90    3.75
  -1   4  14    2.81    2.24
  -1   4  14    5.33    2.84
  -1   4  14    4.17    1.86
  -1   4  13   12.87    2.99
   1  -4 -13   20.16    7.03
  -1   4  12  233.64   12.91
   1  -4 -12  320.84   28.25
  -1   4  11  330.79   15.66
   1  -4 -11  275.72   24.10
  -1   4  11  320.86   26.70
  -1   4  10   64.37    6.92
   1  -4 -10   45.49    9.13
  -1   4  10   54.16    9.99
   1  -4  -9   43.00    9.04
  -1   4   9   36.32    5.31
  -1   4   9   37.05    8.24
  -1   4   8  371.09   23.64
   1  -4  -8  360.94   24.18
  -1   4   8  357.75   31.23
  -1   4   8  442.56   18.35
   1  -4  -7  205.34   18.27
  -1   4   7  200.66   15.63
   1  -4  -7  237.73   18.69
  -1   4   7  180.83   11.97
  -1   4   7  157.25   19.44
   1  -4  -6 2324.47   54.17
  -1   4   6 2249.17   50.71
  -1   4   6 1966.36   65.39
  -1   4   6 2043.15   48.64
   1  -4  -6 2314.55   57.77
   1  -4  -5   46.86    8.62
  -1   4   5   36.29    6.41
  -1   4   5   41.67    8.90
  -1   4   5   39.14    6.60
   1  -4  -5   52.00    8.32
   1  -4  -4  662.98   31.75
  -1   4   4  589.09   29.54
  -1   4   4  650.36   27.02
   1  -4  -4  556.40   24.82
  -1   4   4  495.70   21.48
   1  -4  -4  761.96   31.71
  -1   4   3   27.34    5.28
   1  -4  -3   30.38    6.31
   1  -4  -3   30.60    6.03
  -1   4   3   25.73    5.72
  -1   4   3   31.00    5.89
  -1   4   3   25.64    5.06
   1  -4  -2  587.98   25.85
  -1   4   2  543.28   24.20
   1  -4  -2  521.33   28.51
  -1   4   2  610.99   27.08
  -1   4   1  713.48   26.88
   1  -4  -1  651.33   25.70
   1  -4  -1  740.91   30.59
  -1   4   1  653.85   28.49
   1  -4  -1  683.19   26.04
  -1   4   1  677.89   29.26
  -1   4   0 5695.46   76.55
   1  -4   0 5186.74   74.32
  -1   4   0 5482.14   74.25
   1  -4   0 5220.03   63.70
   1  -4   0 5399.95   84.95
  -1   4   0 5483.39   83.74
   1  -4   1   52.96    7.32
   1  -4   1   60.07    6.62
  -1   4  -1   78.51    8.28
  -1   4  -1   55.39    8.15
   1  -4   1   78.45   10.49
   1  -4   2  475.93   24.16
  -1   4  -2  456.55   24.87
   1  -4   2  458.47   22.05
  -1   4  -2  449.42   18.62
   1  -4   3   10.82    3.66
  -1   4  -3    3.48    1.68
  -1   4  -3    7.98    3.37
   1  -4   3    7.84    3.43
  -1   4  -3    2.16    1.06
   1  -4   4  115.35   15.47
  -1   4  -4   83.23   12.34
  -1   4  -4   59.24   10.42
  -1   4  -4   23.03    5.53
  -1   4  -5   92.27    8.00
  -1   4  -5   69.40   11.26
   1  -4   5   74.43   10.39
  -1   4  -5   73.85   10.26
  -1   4  -6 1003.78   47.68
  -1   4  -6  973.89   39.39
   1  -4   6 1032.55   42.25
  -1   4  -7  180.21   20.84
  -1   4  -7  224.03   12.52
   1  -4   7  192.13   18.33
   1  -4   8  162.52   10.28
   1  -4   8  132.70   15.14
  -1   4  -8  129.20   18.58
  -1   4  -8  148.19    9.89
   1  -4   9    2.17    1.24
   1  -4   9   -4.28    3.96
  -1   4  -9   -2.43    3.71
  -1   4  -9    1.10    0.84
  -1   4 -10    6.77    2.57
   1  -4  10    3.97    2.53
  -1   4 -10   10.17    2.39
  -1   4 -11   28.08    9.27
  -1   4 -11   25.08    4.42
   1  -4  11   27.93    7.48
   1  -4  11   27.95    3.61
  -1   4 -11   28.11    3.97
  -1   4 -12    3.70    1.41
   1  -4  12    2.30    0.71
   1  -4  12    0.44    0.96
   1  -4  13    3.62    3.52
  -1   4 -13    0.37    3.40
  -1   4 -14   53.43   14.94
  -1   4 -15    8.78    7.71
  -1   4 -16    1.12    4.33
  -1   4 -17   11.77   10.59
  -1   4 -18   -7.54    8.09
  -1   4 -19   20.06   11.26
  -1   4 -20   -5.36    7.34
  -1   3  24  -15.47   14.43
   1  -3 -24   -0.69    5.63
  -1   3  23   -1.77    7.20
   1  -3 -23    3.16    4.63
   1  -3 -22    4.00    7.26
   1  -3 -21    1.83    6.83
   1  -3 -20   19.16    6.58
   1  -3 -19   11.53    7.71
   1  -3 -18   -4.42    3.25
   1  -3 -17    2.36    5.71
   1  -3 -16   28.80    9.55
   1  -3 -15  114.40   19.34
   1  -3 -14  188.61   23.61
   1  -3 -14  241.83    8.20
   1  -3 -13  185.67   21.70
   1  -3 -13  226.55    9.70
  -1   3  13  181.21    8.73
  -1   3  13  220.01   12.42
  -1   3  13  235.47   10.62
   1  -3 -12   57.17   11.32
   1  -3 -12   58.52    5.36
  -1   3  12   43.71    4.81
  -1   3  12   44.42    5.98
  -1   3  12   64.46    5.79
  -1   3  11    6.30    2.75
  -1   3  11    2.28    1.27
   1  -3 -10   27.55    7.27
  -1   3  10   17.15    5.79
  -1   3  10   16.10    3.02
  -1   3   9  942.55   24.02
  -1   3   9  980.25   42.80
  -1   3   8  154.98   15.28
   1  -3  -8  147.78   14.84
  -1   3   8  134.32   10.32
  -1   3   8  158.35   10.04
  -1   3   7  440.76   18.81
   1  -3  -7  528.32   25.74
  -1   3   7  470.60   24.05
  -1   3   7  428.87   31.12
  -1   3   7  555.40   18.68
  -1   3   6  162.11   11.46
  -1   3   6  161.83   12.93
   1  -3  -6  164.86   13.01
  -1   3   6  145.37   16.37
  -1   3   5  175.17   14.29
   1  -3  -5  212.65   19.08
  -1   3   5  208.20   15.55
  -1   3   5  224.72   24.42
  -1   3   4   39.65    9.82
   1  -3  -4   37.23    7.07
  -1   3   4   28.46    5.41
   1  -3  -4   29.77    7.71
  -1   3   4   26.04    5.55
  -1   3   4   25.90    4.20
   1  -3  -3 1598.09   43.39
  -1   3   3 1673.83   44.22
   1  -3  -3 1377.13   31.56
  -1   3   3 1488.38   30.42
  -1   3   3 1591.28   37.31
  -1   3   3 1717.47   33.32
   1  -3  -3 1823.69   40.17
  -1   3   2  942.48   31.02
   1  -3  -2  931.63   30.65
  -1   3   2  938.27   25.20
  -1   3   2  893.31   29.23
   1  -3  -2  985.88   30.48
   1  -3  -2  986.69   31.11
  -1   3   2  929.11   23.99
   1  -3  -1  206.64   16.97
  -1   3   1  183.20   13.98
  -1   3   1  145.98   10.79
   1  -3  -1  140.82   12.91
  -1   3   1  196.01   14.13
   1  -3  -1  173.11   13.17
  -1   3   1  154.72    9.86
  -1   3   0  350.30   19.10
   1  -3   0  425.49   21.38
   1  -3   0  380.89   14.73
  -1   3   0  371.73   18.00
  -1   3   0  397.66   19.10
   1  -3   0  392.79   18.85
   1  -3   1  380.28   18.80
  -1   3  -1  313.45   14.42
   1  -3   1  478.54   29.12
  -1   3  -1  422.03   24.55
   1  -3   1  299.85   13.69
  -1   3  -2  324.60   18.96
   1  -3   2  336.67   19.03
  -1   3  -2  344.06   13.62
   1  -3   2  311.50   17.59
  -1   3  -2  378.93   14.78
  -1   3  -3 1775.94   45.86
  -1   3  -3 1697.35   31.69
  -1   3  -3 1760.80   33.56
  -1   3  -4  108.05    8.11
   1  -3   4   93.63   10.85
  -1   3  -4   87.68   10.28
  -1   3  -4   84.58   10.98
   1  -3   5  343.02   21.36
  -1   3  -5  361.49   25.01
  -1   3  -5  347.94   14.86
  -1   3  -6   33.06    9.11
   1  -3   6   35.66    6.80
  -1   3  -6   28.44    3.89
   1  -3   7  364.49   23.96
  -1   3  -7  349.28   28.59
  -1   3  -7  388.61   14.25
  -1   3  -8    0.58    0.67
  -1   3  -8    3.06    1.22
   1  -3   8    0.42    2.81
  -1   3  -8    0.57    1.36
   1  -3   8    2.57    0.90
   1  -3   9  490.48   12.76
   1  -3   9  440.88   27.48
  -1   3  -9  434.55   34.67
  -1   3  -9  447.55   18.99
  -1   3  -9  459.01   15.69
   1  -3  10  129.92    7.24
  -1   3 -10  121.18   19.33
   1  -3  10  115.21   14.17
  -1   3 -10  113.95    8.52
  -1   3 -10  113.38    7.41
  -1   3 -11   58.26   13.65
   1  -3  11   55.05    9.94
   1  -3  11   66.62    4.81
   1  -3  12   31.46    3.18
   1  -3  12   23.59    6.07
  -1   3 -12   22.89    9.42
   1  -3  13   27.32    7.94
  -1   3 -13   22.84   11.70
  -1   3 -14  119.16   22.50
   1  -3  14  140.54   17.27
  -1   3 -15  133.06   25.15
   1  -3  15  139.41   17.66
  -1   3 -16   41.07   14.32
  -1   3 -17    3.70    4.88
  -1   3 -18    9.34    4.98
  -1   3 -19    1.07    3.50
  -1   3 -20   -4.22    7.52
  -1   3 -21   -5.68    7.68
   1  -2 -24   -1.34    3.31
  -1   2  24   -1.45    5.20
   1  -2 -23   -9.71    7.81
  -1   2  23   -2.95    4.75
   1  -2 -22    6.96    8.17
   1  -2 -21    4.73   10.08
   1  -2 -20   11.00    8.78
   1  -2 -19   17.09   10.03
   1  -2 -18   11.79    7.72
   1  -2 -17   13.73    3.72
   1  -2 -17    7.88    3.98
   1  -2 -16   28.08   10.30
   1  -2 -15   93.88   17.51
   1  -2 -14  108.54   17.83
   1  -2 -13    5.59    3.48
   1  -2 -12  159.70    6.68
   1  -2 -12  124.84   17.80
   1  -2 -11   52.44    4.41
  -1   2  11   48.39    5.27
   1  -2 -11   44.88    9.36
   1  -2 -10  319.07   23.82
   1  -2 -10  373.80   12.09
  -1   2  10  308.62    9.30
  -1   2  10  355.60   15.47
  -1   2  10  338.19   12.17
  -1   2   9  162.28   17.16
   1  -2  -9  166.01   16.97
  -1   2   9  157.84   10.75
  -1   2   9  147.62    7.37
  -1   2   9  170.01    8.95
  -1   2   8  390.54   13.54
  -1   2   8  410.81   26.42
  -1   2   7  170.70    8.78
  -1   2   7  158.02    8.65
   1  -2  -7  168.77   14.29
  -1   2   7  161.43   14.85
  -1   2   6  205.06   10.02
  -1   2   6  232.62   15.66
   1  -2  -6  213.65   14.62
  -1   2   6  239.37   10.79
  -1   2   6  195.69   19.19
  -1   2   5 1767.22   31.69
   1  -2  -5 1878.20   40.03
  -1   2   5 1793.57   39.29
  -1   2   5 1793.85   29.72
  -1   2   4 3585.23   46.59
  -1   2   4 3535.29   45.56
  -1   2   4 3498.84   66.32
  -1   2   3 1145.01   27.26
   1  -2  -3 1212.28   28.23
   1  -2  -3 1287.65   23.73
  -1   2   3 1172.03   21.26
   1  -2  -3 1261.26   38.37
  -1   2   3 1207.59   36.92
   1  -2  -3 1124.25   24.07
  -1   2   3 1234.77   24.72
   1  -2  -2 3980.12   61.12
  -1   2   2 4277.36   61.03
   1  -2  -2 3674.12   42.20
  -1   2   2 3820.34   43.45
   1  -2  -2 4196.43   54.86
  -1   2   2 3949.69   52.17
   1  -2  -1  435.79   17.75
  -1   2   1  424.74   17.73
   1  -2  -1  460.38   14.97
   1  -2  -1  414.37   18.28
  -1   2   1  433.77   19.49
  -1   2   1  400.83   15.41
   1  -2  -1  483.77   15.23
   1  -2   0 4568.14   59.00
  -1   2   0 4418.51   61.03
  -1   2   0 4253.45   37.80
   1  -2   0 4120.56   45.71
  -1   2   0 4510.73   46.91
   1  -2   0 4660.63   47.21
  -1   2   0 4403.90   58.30
   1  -2   0 4156.61   55.88
  -1   2  -1  741.46   25.06
   1  -2   1  746.83   24.69
   1  -2   1  861.40   20.76
  -1   2  -1  872.53   20.79
   1  -2   1  700.72   23.76
  -1   2  -2  430.80   19.87
  -1   2  -2  365.41   10.81
   1  -2   2  422.88   21.24
  -1   2  -2  399.58   19.26
  -1   2  -3   81.42   11.74
   1  -2   3  111.34   12.44
  -1   2  -4 1573.17   45.37
  -1   2  -4 1456.48   26.06
  -1   2  -5  144.51   14.67
  -1   2  -5  169.51    8.45
   1  -2   5  163.46   13.77
  -1   2  -6  584.63   32.30
   1  -2   6  568.75   26.52
  -1   2  -6  538.95   18.75
  -1   2  -6  575.59   15.97
   1  -2   7    5.49    2.54
  -1   2  -7    5.29    1.83
  -1   2  -7    0.89    1.67
  -1   2  -7    4.96    1.64
  -1   2  -8   -1.31    4.72
  -1   2  -8    0.72    1.12
   1  -2   8    2.59    2.64
   1  -2   8    1.81    0.59
  -1   2  -8    0.88    0.05
  -1   2  -9   26.24    7.86
   1  -2   9   24.95    5.65
   1  -2   9   35.27    3.42
  -1   2 -10  100.56   16.26
   1  -2  10  129.85    6.49
   1  -2  10   99.78   12.18
   1  -2  11  306.95   10.04
   1  -2  11  284.41   22.22
  -1   2 -11  289.08   30.23
   1  -2  11  314.49    8.65
  -1   2 -12   76.25   15.92
   1  -2  12   86.58   12.63
  -1   2 -13  182.03   26.35
   1  -2  13  187.73   19.24
  -1   2 -14   52.20   13.83
   1  -2  14   64.72   10.53
  -1   2 -15   59.91   16.96
   1  -2  15   75.84   12.38
  -1   2 -16   -8.95    7.23
   1  -2  16    2.25    2.51
  -1   2 -17   46.72   13.81
  -1   2 -18   -5.37    6.70
  -1   2 -19    4.61    6.10
  -1   2 -20    2.52    3.82
  -1   2 -21   16.44   10.62
  -1   1  24   20.33   16.02
   1  -1 -23   -4.55    8.16
  -1   1  23    9.21    8.05
   1  -1 -22    9.59    8.69
   1  -1 -21    5.43    1.83
   1  -1 -20   13.65    9.19
   1  -1 -19   -3.83    4.88
   1  -1 -18   -4.69    6.11
   1  -1 -17   10.17    5.08
   1  -1 -16  152.63   11.62
   1  -1 -16  119.01   21.53
   1  -1 -15   48.19    7.00
   1  -1 -15   31.52    9.61
   1  -1 -14   13.14    7.10
   1  -1 -13    9.08    4.17
   1  -1 -12  143.98   19.48
   1  -1 -11  434.96   33.54
   1  -1 -11  327.96    8.73
   1  -1 -10  389.42   28.67
   1  -1 -10  403.10   11.11
   1  -1 -10  380.01   10.82
   1  -1  -9  265.14    9.76
   1  -1  -9  218.04   19.91
  -1   1   8  145.44    8.70
   1  -1  -8  121.79    6.56
   1  -1  -8  136.52   15.09
   1  -1  -7   29.45    3.26
  -1   1   7   34.95    3.98
   1  -1  -6    9.16    2.56
  -1   1   6    8.59    1.72
  -1   1   6   10.89    2.37
   1  -1  -6    8.85    1.65
   1  -1  -6    7.09    1.60
  -1   1   5 3709.12   77.15
   1  -1  -5 4191.52   62.08
  -1   1   5 4087.52   33.99
  -1   1   5 4299.96   51.78
   1  -1  -5 3880.45   39.36
  -1   1   5 3867.82   40.18
  -1   1   4  435.95   23.50
   1  -1  -4  397.74   16.50
  -1   1   4  400.75   12.03
   1  -1  -4  472.71   13.23
  -1   1   4  443.37   16.99
  -1   1   4  332.71   11.64
   1  -1  -4  332.21   11.46
  -1   1   3 2583.02   49.62
   1  -1  -3 2545.45   52.21
   1  -1  -3 2377.76   32.22
   1  -1  -3 2523.60   32.02
  -1   1   3 2404.86   31.78
  -1   1   3 2389.67   38.52
   1  -1  -3 2444.06   31.15
  -1   1   3 2434.53   30.88
   1  -1  -2  789.62   26.49
  -1   1   2  732.67   27.14
   1  -1  -2  582.11   15.77
  -1   1   2  644.02   15.79
  -1   1   2  723.04   18.74
   1  -1  -2  779.06   19.55
   1  -1  -1  186.51   11.45
  -1   1   1  191.08   11.79
   1  -1  -1  156.54    8.08
  -1   1   1  162.77    7.90
   1  -1  -1  176.72    9.92
  -1   1   0  562.45   19.17
   1  -1   0  476.32   17.37
   1  -1   0  512.28   14.42
  -1   1   0  505.22   13.81
   1  -1   0  528.96   17.99
   1  -1   1  485.33   18.10
   1  -1   1  483.88   15.02
   1  -1   1  453.21   13.54
  -1   1  -1  440.48   13.10
   1  -1   1  457.83   18.20
   1  -1   2  801.30   23.44
  -1   1  -2  800.83   23.15
  -1   1  -2  792.74   21.41
  -1   1  -2  880.44   18.22
   1  -1   2  876.61   18.91
   1  -1   2  829.78   25.18
  -1   1  -3 2510.45   47.46
   1  -1   3 2801.93   50.36
   1  -1   3 2660.20   47.38
  -1   1  -3 2440.44   38.31
  -1   1  -3 2688.51   32.44
   1  -1   3 2608.07   35.04
  -1   1  -4    3.96    2.98
   1  -1   4    2.02    1.34
  -1   1  -4    8.05    1.59
   1  -1   4    7.83    3.33
  -1   1  -4    6.57    1.95
   1  -1   4    6.77    1.84
   1  -1   5   83.89    5.42
   1  -1   5   90.97   11.50
  -1   1  -5  108.24   12.43
   1  -1   5  109.33   11.32
  -1   1  -5   99.86    8.42
  -1   1  -5   84.71    5.77
   1  -1   5   77.37    6.10
   1  -1   6  400.67   11.57
   1  -1   6  363.85   25.02
   1  -1   6  364.99   20.07
  -1   1  -6  380.49   24.17
  -1   1  -6  380.63   14.86
  -1   1  -6  373.14   12.13
   1  -1   6  407.01   13.14
  -1   1  -7  991.69   43.81
   1  -1   7  920.72   17.79
   1  -1   7  993.32   34.65
  -1   1  -8  790.45   40.77
   1  -1   8  803.98   32.84
   1  -1   9  509.01   26.83
   1  -1   9  523.82   14.26
  -1   1  -9  505.88   34.58
  -1   1 -10   36.89   10.48
   1  -1  10   44.01    3.73
   1  -1  10   42.62    8.46
   1  -1  10   43.90    3.31
  -1   1 -11   53.15   12.63
   1  -1  11   62.23   10.30
  -1   1 -12   81.09   16.19
   1  -1  12   81.18   11.43
  -1   1 -13  185.26   25.83
   1  -1  13  198.14   18.29
  -1   1 -14  141.49   22.09
   1  -1  14  156.52   16.63
  -1   1 -15   12.31    7.85
   1  -1  15   13.75    5.65
  -1   1 -16    0.41    2.64
   1  -1  16    6.38    3.35
  -1   1 -17   12.82    6.99
   1  -1  17   10.78    5.41
  -1   1 -18   10.33    5.00
  -1   1 -19   -4.36    3.66
  -1   1 -20    7.03    2.14
  -1   1 -21    5.85    7.84
  -1   1 -22    3.97    3.50
  -1   0  24    1.35    6.45
   1   0 -23    2.20    5.73
  -1   0  23   15.73   12.62
   1   0 -22    2.50    1.66
   1   0 -21   22.58    8.88
   1   0 -20   45.69   16.39
   1   0 -19   18.96    8.65
   1   0 -18    8.40    7.36
   1   0 -17   19.60    7.13
   1   0 -16   34.15   11.10
   1   0 -15   52.52   13.86
   1   0 -15   59.89    7.17
   1   0 -14    3.19    1.49
   1   0 -14   10.26    2.61
   1   0 -13   24.05    8.07
   1   0 -13   23.25    4.53
   1   0 -12  124.38   10.84
   1   0 -12   87.33   15.89
   1   0 -11   -0.87    2.70
   1   0 -10  112.45   17.29
   1   0  -9    5.56    3.27
   1   0  -8  423.68   12.19
   1   0  -8  440.24   28.12
   1   0  -7   76.76    5.18
   1   0  -7   86.03   11.78
   1   0  -7   73.93    5.42
   1   0  -7   72.69    4.79
   1   0  -6 1339.02   41.95
   1   0  -6 1379.93   20.86
   1   0  -5  234.56    9.04
   1   0  -5  272.04   10.72
   1   0  -5  240.40    8.93
   1   0  -4 3116.83   43.13
  -1   0   4 2929.93   58.86
  -1   0   3 1448.52   21.39
   1   0  -3 1479.22   22.72
   1   0  -3 1516.38   23.54
  -1   0   3 1456.61   28.19
  -1   0   3 1532.62   37.15
   1   0  -2 1008.16   18.59
  -1   0   2  965.95   17.65
   1   0  -2 1004.97   19.37
  -1   0   2 1044.31   24.34
   1   0  -2 1026.75   24.32
   1   0  -2 1299.16   31.32
  -1   0   2 1317.31   30.59
  -1   0   1   87.05    5.28
   1   0  -1   83.63    5.29
   1   0  -1   87.44    6.90
  -1   0   1   77.76    6.74
   1   0  -1   86.81    5.68
  -1   0   1   93.00    7.17
   1   0  -1   86.42    6.87
   1   0   0  320.27   11.35
  -1   0   0  310.91   11.55
   1   0   0  319.69   12.98
  -1   0   0  337.57   13.16
   1   0   1   73.70    6.50
   1   0   1   85.54    6.27
  -1   0  -1   93.50    6.67
   1   0   1   74.56    6.62
  -1   0  -1   76.16    6.25
   1   0   1   67.91    5.57
   1   0   1   76.40    5.06
  -1   0  -1   77.31    4.97
  -1   0  -2 1109.92   26.92
   1   0   2  976.91   25.05
  -1   0  -2  759.20   21.03
   1   0   2  846.70   22.79
   1   0   2  640.98   16.15
   1   0   2  610.24   14.41
  -1   0  -2  664.72   14.82
   1   0   3  973.06   19.51
  -1   0  -3 1063.27   30.81
   1   0   3 1134.04   31.65
   1   0   3  994.13   25.37
  -1   0  -3 1107.71   20.83
   1   0   3  912.03   17.69
  -1   0  -3  997.59   18.19
   1   0   4 3241.51   33.20
   1   0   4 3410.28   46.47
   1   0   4 3297.52   34.94
   1   0   4 3476.64   61.43
  -1   0  -4 3557.63   60.55
   1   0   5   71.48    4.82
  -1   0  -5   84.65   13.02
   1   0   5   64.37   10.05
   1   0   5   60.49    6.14
   1   0   5   64.55    4.85
   1   0   6  260.08   10.09
   1   0   6  285.08    9.88
  -1   0  -6  269.15   20.09
   1   0   6  281.51   21.47
   1   0   7  226.32    9.26
   1   0   7  234.60    9.09
   1   0   7  220.62   20.37
  -1   0  -7  188.77   18.31
   1   0   8    8.21    1.49
  -1   0  -8    6.25    5.98
   1   0   8    3.04    1.73
   1   0   8    6.83    1.65
   1   0   8    6.10    1.42
   1   0   9  115.37   16.79
  -1   0  -9  104.40   15.03
   1   0   9  130.72    6.41
   1   0   9  139.29    6.47
  -1   0 -10  332.29   28.77
  -1   0 -11  129.74   19.02
   1   0  11  150.42   14.97
  -1   0 -12   45.58   11.48
   1   0  12   49.98    8.81
  -1   0 -13    0.31    3.00
   1   0  13    2.26    0.81
  -1   0 -14    9.42    5.29
   1   0  14   11.68    4.04
  -1   0 -15   11.10    6.72
   1   0  15   12.87    4.99
  -1   0 -16   10.65    4.51
   1   0  16   14.75    5.52
  -1   0 -17   70.01   17.80
   1   0  17   61.44   10.85
  -1   0 -18    2.09    6.46
  -1   0 -19    1.68    2.45
  -1   0 -20   -2.55    6.53
  -1   0 -21   29.74   11.61
  -1   0 -22   -8.48    6.66
  -1  -1  23    3.03    8.97
   1   1 -22   -2.48    3.02
   1   1 -21   11.90   10.60
   1   1 -20    2.34    6.99
   1   1 -19    8.58    7.01
   1   1 -18    2.96    3.32
   1   1 -17   14.75    7.52
   1   1 -16    3.66    4.40
   1   1 -15   28.45   10.82
   1   1 -14    2.24    1.91
   1   1 -14    5.51    3.04
   1   1 -13  161.53   23.16
   1   1 -13  215.79   13.94
   1   1 -12   99.58    9.74
   1   1 -12   83.12   15.87
   1   1 -11  404.62   33.37
   1   1 -11  460.42   20.81
   1   1 -10   67.08    7.91
   1   1 -10   67.13   12.97
   1   1  -9  151.76   11.66
   1   1  -9  139.79    5.89
   1   1  -8    0.36    0.42
   1   1  -8    1.76    0.69
   1   1  -7  937.69   21.60
   1   1  -7  869.36   17.20
   1   1  -6    2.36    1.77
   1   1  -6    1.35    0.86
   1   1  -6    0.76    0.55
  -1  -1   6    1.52    0.70
   1   1  -6    1.01    0.23
   1   1  -5  712.13   19.86
  -1  -1   5  754.24   15.97
   1   1  -5  772.02   17.74
   1   1  -4   80.24    6.17
   1   1  -4   94.69    6.36
  -1  -1   4   83.23    5.36
   1   1  -3   28.70    3.40
  -1  -1   3   27.29    3.06
  -1  -1   2  174.70    8.73
  -1  -1   2  164.26    7.71
   1   1  -2  164.91    7.99
   1   1  -2  185.79    9.12
  -1  -1   1  220.64    9.81
   1   1  -1  200.90    8.79
  -1  -1   1  397.25   14.86
   1   1  -1  455.68   15.37
   1   1  -1  203.03   10.31
   1   1   0  329.49   12.10
  -1  -1   0  311.11   12.28
   1   1   0  311.44   10.79
   1   1   0  442.63   13.71
  -1  -1   0  402.73   13.35
   1   1   1 1135.14   20.58
   1   1   1 1109.85   22.18
  -1  -1  -1 1151.18   22.36
  -1  -1  -1 1099.42   21.58
   1   1   1 1103.00   21.88
   1   1   2  605.80   16.34
  -1  -1  -2  617.02   16.40
   1   1   2  993.45   30.06
  -1  -1  -2 1173.69   31.44
  -1  -1  -2  826.17   20.02
   1   1   2  766.50   21.02
   1   1   2  601.83   15.19
   1   1   3  425.94   12.67
  -1  -1  -3  424.38   12.49
   1   1   3  645.25   25.96
   1   1   3  436.07   13.10
  -1  -1  -3  438.84   13.68
   1   1   3  417.95   13.61
  -1  -1  -3  582.69   22.90
   1   1   3  568.92   20.80
   1   1   4  720.45   16.54
  -1  -1  -4  776.96   17.07
   1   1   4  773.69   29.09
   1   1   4  765.25   15.81
   1   1   4  734.67   17.74
  -1  -1  -4  800.91   26.28
  -1  -1  -5  919.93   18.53
   1   1   5  924.44   18.89
   1   1   5  919.48   35.28
   1   1   5  909.87   16.35
   1   1   5  869.28   19.62
  -1  -1  -6 1649.66   38.70
  -1  -1  -6 1781.60   25.49
   1   1   6 1736.90   25.66
   1   1   6 1698.77   27.93
   1   1   7  805.33   17.85
  -1  -1  -7  739.52   15.83
   1   1   7  725.90   21.36
   1   1   7  791.39   18.05
   1   1   7  713.07   35.60
  -1  -1  -7  750.89   35.40
  -1  -1  -8  189.19    7.81
   1   1   8  202.95   20.35
  -1  -1  -8  178.95   18.31
   1   1   8  177.73   10.71
   1   1   8  192.49    8.63
   1   1   9   86.12   14.43
   1   1   9   76.59    6.60
   1   1   9  105.04    5.93
  -1  -1  -9   67.74   11.85
   1   1  10   28.22    2.77
  -1  -1 -10   27.74    8.08
  -1  -1 -11  281.74   27.25
   1   1  11  332.01    9.30
  -1  -1 -12  442.22   35.93
  -1  -1 -13  104.79   18.49
   1   1  14    1.18    2.86
  -1  -1 -14   -5.08    4.41
   1   1  15    3.33    3.41
  -1  -1 -15    9.76    4.94
   1   1  16   16.34    5.33
  -1  -1 -16   10.45    4.45
   1   1  17   35.50    8.38
  -1  -1 -17   22.56    9.31
  -1  -1 -18   67.35   17.13
   1   1  18   66.97   12.24
  -1  -1 -19    2.34    5.51
  -1  -1 -20   24.01   10.45
  -1  -1 -21    6.56    7.66
  -1  -1 -22    0.57    4.68
  -1  -1 -23   13.70    8.49
   1   2 -22   14.73    9.49
  -1  -2  22  -10.37    8.86
   1   2 -21   -5.33    7.12
   1   2 -20    0.16    4.09
   1   2 -19   23.80   11.84
   1   2 -18   -0.35    2.04
   1   2 -17    8.10    8.28
   1   2 -16   17.70    7.56
   1   2 -15   12.77    5.77
   1   2 -14  175.73   26.60
   1   2 -13  251.03   29.84
   1   2 -12   33.95   10.89
   1   2 -11    7.49    3.55
   1   2 -11   11.72    3.19
   1   2 -10  187.58   13.38
   1   2 -10  158.05   20.96
   1   2 -10  156.83    5.65
  -1  -2   9  210.60    7.92
   1   2  -9  213.73   22.74
   1   2  -9  260.45   15.79
   1   2  -9  190.74    8.41
   1   2  -9  242.67    8.71
   1   2  -8 1239.56   21.82
  -1  -2   8 1251.51   20.61
   1   2  -8 1188.78   25.20
  -1  -2   7   10.79    2.00
   1   2  -7   10.61    2.89
   1   2  -6  110.39    9.38
  -1  -2   6  108.52    6.98
  -1  -2   5   13.93    2.35
   1   2  -5   19.20    4.02
  -1  -2   4 2831.59   35.88
  -1  -2   4 2807.15   39.16
   1   2  -3  373.15   17.46
  -1  -2   3  301.15   11.68
  -1  -2   3  407.41   18.51
  -1  -2   3  320.79   13.27
   1   2  -2 2601.87   42.54
  -1  -2   2 2540.98   34.53
  -1  -2   2 2568.71   36.08
  -1  -2   2 2640.91   37.19
   1   2  -1   15.87    3.93
   1   2  -1   13.62    2.53
  -1  -2   1   11.90    2.21
  -1  -2   1   25.15    3.33
   1   2  -1   26.21    3.56
  -1  -2   1   14.79    2.76
  -1  -2   0 1714.09   23.98
   1   2   0 1922.49   25.27
  -1  -2   0 1572.59   31.47
   1   2   0 1443.54   29.42
  -1  -2   0 1269.01   27.74
   1   2   0 2037.37   37.58
   1   2   1  683.22   28.14
  -1  -2  -1  727.72   21.03
   1   2   1  700.88   19.52
  -1  -2  -1  829.14   20.93
   1   2   1  842.23   21.12
  -1  -2  -1  796.48   21.01
  -1  -2  -1  689.79   21.68
   1   2   1  690.55   21.45
   1   2   2 2895.35   63.26
  -1  -2  -2 4295.45   77.59
  -1  -2  -2 3255.13   45.57
   1   2   2 3122.19   42.12
   1   2   2 3229.37   41.82
  -1  -2  -2 3189.96   41.10
  -1  -2  -2 3285.38   42.83
  -1  -2  -2 3950.40   54.97
   1   2   2 4013.93   53.46
   1   2   3  805.98   31.79
  -1  -2  -3  899.20   36.44
  -1  -2  -3  808.52   21.19
   1   2   3  780.83   19.71
  -1  -2  -3  855.35   20.71
   1   2   3  851.77   20.83
  -1  -2  -3  830.76   21.26
   1   2   3  918.55   32.42
  -1  -2  -3  827.39   28.06
   1   2   4  566.98   27.14
  -1  -2  -4  479.83   15.75
   1   2   4  493.67   15.27
  -1  -2  -4  504.43   15.48
   1   2   4  519.30   16.19
  -1  -2  -4  495.49   16.60
   1   2   4  448.67   22.71
  -1  -2  -4  508.35   26.17
   1   2   5  238.22   18.76
  -1  -2  -5  173.42    8.94
  -1  -2  -5  187.85    9.85
  -1  -2  -5  182.97   10.38
   1   2   5  227.10   15.78
  -1  -2  -5  278.95   22.00
  -1  -2  -6    1.44    0.46
  -1  -2  -6    1.30    0.47
  -1  -2  -6    2.20    1.55
  -1  -2  -6    3.03    1.56
   1   2   6    0.67    1.96
  -1  -2  -7   22.36    3.39
   1   2   7   14.05    4.11
  -1  -2  -7   20.02    6.40
  -1  -2  -7   22.00    4.98
  -1  -2  -7   17.26    2.47
   1   2   8  888.00   43.09
  -1  -2  -8  952.90   44.86
  -1  -2  -8  931.18   34.72
  -1  -2  -8 1026.27   22.66
  -1  -2  -8  945.70   19.16
  -1  -2  -9  715.20   17.20
   1   2   9  639.92   38.87
  -1  -2  -9  672.39   31.53
  -1  -2 -10    1.92    2.35
  -1  -2 -10    0.83    0.31
  -1  -2 -10   -3.21    4.19
   1   2  10    0.37    2.08
  -1  -2 -11    0.60    2.39
   1   2  11    4.23    1.32
  -1  -2 -11    7.96    4.46
   1   2  11    3.31    1.68
  -1  -2 -11    6.25    1.41
   1   2  12   18.01    3.04
   1   2  12   14.05    2.17
  -1  -2 -12   13.13    3.89
  -1  -2 -13  227.63   26.45
  -1  -2 -14   -2.60    4.34
  -1  -2 -15  152.07   23.81
   1   2  16   -1.20    3.49
  -1  -2 -16    1.64    2.40
   1   2  17   11.39    4.94
  -1  -2 -17    2.45    1.90
   1   2  18    6.12    3.23
  -1  -2 -18   11.41    8.61
  -1  -2 -19   25.87   10.93
  -1  -2 -20   24.13   11.57
  -1  -2 -21   11.11    5.92
  -1  -2 -22   -5.74    5.64
  -1  -2 -23   11.43   11.55
   1   3 -21   -3.24    4.29
   1   3 -20    5.13    1.91
   1   3 -19    2.92    5.79
   1   3 -18   43.83   14.68
   1   3 -17   27.69   12.31
   1   3 -16   -0.03    4.86
   1   3 -15   16.07    8.41
   1   3 -14   13.61    7.61
   1   3 -13  172.03   25.23
   1   3 -12   16.88    7.59
   1   3 -11  167.23   22.61
   1   3 -11  180.78    5.87
   1   3 -10   20.96    2.59
   1   3 -10   13.24    6.96
  -1  -3  10   21.86    2.63
   1   3 -10   22.94    2.84
   1   3  -9  119.46   18.39
   1   3  -9  109.38    7.70
  -1  -3   9  116.96    7.03
   1   3  -8   72.60    8.06
  -1  -3   8   67.27    6.00
   1   3  -8   65.40    5.99
  -1  -3   7  825.12   20.65
  -1  -3   7  855.89   22.48
   1   3  -6  116.53   10.46
  -1  -3   6  105.40    7.97
  -1  -3   6  106.75    7.71
   1   3  -6   91.61    7.61
   1   3  -5  310.68   16.58
  -1  -3   5  323.69   14.36
  -1  -3   5  334.98   14.16
   1   3  -4    4.33    2.33
  -1  -3   4    1.54    1.23
  -1  -3   3  412.45   19.04
  -1  -3   3  411.08   15.73
   1   3  -2  342.58   16.26
  -1  -3   2  312.11   16.15
  -1  -3   2  359.53   15.35
  -1  -3   2  316.73   11.05
  -1  -3   1 3016.03   53.39
  -1  -3   1 3096.23   45.70
  -1  -3   0 2208.37   40.91
   1   3   0 2209.79   40.83
  -1  -3   0 2308.76   38.81
  -1  -3   0 2011.50   43.12
   1   3   0 2082.75   43.81
  -1  -3  -1 1625.82   38.87
   1   3   1 1589.36   38.13
  -1  -3  -1 1467.44   30.38
   1   3   1 1439.97   31.79
  -1  -3  -1 1463.38   32.70
  -1  -3  -2 2385.88   38.85
   1   3   2 2254.43   60.23
  -1  -3  -2 2443.19   48.06
   1   3   2 2465.02   49.02
  -1  -3  -2 2396.08   42.35
   1   3   2 2302.24   39.63
  -1  -3  -3  372.83   25.84
   1   3   3  192.83   19.77
   1   3   3  273.14   19.79
  -1  -3  -3  366.26   20.87
  -1  -3  -4 6696.80   66.98
  -1  -3  -4 5459.03  102.31
   1   3   4 4569.39   85.57
   1   3   4 5139.76   90.02
  -1  -3  -4 6112.39   64.05
  -1  -3  -5 6022.12   63.43
  -1  -3  -5 5748.27   61.56
  -1  -3  -5 5350.94   92.17
   1   3   5 5009.68   87.66
   1   3   5 4445.94   80.00
  -1  -3  -5 4889.96   91.27
  -1  -3  -6   19.63    3.56
  -1  -3  -6   11.73    3.75
   1   3   6   23.50    7.19
  -1  -3  -6   18.69    3.34
   1   3   6   10.88    1.95
  -1  -3  -6   17.27    5.37
   1   3   7   16.26    5.07
  -1  -3  -7   19.69    3.53
  -1  -3  -7   19.01    3.37
  -1  -3  -7   21.60    6.11
  -1  -3  -7   19.83    3.71
  -1  -3  -7   18.75    5.92
  -1  -3  -8   63.51   11.45
   1   3   8   61.05   10.86
  -1  -3  -8   90.36    7.10
  -1  -3  -8   98.87    7.82
  -1  -3  -8   88.57    7.64
  -1  -3  -8   81.70   11.64
  -1  -3  -9  462.09   34.52
   1   3   9  436.71   32.29
  -1  -3  -9  454.35   16.08
  -1  -3  -9  480.61   16.41
  -1  -3  -9  490.74   18.44
  -1  -3  -9  428.05   27.74
   1   3  10  838.07   46.92
  -1  -3 -10  803.17   44.00
  -1  -3 -10  835.18   39.07
  -1  -3 -10  955.39   23.21
  -1  -3 -10  933.46   24.06
  -1  -3 -11   61.34    5.25
  -1  -3 -11   58.09    5.90
  -1  -3 -11   64.42   13.10
  -1  -3 -11   52.64    9.71
  -1  -3 -12   29.43    3.49
  -1  -3 -12   27.18    7.14
  -1  -3 -12   27.12    3.56
  -1  -3 -12   27.07    8.69
   1   3  13    5.76    2.22
  -1  -3 -13    2.40    0.95
  -1  -3 -13    1.13    2.87
   1   3  14   39.14    4.85
   1   3  14   42.19    4.11
  -1  -3 -14   27.68    9.32
  -1  -3 -15   50.14   13.68
  -1  -3 -16  141.06   23.84
  -1  -3 -17   18.68    8.11
  -1  -3 -18    4.05    5.47
   1   3  19    0.08    1.95
  -1  -3 -19   -1.87    3.11
  -1  -3 -20   16.87   10.86
  -1  -3 -21   -0.13    3.15
  -1  -3 -22   -5.78    4.99
  -1  -3 -23    3.33    6.07
  -1  -3 -24    1.96    6.10
   1   4 -20    6.76   10.42
   1   4 -19   -6.05    7.49
   1   4 -18   11.43   10.46
   1   4 -17   14.41    9.15
   1   4 -16   21.97   10.89
   1   4 -15   35.32   11.74
   1   4 -14   18.98    8.97
   1   4 -13   12.09    7.90
   1   4 -12   -2.98    4.50
   1   4 -11   11.09    2.36
   1   4 -11   15.81    2.58
  -1  -4  11   16.52    2.37
   1   4 -11   17.14    7.37
  -1  -4  10  324.94   12.44
   1   4 -10  255.92   28.95
  -1  -4   9    0.76    0.91
   1   4  -9   -3.04    4.01
  -1  -4   8   76.51    7.33
  -1  -4   8   81.56    7.28
   1   4  -8   56.53    6.95
  -1  -4   7  205.64   12.74
  -1  -4   7  197.53   11.58
  -1  -4   6  636.45   21.19
   1   4  -6  501.10   22.62
  -1  -4   5   25.40    4.29
   1   4  -5   20.77    4.40
  -1  -4   4 1481.43   34.71
  -1  -4   4 1198.48   35.95
  -1  -4   3    3.26    1.92
  -1  -4   2   96.70    9.64
  -1  -4   2   92.87    5.19
   1   4  -1   29.08    7.24
  -1  -4   1   28.93    5.20
   1   4   0 5623.54   84.90
  -1  -4   0 5401.40   72.94
   1   4   1  313.39   23.91
  -1  -4  -1  287.90   23.09
   1   4   2 4992.92   96.75
   1   4   2 4967.40   78.77
  -1  -4  -2 4895.90   76.70
  -1  -4  -2 4778.91   65.59
  -1  -4  -3   46.52    9.58
   1   4   3   63.39   11.85
   1   4   3   74.29   10.06
  -1  -4  -3   60.21    8.23
  -1  -4  -3   70.84    7.58
  -1  -4  -4   24.92    8.70
   1   4   4   23.35    7.28
  -1  -4  -4   16.57    5.24
  -1  -4  -4   18.29    3.92
   1   4   4   20.24    5.86
  -1  -4  -5  552.27   28.93
   1   4   5  675.00   36.06
  -1  -4  -5  722.41   42.28
   1   4   5  498.66   31.35
   1   4   6 2470.22   67.08
  -1  -4  -6 2580.76   75.71
  -1  -4  -7  339.47   27.86
   1   4   7  285.86   20.93
   1   4   7  294.33   24.35
  -1  -4  -7  342.57   26.77
  -1  -4  -8  456.49   19.23
   1   4   8  381.17   28.55
  -1  -4  -8  443.25   32.00
  -1  -4  -8  409.31   30.64
  -1  -4  -9    4.22    4.14
  -1  -4  -9    4.42    1.67
   1   4   9   11.40    5.55
  -1  -4  -9    9.69    4.62
  -1  -4 -10   65.52    6.97
   1   4  10   66.64   12.85
  -1  -4 -10   63.64   12.45
  -1  -4 -10   61.86    6.96
  -1  -4 -10   66.01    7.30
  -1  -4 -10   61.73   12.02
  -1  -4 -11    2.60    0.89
  -1  -4 -11    2.61    3.14
  -1  -4 -11    0.27    2.91
  -1  -4 -11    2.67    1.56
  -1  -4 -11    3.53    2.13
  -1  -4 -12  153.68   10.47
  -1  -4 -12  157.22   11.07
  -1  -4 -12  150.28   20.58
  -1  -4 -12  182.83   11.05
  -1  -4 -13  549.09   19.84
  -1  -4 -13  531.42   18.74
  -1  -4 -14   65.55    6.05
  -1  -4 -14   67.99   15.04
  -1  -4 -14   67.76    6.02
  -1  -4 -15   81.91    5.70
  -1  -4 -15   83.41    5.73
  -1  -4 -15   80.53   16.74
  -1  -4 -16    7.48    4.32
   1   4  16   16.90    2.37
   1   4  16   12.20    2.91
  -1  -4 -17   23.51    9.90
  -1  -4 -18    2.84    4.32
  -1  -4 -19   28.95   10.58
  -1  -4 -20   12.44    9.18
  -1  -4 -21   -2.51    5.11
  -1  -4 -22    5.85    0.56
  -1  -4 -23   11.18    7.32
  -1  -4 -24    8.54   10.77
   1   5 -19   16.98    9.72
   1   5 -18    9.73    8.34
   1   5 -17   -6.44    8.63
   1   5 -16    6.49    3.79
   1   5 -15   30.00   12.28
   1   5 -14   13.50    7.81
   1   5 -13   48.05   14.32
   1   5 -12   -1.39    2.83
  -1  -5  12    1.04    0.36
   1   5 -11   16.16    7.34
  -1  -5  11   15.15    2.88
  -1  -5  11   14.30    3.01
  -1  -5  10    1.27    1.05
   1   5 -10   -4.15    5.96
  -1  -5   9  254.90   13.95
  -1  -5   9  258.15   14.94
   1   5  -9  212.66   15.57
  -1  -5   8   -1.03    1.38
   1   5  -8   -1.47    1.89
  -1  -5   8   -1.55    2.05
  -1  -5   7  328.80   16.47
   1   5  -7  235.92   16.67
  -1  -5   6   42.95    6.17
   1   5  -6   30.84    6.04
   1   5  -5   18.24    4.37
  -1  -5   5   27.92    5.84
  -1  -5   4   67.44    9.08
   1   5  -3  994.68   39.83
  -1  -5   3 1058.26   36.35
   1   5  -2   90.29   13.47
  -1  -5   2   74.00    9.59
   1   5  -1  527.75   28.33
  -1  -5   1  537.58   25.20
  -1  -5   0  547.81   27.71
   1   5   0  566.93   28.08
  -1  -5  -1  220.67   15.33
  -1  -5  -1  178.45   15.82
   1   5   1  209.50   17.45
  -1  -5  -2  477.31   22.31
  -1  -5  -2  430.94   24.76
   1   5   2  455.43   25.36
  -1  -5  -3  499.46   23.97
  -1  -5  -3  496.50   27.30
  -1  -5  -4  221.74   22.28
   1   5   4  251.09   25.75
   1   5   4  280.89   24.11
  -1  -5  -4  276.24   20.42
   1   5   5   31.28    6.10
  -1  -5  -5   31.31    7.59
  -1  -5  -5   31.94    8.60
   1   5   5   53.36   12.61
  -1  -5  -6  112.21   14.80
   1   5   6  182.17   20.92
   1   5   6  120.03   15.73
  -1  -5  -6  173.55   21.86
   1   5   7   49.22   12.60
  -1  -5  -7   69.24   16.40
   1   5   7   24.34    9.88
   1   5   8  660.38   34.13
  -1  -5  -8  723.26   44.96
  -1  -5  -8  751.80   44.63
   1   5   8  681.18   40.61
  -1  -5  -9  305.76   29.62
   1   5   9  279.89   27.12
  -1  -5 -10  643.31   24.91
  -1  -5 -10  563.22   40.54
   1   5  10  580.48   40.08
  -1  -5 -10  547.21   40.46
  -1  -5 -11   78.49    8.55
  -1  -5 -11   62.57   13.38
  -1  -5 -11   90.49   16.32
  -1  -5 -12   28.36    9.50
  -1  -5 -12   25.98    4.69
  -1  -5 -12   24.20    4.81
  -1  -5 -13   34.12   11.49
  -1  -5 -13   52.85    6.79
  -1  -5 -13   44.50    6.33
  -1  -5 -13   38.84    6.23
  -1  -5 -14  190.54   12.29
  -1  -5 -14  154.62   11.86
  -1  -5 -14  173.80   12.33
  -1  -5 -15   40.76   11.88
  -1  -5 -15   43.77    5.90
  -1  -5 -15   43.67    6.04
  -1  -5 -16  189.35   10.58
  -1  -5 -16  148.64   24.49
  -1  -5 -16  177.65   11.03
  -1  -5 -17  -10.57    6.73
  -1  -5 -17    0.43    0.74
  -1  -5 -18    4.50    5.15
  -1  -5 -19   -1.38    4.86
  -1  -5 -20   24.90   13.05
  -1  -5 -21    6.71    5.74
  -1  -5 -22   30.49   12.98
  -1  -5 -23    7.41    4.43
  -1  -5 -24   -7.96    9.56
  -1  -5 -25   -5.50    8.29
   1   6 -18   10.28    2.29
   1   6 -17   15.40    9.45
   1   6 -16   -4.56    6.10
   1   6 -15   -1.70    4.39
   1   6 -14   25.80   13.25
   1   6 -13    3.34    7.90
   1   6 -12   65.31   17.22
  -1  -6  12   78.22    6.53
  -1  -6  11   55.06    6.60
   1   6 -11   38.06   13.87
  -1  -6  10  124.25   10.99
  -1  -6  10  126.86   10.60
  -1  -6   9    6.57    2.49
  -1  -6   9    4.00    2.25
   1   6  -9    2.25    2.01
  -1  -6   8   71.40    8.26
   1   6  -8   60.09    9.37
   1   6  -7    1.79    1.64
  -1  -6   7    4.17    2.62
   1   6  -6  826.04   36.05
  -1  -6   6  880.49   36.34
   1   6  -6  844.62   43.37
  -1  -6   5   62.19    9.51
   1   6  -5   50.03    9.76
   1   6  -5   45.34    8.33
  -1  -6   4  282.86   20.17
   1   6  -4  236.24   21.86
   1   6  -3   61.47   10.59
  -1  -6   3   74.19   10.24
   1   6  -2  838.17   40.46
  -1  -6   2  901.44   36.30
   1   6  -1   48.13   10.97
  -1  -6   1   32.43    7.09
  -1  -6   0  589.83   27.62
   1   6   0  543.66   30.92
  -1  -6   0  512.72   29.35
  -1  -6  -1    4.79    5.48
   1   6   1    6.46    3.70
  -1  -6  -1    3.07    1.96
   1   6   2   65.11   11.59
  -1  -6  -2   71.12   10.60
   1   6   2   60.13    5.67
  -1  -6  -2   72.21    9.29
   1   6   3   36.89    8.56
  -1  -6  -3   31.57    6.84
   1   6   3   31.70    8.91
  -1  -6  -4  338.82   27.43
   1   6   4  360.27   32.95
   1   6   5  155.78   21.62
  -1  -6  -5  127.75   17.56
   1   6   5  148.09   22.27
  -1  -6  -5  172.40   21.79
   1   6   6  965.63   52.87
  -1  -6  -6  612.54   37.80
   1   6   6  765.99   45.64
  -1  -6  -6 1067.12   57.43
   1   6   7  767.92   44.22
  -1  -6  -7  545.28   35.03
  -1  -6  -7  683.13   47.42
   1   6   7  464.29   36.06
  -1  -6  -8   58.86   13.68
   1   6   8   29.08    8.79
   1   6   8   49.93   11.22
  -1  -6  -8   46.74   11.41
   1   6   9   38.03   10.33
  -1  -6  -9   70.66   16.38
   1   6   9   37.31    9.16
  -1  -6  -9   43.18   11.48
  -1  -6 -10  115.07   23.46
  -1  -6 -10   61.29   14.04
  -1  -6 -11  528.85   39.66
  -1  -6 -12   65.95   14.98
  -1  -6 -12   55.62    7.73
  -1  -6 -13  110.09   20.66
  -1  -6 -13  128.42   11.86
  -1  -6 -14   76.69    8.69
  -1  -6 -14   83.44    9.94
  -1  -6 -14   79.84   16.64
  -1  -6 -15   27.69    4.83
  -1  -6 -15   28.46    5.49
  -1  -6 -15   20.17    9.52
  -1  -6 -15   17.45    4.31
  -1  -6 -16   16.68    3.82
  -1  -6 -16   17.39    4.28
  -1  -6 -16   13.70    4.24
  -1  -6 -16   19.01    9.20
  -1  -6 -17   91.67    9.43
  -1  -6 -17   82.89   19.49
  -1  -6 -18    8.24    5.90
  -1  -6 -18    0.64    0.94
  -1  -6 -19   16.08    9.05
  -1  -6 -20   -1.30    6.81
  -1  -6 -21    0.11    4.81
  -1  -6 -22   10.69    9.91
  -1  -6 -23    9.08    6.90
  -1  -6 -24   -0.34    3.86
  -1  -6 -25   12.26    8.28
   1   7 -18  -11.11   11.37
   1   7 -18  -12.58    8.28
   1   7 -17    6.92   10.83
   1   7 -17   -2.10    7.36
   1   7 -16   11.03    9.93
   1   7 -15   33.14   14.01
   1   7 -14   15.12   11.84
   1   7 -13   -6.28    7.93
   1   7 -12   13.35    9.70
  -1  -7  11  135.66   12.32
   1   7 -11  123.11   24.05
  -1  -7  11  148.54   11.82
  -1  -7  10    6.63    3.34
   1   7 -10    3.03    3.55
  -1  -7  10    0.70    0.86
   1   7  -9  230.99   25.76
   1   7  -9  226.31   19.92
   1   7  -8   10.25    6.09
   1   7  -8    6.72    3.26
  -1  -7   8    6.10    3.02
   1   7  -7   21.87    6.78
   1   7  -7   22.84    6.65
  -1  -7   7   37.81    7.10
  -1  -7   7   29.47    7.08
  -1  -7   6   27.41    6.73
   1   7  -6   24.74    6.77
   1   7  -6   28.18    7.79
   1   7  -5  343.11   28.86
   1   7  -5  368.33   26.67
  -1  -7   4   -0.30    0.66
   1   7  -4    4.07    2.67
  -1  -7   3  543.17   29.88
   1   7  -3  468.64   31.85
   1   7  -2  115.92   15.70
  -1  -7   2  145.16   15.30
   1   7  -1  371.23   27.40
  -1  -7   1  411.62   25.50
  -1  -7   0  628.63   31.43
   1   7   0  562.88   32.71
  -1  -7   0  542.16   32.50
  -1  -7  -1  612.56   30.46
  -1  -7  -1  613.76   35.27
   1   7   1  602.65   36.10
  -1  -7  -2 1010.51   45.18
   1   7   2 1027.85   44.06
   1   7   3  946.40   29.88
   1   7   3 1083.20   50.17
  -1  -7  -3 1019.71   46.19
   1   7   3 1149.58   56.90
   1   7   4   91.65   14.47
  -1  -7  -4   81.00   12.79
   1   7   4  102.36   17.94
  -1  -7  -5   97.41   14.02
   1   7   5  129.38   18.79
   1   7   5  117.91   20.41
  -1  -7  -6   92.79   14.44
   1   7   6  120.91   20.67
  -1  -7  -7  924.97   48.77
   1   7   7 1285.02   65.92
  -1  -7  -7 1347.13   71.25
   1   7   7 1059.12   56.88
  -1  -7  -8  398.49   32.53
   1   7   8  384.38   34.85
  -1  -7  -8  442.14   40.17
   1   7   9   68.39   13.88
  -1  -7  -9   46.91   12.17
  -1  -7  -9   67.39   17.16
   1   7   9   48.12   12.28
   1   7  10   27.34    7.71
  -1  -7 -10   44.53   15.86
  -1  -7 -11    4.99    4.51
  -1  -7 -12  109.03   20.34
  -1  -7 -13   10.19   10.12
  -1  -7 -14  222.51   17.31
  -1  -7 -14  184.82   26.82
  -1  -7 -15    2.82    2.76
  -1  -7 -15    2.83    2.08
  -1  -7 -16    4.42    2.63
  -1  -7 -16    8.83    3.04
  -1  -7 -16    8.55    7.02
  -1  -7 -16    4.83    2.76
  -1  -7 -17    8.15    2.97
  -1  -7 -17   12.03    4.01
  -1  -7 -17    0.47    5.98
  -1  -7 -18   34.96   14.03
  -1  -7 -18   43.58    6.43
  -1  -7 -18   36.40    6.15
  -1  -7 -19   12.94    9.27
  -1  -7 -20   15.78    9.02
  -1  -7 -21    0.52    4.35
  -1  -7 -22    4.66    2.77
  -1  -7 -23   -0.72    3.60
  -1  -7 -24    6.79    8.07
  -1  -7 -25   -9.97    6.13
   1   8 -18    1.57    4.80
   1   8 -17    2.40    1.44
   1   8 -17   -2.71    5.20
   1   8 -16    3.42    1.47
   1   8 -16   -2.33    9.17
   1   8 -15   -2.72    4.42
   1   8 -15   -0.44    8.48
   1   8 -14   12.45    8.29
   1   8 -14    6.42    7.20
   1   8 -13   14.44    7.46
   1   8 -13    5.58    6.79
   1   8 -12  146.94   22.72
   1   8 -12  145.10   26.84
   1   8 -11   -1.51    2.76
   1   8 -11   -3.24    4.30
  -1  -8  11    1.10    1.76
  -1  -8  11    1.21    1.64
   1   8 -10    2.79    5.99
  -1  -8  10    3.26    1.74
  -1  -8  10    4.92    3.04
   1   8  -9   -0.75    3.85
  -1  -8   9    1.13    1.87
   1   8  -8  132.11   19.21
   1   8  -8  142.30   17.14
   1   8  -7    0.45    1.45
   1   8  -7   -6.71    5.20
   1   8  -6  182.26   22.39
   1   8  -6  162.59   18.86
  -1  -8   5    1.39    1.45
   1   8  -5   -2.56    2.98
   1   8  -5    3.86    3.28
  -1  -8   4   43.62    3.98
   1   8  -4   44.49   10.56
   1   8  -4   52.42   10.62
   1   8  -3   66.53   12.26
   1   8  -2  919.48   46.50
  -1  -8   2  947.88   42.21
   1   8  -1  252.65   23.78
  -1  -8   1  310.93   23.56
  -1  -8   0   81.29   11.86
   1   8   0   91.46   15.85
  -1  -8   0   74.34   13.34
   1   8   1   47.97    9.31
  -1  -8  -1   43.32    9.47
  -1  -8  -1   47.61    9.02
   1   8   2  700.98   39.60
  -1  -8  -2  704.62   40.75
   1   8   2  660.43   17.59
  -1  -8  -3  231.16   23.40
   1   8   3  223.40   24.25
   1   8   3  183.19   12.18
   1   8   4 1471.15   73.62
   1   8   4 1568.28   63.27
  -1  -8  -4 1327.02   56.69
   1   8   4 1407.73   41.76
   1   8   5  674.29   49.67
   1   8   5  687.56   44.59
  -1  -8  -5  546.60   35.00
   1   8   6   66.98   17.04
   1   8   6   76.79   18.38
  -1  -8  -6   43.67   10.67
   1   8   7   -4.15    4.71
   1   8   7   -5.00    4.44
  -1  -8  -7    4.24    4.96
   1   8   8  104.34   19.42
  -1  -8  -8   88.28   19.45
   1   8   9  373.81   33.93
  -1  -8  -9  310.93   35.54
   1   8  10  109.36   20.23
  -1  -8 -10  137.83   28.65
   1   8  11  219.89   24.71
  -1  -8 -11  236.28   32.55
  -1  -8 -12    2.27    6.57
  -1  -8 -13    9.50    6.55
  -1  -8 -14    7.45    8.87
  -1  -8 -15  195.46   17.17
  -1  -8 -15  153.61   26.50
  -1  -8 -16    5.23    1.50
  -1  -8 -16   19.77    9.71
  -1  -8 -17   34.42    7.35
  -1  -8 -17   38.19    6.93
  -1  -8 -17   34.38   12.73
  -1  -8 -18   36.22    6.99
  -1  -8 -18   36.64    7.06
  -1  -8 -18   33.46   12.58
  -1  -8 -19    0.24    0.54
  -1  -8 -19    0.92    1.24
  -1  -8 -20    1.44    3.39
  -1  -8 -21    2.61    5.48
  -1  -8 -22   -6.88    8.40
  -1  -8 -23   18.04   12.56
  -1  -8 -24   -5.01    6.26
  -1  -8 -25   -1.50    6.42
   1   9 -17    6.63    5.95
   1   9 -16   -3.80    7.55
   1   9 -16    4.99    8.59
   1   9 -15   16.52    9.87
   1   9 -15   29.69   14.73
   1   9 -14   -0.11    0.75
   1   9 -14   -2.51    3.12
   1   9 -13    2.80    4.27
   1   9 -13   27.38   14.04
   1   9 -12    1.27    2.35
   1   9 -12   15.44   12.03
   1   9 -11   74.69   17.06
   1   9 -11   67.59   18.54
   1   9 -10    1.74    4.28
  -1  -9  10   -1.47    1.62
   1   9  -9   34.72   10.67
  -1  -9   9   49.03    8.54
   1   9  -8    0.43    1.80
  -1  -9   8   -2.60    3.40
  -1  -9   7   18.74    4.14
   1   9  -7   20.87    8.22
  -1  -9   6   21.04    3.55
   1   9  -6   16.92    5.90
  -1  -9   5  293.20   11.53
   1   9  -5  346.66   32.41
   1   9  -4    5.31    2.47
   1   9  -3  181.49   22.24
   1   9  -2   -5.62    4.59
   1   9  -1  250.59   25.29
   1   9   0  121.73   17.03
   1   9   1  392.64   31.97
   1   9   2  173.75    8.40
   1   9   2  174.26   20.53
   1   9   3  355.51   16.24
   1   9   3  414.63   33.27
   1   9   4    2.95    1.32
   1   9   4   -1.25    4.82
   1   9   5   70.95   12.00
   1   9   5   61.38   13.97
   1   9   6  803.07   54.10
   1   9   7  120.64   23.69
   1   9   8   10.46   11.36
   1   9   9   15.64    5.09
  -1  -9  -9   18.27    6.42
   1   9  10   59.70   14.85
  -1  -9 -10   75.83   21.23
   1   9  11  147.03   22.86
  -1  -9 -11  181.33   32.84
   1   9  12  325.16   32.49
  -1  -9 -12  312.08   40.54
  -1  -9 -13   52.51   17.78
  -1  -9 -14   87.41   21.49
  -1  -9 -15   -8.55    6.23
  -1  -9 -16   18.53   10.08
  -1  -9 -17    4.49    3.04
  -1  -9 -17   11.17    9.10
  -1  -9 -18   84.87   11.20
  -1  -9 -18   82.83   21.81
  -1  -9 -19    4.60    1.87
  -1  -9 -19    5.49    9.85
  -1  -9 -19    4.61    2.77
  -1  -9 -20   15.31   10.01
  -1  -9 -21   -3.08    6.27
  -1  -9 -22   15.39   11.43
  -1  -9 -23   -7.13    6.82
  -1  -9 -24   15.06   14.32
  -1  -9 -25   -5.47   10.47
   1  10 -16    1.39    4.01
   1  10 -15   -0.09    2.53
   1  10 -15   13.51   10.14
   1  10 -14   11.41    7.88
   1  10 -14   14.65    6.58
   1  10 -13   -5.85    5.69
   1  10 -13   -8.75   10.06
   1  10 -12    0.38    2.55
   1  10 -12    6.64    8.98
   1  10 -11    6.05    3.97
   1  10 -11    1.53    4.10
   1  10 -10   11.55    5.59
  -1 -10  10   16.14    5.00
   1  10  -9   -4.39    5.85
  -1 -10   9    4.67    2.29
   1  10  -8  108.03   19.68
  -1 -10   8  158.21   17.39
   1  10  -7    5.07    1.94
   1  10  -6    4.80    2.69
   1  10  -5   41.35   11.65
   1  10  -4  227.15   27.39
   1  10  -3   73.56   14.11
   1  10  -2  113.51   18.88
   1  10  -1    6.57    2.04
   1  10   0   43.28   10.38
   1  10   1   27.10    8.94
   1  10   2  251.55   28.22
   1  10   3  199.89   24.18
   1  10   3  184.17   11.68
   1  10   4  127.80   18.54
   1  10   4   91.52    9.81
   1  10   5  139.87   21.08
   1  10   5  117.75   13.00
   1  10   6   23.61    5.58
   1  10   6   18.16    5.79
   1  10   7   52.97   15.51
   1  10   7   61.26   11.70
   1  10   8  111.90   27.46
   1  10   9  560.15   48.25
   1  10  10   15.90    9.95
  -1 -10 -10   27.88   13.29
   1  10  11  115.14   20.01
  -1 -10 -11  119.10   23.76
   1  10  12   12.71    4.52
  -1 -10 -12   20.00    9.83
   1  10  13  126.91   22.11
  -1 -10 -13  123.54   26.05
  -1 -10 -14   17.38   12.27
  -1 -10 -15  165.81   33.19
  -1 -10 -16   10.93   12.47
  -1 -10 -17   23.24   12.82
  -1 -10 -18   36.02    8.35
  -1 -10 -18   37.56   16.68
  -1 -10 -19   37.68    7.97
  -1 -10 -19   40.64   17.53
  -1 -10 -20    4.34    2.55
  -1 -10 -20    4.41    5.53
  -1 -10 -20    3.83    2.46
  -1 -10 -21   19.70   12.65
  -1 -10 -22    7.35   11.71
  -1 -10 -23   -0.55    3.52
  -1 -10 -24    6.97    9.32
  -1 -10 -25   -5.89    9.04
   1  11 -15  -12.70    8.54
   1  11 -14    6.84    6.37
   1  11 -13   13.32   10.47
   1  11 -13   32.98   16.57
   1  11 -12    2.37    3.97
   1  11 -12   29.10   15.73
   1  11 -11    9.84    6.48
   1  11 -11   10.76   11.96
   1  11 -10   -4.76    4.48
   1  11  -9   11.09    7.45
  -1 -11   9   14.13    5.17
   1  11  -8    2.52    0.99
  -1 -11   8   -2.39    3.10
   1  11  -7  144.77   22.60
   1  11  -6    2.25    1.09
   1  11  -5   91.63   17.64
   1  11  -4   40.63   11.83
   1  11  -3    3.52    3.22
   1  11  -2   17.85    7.73
   1  11  -1  261.73   29.07
   1  11   0   32.65    9.42
   1  11   1  392.51   35.76
   1  11   2   33.52   10.22
   1  11   3  111.30   19.23
   1  11   3   95.07    7.91
   1  11   4  255.40   30.57
   1  11   4  204.12   14.60
   1  11   5  201.83   27.90
   1  11   5  143.53   13.89
   1  11   6  201.11   32.08
   1  11   6  134.07   15.35
   1  11   7   32.06    9.23
   1  11   7   56.31   17.62
   1  11   8   30.31    9.03
   1  11   8   31.02   11.56
   1  11   9   47.02   11.86
   1  11   9   48.24   15.12
   1  11  10  258.37   33.39
   1  11  11   47.77   15.72
  -1 -11 -12  309.75   39.42
   1  11  12  296.06   33.42
  -1 -11 -13    3.72    5.01
   1  11  13   -1.65    4.27
  -1 -11 -14   15.32   10.88
  -1 -11 -15   12.00   12.38
  -1 -11 -16   57.01   19.33
  -1 -11 -17   -0.45    9.96
  -1 -11 -18   13.76   10.88
  -1 -11 -19   12.94    9.12
  -1 -11 -19   11.23    5.11
  -1 -11 -20   12.85   12.22
  -1 -11 -20   10.60    4.37
  -1 -11 -21   21.94   12.21
  -1 -11 -22    4.70    5.11
  -1 -11 -23  -16.12   12.52
  -1 -11 -24   12.78   12.30
  -1 -11 -25   -1.93    8.18
   1  12 -14    4.43    5.74
   1  12 -13    9.51    7.60
   1  12 -12   11.84    8.56
   1  12 -12   12.47    9.50
   1  12 -11   -5.29    5.43
   1  12 -11    3.19    7.75
   1  12 -10   43.76   14.74
   1  12  -9    6.66    7.00
  -1 -12   8   47.92   10.57
   1  12  -8   25.79    9.90
   1  12  -7    2.16    4.26
   1  12  -6   31.65   12.24
   1  12  -5    0.72    3.62
   1  12  -4   91.90   18.41
   1  12  -3   17.28    6.06
   1  12  -2   30.91   11.01
   1  12  -1    5.57    5.36
   1  12   0  165.70   24.13
   1  12   1  407.68   38.30
   1  12   2   12.71    7.63
   1  12   3   42.53   12.66
   1  12   4    2.84    1.39
   1  12   4    5.02    4.25
   1  12   5   68.12    9.41
   1  12   5   96.18   19.66
   1  12   6   59.47   10.06
   1  12   6   89.98   20.81
   1  12   7  319.49   40.42
   1  12   7  238.52   22.13
   1  12   8   48.42   19.00
   1  12   8   44.42   12.37
   1  12   9  113.27   18.43
   1  12   9  118.11   24.76
   1  12  10   17.76    7.22
   1  12  10   15.62    9.34
   1  12  11   25.22    9.47
   1  12  11   34.28   11.89
   1  12  12    1.37    4.61
  -1 -12 -13   86.20   21.17
   1  12  13   83.48   18.53
  -1 -12 -14    2.91    1.39
   1  12  14    4.45    6.57
  -1 -12 -15    7.65    4.12
  -1 -12 -16    4.07    6.70
  -1 -12 -17    4.45    6.57
  -1 -12 -18   -3.82    4.72
  -1 -12 -19   17.47   14.07
  -1 -12 -19   13.41    5.86
  -1 -12 -20    3.31    7.35
  -1 -12 -20   -0.59    0.89
  -1 -12 -21    3.27   11.59
  -1 -12 -22   -4.56    7.42
  -1 -12 -23   -1.92   11.42
  -1 -12 -24    4.46    7.67
  -1 -12 -25   16.45   16.04
   1  13 -12   10.21    9.28
   1  13 -11    2.94    1.42
   1  13 -11    6.24    6.83
   1  13 -10    0.75    5.23
   1  13  -9   19.12    8.70
   1  13  -8    7.48    6.32
  -1 -13   8    1.71    0.47
   1  13  -7   53.67   15.73
  -1 -13   7   79.47   13.78
   1  13  -6    0.07    1.97
   1  13  -5    9.12    7.01
   1  13  -4   17.53    7.11
   1  13  -3   71.34   17.61
   1  13  -2   32.42   11.83
   1  13  -1   84.80   17.62
   1  13   0   35.90   11.57
   1  13   1   16.39    5.23
   1  13   2  186.21   26.80
   1  13   3   41.64   12.27
   1  13   4   71.63   15.32
   1  13   4   56.57    6.94
   1  13   5  154.78   27.33
   1  13   5  120.03   12.38
   1  13   6    3.28    5.39
   1  13   6    5.02    3.32
   1  13   7    4.43    3.63
   1  13   7    4.42    2.75
   1  13   8   13.37    3.36
   1  13   8   12.40    6.07
   1  13   9   38.26   13.68
   1  13   9   27.90    8.35
   1  13  10  114.62   18.73
   1  13  10  133.03   25.23
   1  13  11   -3.37    5.34
   1  13  11   -2.66    4.85
   1  13  12    0.78    5.73
   1  13  12    1.25    2.98
   1  13  13   33.40   11.87
   1  13  13   27.61   10.47
   1  13  14   39.59   13.81
   1  13  14   63.37   17.57
  -1 -13 -15    4.74    7.19
   1  13  15   17.65    8.18
  -1 -13 -16  112.26   27.28
  -1 -13 -17    9.48    9.23
  -1 -13 -18   -6.11    9.40
  -1 -13 -19    9.83   11.30
  -1 -13 -20    6.84   10.69
  -1 -13 -20   17.77    7.29
  -1 -13 -21   -2.54    3.16
  -1 -13 -21   -2.45    3.49
  -1 -13 -22    9.46    9.41
  -1 -13 -23   -7.72   14.66
  -1 -13 -24    5.46    7.30
  -1 -13 -25    2.49    7.45
   1  14 -11    8.88    8.11
   1  14 -10   25.99   12.91
   1  14  -9   -0.61    3.70
   1  14  -8    6.79    8.34
   1  14  -7   13.59    6.84
  -1 -14   7    4.64    2.38
   1  14  -6   17.91    6.05
   1  14  -5   -5.73    4.41
   1  14  -4   40.03   13.97
   1  14  -3   -2.05    4.89
   1  14  -2   17.51    9.37
   1  14  -1   24.60    8.49
   1  14   0   78.31   18.22
   1  14   1   32.31   10.87
   1  14   2   60.32   17.11
   1  14   3   36.51   13.57
   1  14   4   29.20   12.25
   1  14   5   89.27   21.73
   1  14   5   52.98    8.14
   1  14   6    6.91    4.16
   1  14   6    1.56    7.58
   1  14   7  194.10   34.46
   1  14   7  128.68   15.34
   1  14   8   11.26   10.80
   1  14   8    4.11    1.12
   1  14   9    7.52    7.66
   1  14   9    0.34    2.69
   1  14  10   15.20   12.96
   1  14  10   -0.42    2.64
   1  14  11  106.05   18.69
   1  14  11  142.87   28.01
   1  14  12    4.75    4.97
   1  14  12   -0.54    3.45
   1  14  13   71.02   16.79
   1  14  13  106.69   23.22
   1  14  14    1.16    2.36
   1  14  14   17.05    9.27
   1  14  15    5.83    6.89
   1  14  15   -0.65    4.61
   1  14  16   -5.77    7.32
  -1 -14 -17   49.83   20.18
   1  14  17   51.66   17.67
  -1 -14 -18    7.09    6.05
   1  14  18    7.83    7.77
  -1 -14 -19   21.12   13.65
   1  14  19   12.98    5.94
  -1 -14 -20   -3.20    7.82
   1  14  20    0.08    5.12
  -1 -14 -21    1.23    3.23
  -1 -14 -21   -0.25    1.12
   1  14  21   -7.84   10.04
  -1 -14 -22   -9.45   10.92
   1  14  22  -10.17    9.32
  -1 -14 -23    8.50    9.87
   1  14  23    9.35    6.49
  -1 -14 -24   -1.77    7.72
   1  14  24  -12.30   10.94
  -1 -14 -25    0.69    6.77
   1  15 -10    3.61    3.89
   1  15  -9    2.91    5.88
   1  15  -8   11.22    8.02
   1  15  -7   -1.67    5.30
   1  15  -6    2.66    2.23
   1  15  -5   13.61    8.49
   1  15  -4    8.03    4.84
   1  15  -3   68.18   17.34
   1  15  -2   24.30    9.46
   1  15  -1    5.61    5.97
   1  15   0    4.31    7.76
   1  15   1    6.94    4.20
   1  15   2   53.27   15.61
   1  15   3   72.36   18.72
   1  15   4  114.99   23.90
   1  15   5   -1.07    5.43
   1  15   6    3.88    3.09
   1  15   6   -1.92    3.83
   1  15   7    6.62    4.47
   1  15   7    3.23    3.74
   1  15   8  229.84   38.54
   1  15   8  177.66   19.55
   1  15   9    5.13    4.27
   1  15   9   11.44    9.23
   1  15  10   19.31    7.43
   1  15  10   28.31   12.55
   1  15  11    0.96    6.42
   1  15  11   11.19   10.51
   1  15  12   21.59    9.11
   1  15  12   24.14   11.03
   1  15  13    0.22    5.21
   1  15  13    3.46    3.25
   1  15  14  170.20   29.51
   1  15  14  126.61   24.00
   1  15  15   14.03   10.53
   1  15  15   19.88   10.63
   1  15  16    3.81    4.87
   1  15  16    2.57    5.67
   1  15  17    2.84    2.32
   1  15  18    0.14    0.30
  -1 -15 -19    1.65    7.58
   1  15  19   -4.04    3.93
  -1 -15 -20    4.01    3.55
   1  15  20    6.50    4.97
  -1 -15 -21    4.40    3.47
  -1 -15 -21   -2.65    5.91
   1  15  21    1.13    3.98
  -1 -15 -22    4.15   10.30
   1  15  22    6.25    8.87
  -1 -15 -23    0.01    3.88
   1  15  23    1.64    3.71
  -1 -15 -24    7.54   13.24
   1  15  24  -11.03   12.54
   1  16  -8   -1.53    4.86
   1  16  -7   13.67    9.64
   1  16  -6   23.68   12.57
  -1 -16   6   28.48   10.00
   1  16  -5    6.95    4.32
   1  16  -4   14.68   10.71
   1  16  -3    2.22    4.12
   1  16  -2   17.74    8.78
   1  16  -1   24.76   10.36
   1  16   0   13.71    7.68
   1  16   1   12.66    8.01
   1  16   2  -10.43    8.67
   1  16   3   30.90   11.95
   1  16   4    5.59    3.42
   1  16   5   84.40   23.12
   1  16   6   20.14   11.90
   1  16   7   -2.69    7.36
   1  16   8    8.50    3.91
   1  16   8   15.80    7.31
   1  16   9   54.70   11.80
   1  16   9   61.56   21.94
   1  16  10    0.38    2.14
   1  16  10   -8.01    8.25
   1  16  11   62.97   14.17
   1  16  11  100.11   25.84
   1  16  12   -0.69    3.12
   1  16  12   15.18    9.06
   1  16  13    1.79    2.46
   1  16  13   14.22    8.48
   1  16  14    3.14    5.01
   1  16  14   -5.37    0.94
   1  16  15   -0.49    2.43
   1  16  15    6.44    4.69
   1  16  16   -0.85    2.28
   1  16  16   -1.80    3.40
   1  16  17   16.62   11.54
   1  16  18    7.67    6.09
   1  16  19   -1.86    7.11
   1  16  20    9.13    8.52
   1  16  21    9.82    8.11
   1  16  22    6.64    4.64
  -1 -16 -22    1.93    6.39
   1  16  23   -7.65   12.48
  -1 -16 -23   -8.52   12.09
  -1 -16 -24   -5.12    6.79
   1  17  -6   -5.79    8.30
   1  17  -5   31.75   14.41
   1  17  -4   10.26    8.77
   1  17  -3    9.30    8.28
   1  17  -2    1.01    7.33
   1  17  -1   -8.78    6.24
   1  17   0   -0.99    3.01
   1  17   1   20.18   11.74
   1  17   2    6.97    6.36
   1  17   3    7.23    6.90
   1  17   4   -9.33   11.51
   1  17   5   18.97   12.54
   1  17   6   47.03   19.99
   1  17   7    5.43    8.72
   1  17   8   14.40   10.46
   1  17   9   24.56   15.81
   1  17  10    0.17    8.28
   1  17  11    3.85    6.50
   1  17  11    4.85    4.36
   1  17  12   55.65   20.30
   1  17  12   29.68   10.36
   1  17  13   19.79   13.21
   1  17  13    8.52    7.16
   1  17  14  -14.12   12.24
   1  17  14    2.55    1.29
   1  17  15    7.47   10.04
   1  17  15    1.24    5.48
   1  17  16   -3.94    9.20
   1  17  16   -6.36    3.14
   1  17  17   -0.20    4.76
   1  17  18   14.55    9.65
   1  17  19    4.82    6.21
   1  17  20  -10.79   11.42
   1  17  21   -0.32    3.03
   1  17  22    6.40    4.33
   1  17  23   -7.67    7.79
   1  18  -4   12.41    9.60
   1  18  -3   -3.03    4.44
   1  18  -2   13.87    7.16
   1  18  -1   13.45    9.16
   1  18   0   -4.52    2.13
   1  18   1    5.51   10.64
   1  18   2   24.70   14.07
   1  18   3   46.32   20.56
   1  18   4   -2.89    5.73
   1  18   5    5.28    6.03
   1  18   6    5.17    5.05
   1  18   7   12.44    9.78
   1  18   8   31.09   15.26
   1  18   9   23.68   14.34
   1  18  10   13.76    9.00
   1  18  11    4.20    9.29
   1  18  12   -3.78    7.84
   1  18  13    0.73    4.09
   1  18  14    5.59    1.95
   1  18  14   12.33    8.15
   1  18  15   28.41   14.98
   1  18  15   26.47    9.80
   1  18  16   -1.18    3.27
   1  18  16    3.26    1.89
   1  18  17    0.71    5.76
   1  18  17   -2.84    5.06
   1  18  18    7.15    7.32
   1  18  19   -5.71    2.48
   1  18  20   10.71   10.00
   1  18  21    3.60    5.98
   1  18  22   11.91    9.45
   1  19  -2    2.49    5.97
   1  19  -1    2.68    4.80
   1  19   0   20.93   12.04
   1  19   1   -5.02    6.08
   1  19   2    9.23    7.43
   1  19   3   18.81   12.77
   1  19   4   34.31   13.76
   1  19   5    6.12    3.86
   1  19   6   33.78   17.14
   1  19   7  -14.80    8.89
   1  19   8    8.17    6.37
   1  19   9   -6.33    5.14
   1  19  10   12.63   11.16
   1  19  11    9.52    8.98
   1  19  12   23.60   11.89
   1  19  13    4.95    7.24
   1  19  14   -1.28    6.99
   1  19  15   -8.35    7.12
   1  19  16   26.82   14.60
   1  19  17   -6.38    9.52
   1  19  18    0.66    5.04
   1  19  19    6.27    7.43
   1  19  20  -12.43    8.83
   1  19  21   -1.38    8.35
   1  19  22   13.80   12.68
   1  20   2   19.99   14.53
   1  20   3    7.72    2.32
   1  20   4   18.08   13.69
   1  20   5    2.37    6.40
   1  20   6   -4.75    8.92
   1  20   7   13.55   12.40
   1  20   8   10.05    9.45
   1  20   9   -3.32    5.06
   1  20  10    1.13    3.09
   1  20  11    7.83    4.35
   1  20  12   -0.38    1.20
   1  20  13   10.94    6.08
   1  20  14    7.96    8.84
   1  20  15    9.02    3.44
   1  20  16    9.55   10.91
   1  21   7   -7.56   11.85
   1  21   8   22.45   15.38
   1  21   9   -7.38    8.26
   1  21  10    8.81    9.93
   1  21  11    4.58   11.59
  -2  20  17   -1.08    4.45
  -2  20  16    1.75    4.21
  -2  20  15   -3.63    6.72
  -2  20   9    7.86    8.16
  -2  20   8   -2.10    2.06
  -2  20   7    4.84    7.97
  -2  19  18  -10.79    7.11
  -2  19  18    0.73    2.27
  -2  19  17    8.37    7.41
  -2  19  17    2.88    6.53
  -2  19  16    1.13    5.22
  -2  19  16    4.15    2.43
  -2  19  15    0.40    2.25
  -2  19  15    1.69    4.35
  -2  19  14    6.85    5.79
  -2  19  14   -6.55    8.67
  -2  19  13   -4.29    6.50
  -2  19  13   16.44   10.17
  -2  19  12   -1.02    2.23
  -2  19  12   -1.71    1.32
  -2  19  11   -2.29    3.66
  -2  19  11   -5.80    6.25
  -2  19  10   13.94    8.54
  -2  19   9    7.14    7.17
  -2  19   9   10.58    6.70
  -2  19   8    2.62    2.97
  -2  19   8    4.88    5.22
  -2  19   7    6.00    4.40
  -2  19   7   -5.33    7.22
  -2  19   6   13.51    8.25
  -2  19   6    4.28    3.30
  -2  19   5    5.78    5.16
  -2  19   5    6.32    3.78
  -2  19   4   -3.28    5.12
  -2  19   3   13.23    8.11
  -2  19   2   -5.53    4.84
  -2  19   1    0.47    2.45
  -2  19   0    1.41    4.02
  -2  18  20    0.08    1.38
  -2  18  19   10.14    8.06
  -2  18  19   -1.87    5.20
  -2  18  18   12.60    7.88
  -2  18  18   -8.30    7.09
  -2  18  17    5.80    6.07
  -2  18  17   -1.46    2.39
  -2  18  16    4.73    4.48
  -2  18  16   -1.17    4.89
  -2  18  15   16.96    8.04
  -2  18  15   30.03   11.89
  -2  18  14    5.76    5.87
  -2  18  14    2.13    2.45
  -2  18  13    3.67    4.55
  -2  18  13    2.08    5.17
  -2  18  12    4.15    7.80
  -2  18  12    7.91    2.86
  -2  18  11  -11.57    8.31
  -2  18  11   -4.19    7.38
  -2  18  10    8.72    5.38
  -2  18  10    5.61    5.31
  -2  18   9    3.16    2.19
  -2  18   9   13.24    6.98
  -2  18   9   11.12    6.99
  -2  18   8    6.04    5.05
  -2  18   8   14.02    7.33
  -2  18   8   19.46   10.81
  -2  18   7   -0.39    2.92
  -2  18   7   -4.46    4.19
  -2  18   7    5.25    5.66
  -2  18   6   -1.73    3.26
  -2  18   6    3.88    5.61
  -2  18   5    2.58    3.46
  -2  18   5   -0.29    3.16
  -2  18   4   -4.15    3.19
  -2  18   4    7.28    4.65
  -2  18   3    3.68    3.90
  -2  18   3    1.54    5.81
  -2  18   2    9.03    6.10
  -2  18   1    6.80    5.23
  -2  18   0    9.13    4.94
  -2  18  -1    5.67    5.81
  -2  18  -2   13.75    7.48
  -2  18  -3   -3.36    3.86
  -2  17  21   -5.57    5.16
  -2  17  20   -0.96    0.69
  -2  17  20   16.43   12.21
  -2  17  19   -4.26    4.71
  -2  17  19    4.70    1.16
  -2  17  18   -1.21    2.26
  -2  17  18   14.18   10.45
  -2  17  17    6.73    7.02
  -2  17  17   -1.39    2.00
  -2  17  16    7.11    6.57
  -2  17  16   -2.75    3.54
  -2  17  15   11.92    7.41
  -2  17  15    7.32    7.40
  -2  17  14    4.83    5.18
  -2  17  14   -3.74    4.52
  -2  17  13   10.51    7.22
  -2  17  13   -4.77    6.01
  -2  17  12   41.44   12.54
  -2  17  12   27.66   11.09
  -2  17  11    0.10    1.09
  -2  17  11    0.92    2.13
  -2  17  10   -5.73    7.21
  -2  17  10   -1.27    3.69
  -2  17   9   -0.25    2.60
  -2  17   9    3.59    4.45
  -2  17   9   -5.70    7.62
  -2  17   8    2.31    3.57
  -2  17   8    3.98    3.36
  -2  17   8    5.37    1.51
  -2  17   7   10.02    8.03
  -2  17   7    8.03    5.78
  -2  17   7   -0.19    2.17
  -2  17   6   -0.66    4.00
  -2  17   6   12.94    7.78
  -2  17   6    7.13    4.91
  -2  17   5    5.81    4.09
  -2  17   5   19.33   11.30
  -2  17   4    2.90    2.01
  -2  17   4   -0.03    3.23
  -2  17   3    5.85    5.54
  -2  17   3    2.56    6.31
  -2  17   2   -1.71    5.46
  -2  17   2    8.12    7.53
  -2  17   1   29.09   10.54
  -2  17   1   32.34   13.58
  -2  17   0    1.05    4.12
  -2  17  -1   -4.22    6.13
  -2  17  -2   -2.25    4.96
  -2  17  -3   -3.40    3.82
  -2  17  -4   -5.36    6.85
  -2  17  -4    2.16    6.63
  -2  17  -5    7.41    5.11
  -2  17  -5    6.07   10.10
  -2  16  21    9.34    5.81
  -2  16  21   -5.37    5.52
  -2  16  20    4.34    3.51
  -2  16  20    7.40    8.53
  -2  16  19    3.63    1.79
  -2  16  19  -14.82   10.99
  -2  16  18    1.65    3.65
  -2  16  18   -0.49    0.50
  -2  16  17    0.73    3.47
  -2  16  17    3.83    9.84
  -2  16  16   -4.63    5.02
  -2  16  16   -5.12    7.55
  -2  16  15   10.18    6.82
  -2  16  15   13.47    9.45
  -2  16  14   -1.54    4.22
  -2  16  14    1.39    3.43
  -2  16  13    2.89    1.50
  -2  16  13    7.66    8.58
  -2  16  12    3.73    0.77
  -2  16  12    1.36    6.24
  -2  16  11   24.86    8.64
  -2  16  11   39.52   13.96
  -2  16  10    1.97    4.22
  -2  16  10    5.13    6.34
  -2  16   9    3.97    3.55
  -2  16   9    0.40    2.67
  -2  16   8   12.45    7.35
  -2  16   8   17.82   10.92
  -2  16   7    3.17    2.61
  -2  16   7   -3.10    3.53
  -2  16   6   14.19    7.51
  -2  16   6   14.06    9.33
  -2  16   5    3.70    3.32
  -2  16   5   13.70    6.23
  -2  16   5   15.98    8.00
  -2  16   4   31.84   11.42
  -2  16   4   39.98   13.89
  -2  16   3   21.77    7.95
  -2  16   3   16.93    9.77
  -2  16   2    1.88    4.79
  -2  16   2    0.69    1.82
  -2  16   1    8.25    5.66
  -2  16   1   12.45    8.89
  -2  16   0   28.71   10.05
  -2  16   0   33.01   12.57
  -2  16  -1    7.45    4.41
  -2  16  -1   12.03    8.28
  -2  16  -2   37.44   11.93
  -2  16  -3    3.73    3.88
  -2  16  -4   -0.76    3.93
  -2  16  -5    3.84    3.97
  -2  16  -5   15.02   13.73
  -2  16  -6   30.02    9.75
  -2  16  -6   20.69   12.70
  -2  16  -7    6.65    6.23
  -2  15  21   -2.43    4.42
  -2  15  20    4.18    5.22
  -2  15  20    8.79    7.70
  -2  15  19    3.57    3.47
  -2  15  19    3.18    5.81
  -2  15  18    0.65    2.63
  -2  15  18    9.87    8.09
  -2  15  17   -1.37    2.22
  -2  15  17   -0.28    4.95
  -2  15  16    3.52    2.96
  -2  15  16    9.57   11.43
  -2  15  15    1.82    2.26
  -2  15  15   -4.72    5.09
  -2  15  14   50.52   13.07
  -2  15  14   61.89   18.01
  -2  15  13   23.56    8.80
  -2  15  13   14.08    7.53
  -2  15  12   16.43    7.39
  -2  15  12   16.86    9.40
  -2  15  11   11.64    5.80
  -2  15  11   18.24    9.34
  -2  15  10   -2.37    5.18
  -2  15   9   14.49    6.50
  -2  15   8   37.74   12.73
  -2  15   8   30.65   10.65
  -2  15   7   19.68    9.55
  -2  15   7   14.54    5.37
  -2  15   6    9.83    7.68
  -2  15   6   -6.52    5.31
  -2  15   5   -2.64    5.50
  -2  15   5   -1.09    4.98
  -2  15   4    0.45    3.02
  -2  15   4    1.78    4.16
  -2  15   4    4.14    3.90
  -2  15   3   62.95   15.04
  -2  15   3  115.68   23.55
  -2  15   2    1.12    2.78
  -2  15   2   -6.31    6.97
  -2  15   1   41.07   10.80
  -2  15   1   51.49   16.72
  -2  15   0   -1.52    0.97
  -2  15   0    2.04    6.22
  -2  15  -1    3.89    1.34
  -2  15  -1    0.64    3.80
  -2  15  -2   -2.63    4.01
  -2  15  -2   -3.30    3.26
  -2  15  -3   35.50   10.54
  -2  15  -4   -0.45    0.91
  -2  15  -5    5.18    4.69
  -2  15  -5   -2.31    3.76
  -2  15  -6   -4.03    4.23
  -2  15  -6   -0.27    6.67
  -2  15  -7    0.71    2.61
  -2  15  -8    7.25    9.65
  -2  14  22   15.67   16.07
  -2  14  21   -8.46    9.82
  -2  14  20   -4.05    4.39
  -2  14  20  -16.84   12.00
  -2  14  19   -5.45    8.20
  -2  14  19    4.97    4.84
  -2  14  18    6.32    5.34
  -2  14  18    4.88    5.45
  -2  14  17   10.94    5.46
  -2  14  17    8.46    5.57
  -2  14  16    9.15    7.33
  -2  14  16    6.05    4.16
  -2  14  15    8.23   10.70
  -2  14  15    0.98    1.86
  -2  14  14    6.68    7.70
  -2  14  14   -6.15    5.32
  -2  14  13   14.17    5.40
  -2  14  13   22.90    8.71
  -2  14  12   24.58   11.33
  -2  14  12   32.72   10.78
  -2  14  11   11.26    7.42
  -2  14  11   -1.58    3.25
  -2  14  10    6.61    5.58
  -2  14   9   13.83    9.82
  -2  14   8   13.83    6.60
  -2  14   8   25.74   10.68
  -2  14   7   13.07    6.75
  -2  14   7   12.03    6.73
  -2  14   6   45.13   12.13
  -2  14   6   75.11   16.38
  -2  14   5   23.04    8.39
  -2  14   5   44.25   13.24
  -2  14   4   66.11   16.55
  -2  14   4   48.10   12.50
  -2  14   3    3.20    1.49
  -2  14   3    2.38    6.43
  -2  14   3    6.58    5.48
  -2  14   2    4.84    5.31
  -2  14   2    5.37    3.68
  -2  14   1    5.40    7.09
  -2  14   1    4.06    4.41
  -2  14   0   20.49    7.69
  -2  14   0   21.67    9.28
  -2  14  -1   33.21   12.68
  -2  14  -1   22.78    8.58
  -2  14  -2    4.30    1.06
  -2  14  -2    7.45    4.45
  -2  14  -3    2.71    5.27
  -2  14  -3   -0.37    1.19
  -2  14  -4   15.47    6.99
  -2  14  -4   24.16   10.46
  -2  14  -5    1.83    1.40
  -2  14  -5    4.59    1.24
  -2  14  -6   19.48    8.18
  -2  14  -6   12.82    9.97
  -2  14  -7    2.18    0.75
  -2  14  -7   -9.31    7.63
  -2  14  -8    7.62    9.08
  -2  14  -9  -13.25   12.56
  -2  14 -10  -25.43   13.85
  -2  13  22   -0.24    0.60
  -2  13  21    5.61    9.42
  -2  13  20    4.07    2.99
   2 -13 -20    8.65    2.33
  -2  13  20    5.98    8.65
  -2  13  19    4.60    4.50
   2 -13 -19   -0.06    4.16
  -2  13  19    0.72    6.37
  -2  13  18    0.64    0.78
  -2  13  18   -0.25    4.71
  -2  13  17    6.78    5.11
  -2  13  17   -5.79    4.81
  -2  13  16   38.05    9.98
  -2  13  16   48.21   16.16
  -2  13  15   -3.26    4.06
  -2  13  15    8.30    9.89
  -2  13  14    8.26    4.08
  -2  13  14    8.84    3.20
  -2  13  13    1.04    1.29
  -2  13  13   12.06   12.99
  -2  13  12   -0.40    0.73
  -2  13  12   -3.84    6.12
  -2  13  11   60.65   13.62
  -2  13  11   56.69   15.63
  -2  13  10   49.00   12.05
  -2  13  10   35.58   12.13
  -2  13   9   20.16   10.05
  -2  13   8   21.25   10.26
  -2  13   8   15.35    7.69
  -2  13   7   25.82   10.18
  -2  13   7   16.06    7.04
  -2  13   6   -7.82    6.41
  -2  13   6   -3.79    2.37
  -2  13   5   77.27   16.82
  -2  13   5   50.28   12.66
  -2  13   4   18.95    7.83
  -2  13   4   23.94    9.98
  -2  13   3   57.28   15.33
  -2  13   3   27.30    8.99
  -2  13   2    0.02    0.89
  -2  13   2    7.25    5.67
  -2  13   1    4.98    3.96
  -2  13   1    6.93    3.68
  -2  13   0   -2.82    3.47
  -2  13   0    0.15    3.04
  -2  13  -1   42.01   10.02
  -2  13  -1   48.33   14.43
  -2  13  -2    9.38    4.63
  -2  13  -2   12.03    5.57
  -2  13  -3  104.12   16.30
  -2  13  -3  113.22   21.45
  -2  13  -4   -0.96    2.78
  -2  13  -4    0.06    2.17
  -2  13  -5    8.60    5.32
  -2  13  -5   13.83    7.20
  -2  13  -6    3.76    3.19
  -2  13  -6    1.37    7.80
  -2  13  -7   17.88    6.99
  -2  13  -7   20.58   10.29
  -2  13  -8    9.44    5.07
  -2  13  -8   16.42   10.79
  -2  13  -9   27.00   12.97
  -2  13 -10    6.19    1.22
  -2  13 -11   -8.82   10.48
  -2  12  23   18.64   14.05
  -2  12  22   -1.37    2.42
   2 -12 -21   11.06   10.99
  -2  12  21    2.29    7.62
  -2  12  20    5.38    4.49
   2 -12 -20   -5.04    7.45
  -2  12  20    0.85    3.15
  -2  12  19   11.36    5.59
   2 -12 -19    4.45    1.42
  -2  12  19    9.80    8.21
  -2  12  18   -3.20    3.38
   2 -12 -18   -1.15    1.86
  -2  12  18   -4.58    5.12
  -2  12  17   17.95    6.84
   2 -12 -17   14.65    9.11
  -2  12  17   17.86   11.30
  -2  12  16    3.86    5.98
  -2  12  16   -2.01    3.05
  -2  12  15   16.94    8.72
  -2  12  15   14.77    6.05
  -2  12  14    0.69    5.51
  -2  12  14    1.59    2.25
  -2  12  13    3.44    3.01
  -2  12  13    7.30    4.98
  -2  12  12   34.00   11.63
  -2  12  12   46.93   11.21
  -2  12  11    7.49    5.63
  -2  12  11   18.71    7.40
  -2  12  10    9.92    6.87
  -2  12  10   12.85    6.74
  -2  12   9    7.92    7.07
  -2  12   9    9.24    4.58
  -2  12   8   46.60   13.22
  -2  12   7   27.32    9.00
  -2  12   7   19.67    7.63
  -2  12   6   88.57   16.46
  -2  12   6  104.30   17.89
  -2  12   5    2.85    2.79
  -2  12   5    6.30    1.97
  -2  12   4   -3.92    3.75
  -2  12   4    3.05    5.31
  -2  12   3   23.52    8.61
  -2  12   3   13.70    7.57
  -2  12   2  141.93   19.40
  -2  12   2  168.77   20.22
  -2  12   2  188.04   26.93
  -2  12   1   47.55   11.00
  -2  12   1   59.00   15.00
  -2  12   0  139.56   18.36
  -2  12   0  143.67   23.90
  -2  12  -1    5.79    2.80
  -2  12  -1    6.54    3.48
  -2  12  -2   55.11   12.72
  -2  12  -2   87.34   18.53
  -2  12  -3    2.34    2.88
  -2  12  -3    1.51    2.33
  -2  12  -4  110.19   16.83
  -2  12  -4  119.72   19.78
  -2  12  -5    7.66    0.74
  -2  12  -5   18.27    8.58
  -2  12  -6   17.66   10.01
  -2  12  -6   26.37    8.08
  -2  12  -6   32.78   10.35
  -2  12  -7    4.52    2.68
  -2  12  -7    4.04    3.25
  -2  12  -7   -2.92    5.78
  -2  12  -8    0.07    1.71
  -2  12  -8   19.22   11.54
  -2  12  -9   -0.92    2.64
  -2  12  -9    2.39    3.05
  -2  12 -10   11.61    9.61
  -2  12 -11    0.17    2.57
  -2  12 -12    7.54    6.29
  -2  11  23  -23.06   15.14
   2 -11 -22   -9.30   10.04
  -2  11  22   12.61   11.37
   2 -11 -21   -1.07    3.68
  -2  11  21    0.34    7.93
   2 -11 -20    2.19    5.27
  -2  11  20  -13.66   13.37
  -2  11  19    2.69    3.17
   2 -11 -19   -0.72    3.79
  -2  11  19    1.95    6.09
  -2  11  18    5.38    0.62
   2 -11 -18    3.14    2.84
  -2  11  18    6.98    8.25
  -2  11  17    7.39    4.40
   2 -11 -17   -3.84    7.64
  -2  11  17   -1.93    6.64
   2 -11 -16   31.23   12.77
  -2  11  16   27.07    8.01
  -2  11  16   38.08   14.58
   2 -11 -15   40.97   13.55
  -2  11  15   38.94    9.80
  -2  11  15   36.92   13.86
  -2  11  14   31.43    8.96
  -2  11  14   30.58   11.96
  -2  11  13   11.87    5.66
  -2  11  13    0.86    3.37
  -2  11  12   88.64   14.43
  -2  11  12   84.58   19.76
  -2  11  11   46.80   11.73
  -2  11  11   52.02   11.77
  -2  11  11   55.78   11.72
  -2  11  10   90.58   14.55
  -2  11  10   88.81   15.50
  -2  11  10   71.41   17.31
  -2  11   9  105.01   15.79
  -2  11   9  104.11   16.78
  -2  11   9   83.35   17.07
  -2  11   8    2.68    2.13
  -2  11   8    2.99    3.17
  -2  11   8    1.86    1.43
  -2  11   7   46.26   12.45
  -2  11   7   32.79    9.11
  -2  11   6   32.05   10.68
  -2  11   6   31.50    9.93
  -2  11   6   28.96    9.39
  -2  11   5   79.88   15.67
  -2  11   5  105.73   17.18
  -2  11   5   58.12   12.33
  -2  11   4   10.29    5.87
  -2  11   4   13.26    7.27
  -2  11   4   11.49    5.88
  -2  11   3   27.43    9.11
  -2  11   3   21.71    7.38
  -2  11   2   21.96    8.71
  -2  11   2   17.18    6.62
  -2  11   2   12.39    5.02
  -2  11   1  170.36   24.41
   2 -11  -1  134.00   17.70
  -2  11   1  151.31   17.97
   2 -11   0    9.55    5.16
  -2  11   0   14.01    5.45
  -2  11   0   11.38    6.83
  -2  11  -1  310.75   25.58
  -2  11  -1  324.02   33.92
  -2  11  -2    3.22    3.18
  -2  11  -2    0.28    2.19
  -2  11  -3   -1.50    1.49
  -2  11  -3    5.41    5.28
  -2  11  -4   12.19    4.92
  -2  11  -4   18.68    7.46
  -2  11  -5   20.05    6.47
  -2  11  -5   22.08    7.96
  -2  11  -6   -0.46    4.43
  -2  11  -6    3.56    2.87
  -2  11  -6    9.01    6.74
  -2  11  -7   63.58   13.54
  -2  11  -7   53.67   15.59
  -2  11  -7   58.58   12.03
  -2  11  -8   -0.97    3.18
  -2  11  -8    2.37    1.38
  -2  11  -8   -1.83    2.48
  -2  11  -9    1.28    2.10
  -2  11  -9   -2.10    4.40
  -2  11 -10    0.99    7.46
  -2  11 -11   27.46   13.77
  -2  11 -12   13.17    9.96
  -2  11 -13   21.11   13.59
   2 -10 -23    0.19    3.26
  -2  10  23   -2.10    8.51
   2 -10 -22   -7.51    7.64
  -2  10  22   -3.43    8.89
   2 -10 -21   10.49    8.66
  -2  10  21   -6.84    8.74
   2 -10 -20   -5.19    5.22
  -2  10  20    1.29    8.20
  -2  10  19   10.44    5.00
   2 -10 -19   15.87   11.66
  -2  10  19    4.72    3.59
  -2  10  18    5.27    3.01
   2 -10 -18   -4.82    2.18
  -2  10  18   -0.31    5.10
  -2  10  17    3.04    2.40
   2 -10 -17    9.47    7.43
  -2  10  17    9.32   13.43
  -2  10  16   41.08    9.99
   2 -10 -16   32.30   12.69
  -2  10  16   45.10   15.15
   2 -10 -15   -2.74    2.45
  -2  10  15    1.54    1.80
  -2  10  15   -0.67    4.59
  -2  10  14  112.22   23.90
   2 -10 -14  125.66   22.72
  -2  10  14  109.36   15.36
  -2  10  13   95.96   19.76
  -2  10  13   83.71   13.28
   2 -10 -13   97.72   18.44
  -2  10  12    3.44    2.19
  -2  10  12   -0.61    2.57
  -2  10  12    5.49    3.32
  -2  10  11    1.93    1.86
  -2  10  11    0.40    4.33
  -2  10  11   -2.80    2.57
  -2  10  10   21.67    6.08
  -2  10  10   17.26    7.82
  -2  10  10   23.89    7.52
  -2  10   9   43.31   11.91
  -2  10   9   52.27   10.87
  -2  10   9   51.19   10.24
  -2  10   8   99.47   18.36
  -2  10   8  157.73   17.70
  -2  10   8  153.43   19.38
  -2  10   7   49.84   10.69
  -2  10   7   60.74   11.44
  -2  10   7   56.48   13.41
  -2  10   6   31.00    9.11
  -2  10   6   31.87    9.94
  -2  10   6   38.52    8.65
  -2  10   6   22.28    7.45
  -2  10   5   36.31    9.87
  -2  10   5   37.80   10.23
  -2  10   5   36.94   10.21
  -2  10   5   41.12    9.40
  -2  10   4  447.67   35.79
  -2  10   4  384.47   31.71
  -2  10   4  487.75   31.74
  -2  10   4  475.35   34.28
  -2  10   3   35.36    9.88
  -2  10   3   33.97    9.16
  -2  10   3   20.56    6.63
   2 -10  -3   18.27    5.69
   2 -10  -2  395.07   29.54
  -2  10   2  454.90   31.11
  -2  10   2  388.04   31.90
  -2  10   1    5.21    4.73
   2 -10  -1    6.41    4.30
  -2  10   1    6.25    3.70
  -2  10   1    7.64    2.83
   2 -10   0   26.04    6.89
  -2  10   0   29.87    8.60
  -2  10   0   36.16    9.55
  -2  10  -1    8.10    4.15
  -2  10  -1    6.59    4.82
  -2  10  -2   44.68    9.75
  -2  10  -2   51.15   12.04
  -2  10  -3   11.03    5.19
  -2  10  -3    6.91    3.87
  -2  10  -4  205.67   23.67
  -2  10  -4  192.39   19.33
  -2  10  -5   -0.58    1.20
  -2  10  -5    4.18    3.44
  -2  10  -6   10.93    6.34
  -2  10  -6    6.13    3.99
  -2  10  -6   -0.14    3.11
  -2  10  -7    2.52    1.32
  -2  10  -7    0.08    1.90
  -2  10  -7    3.55    3.34
  -2  10  -8   71.65   11.63
  -2  10  -8   51.83   14.95
  -2  10  -8   66.43   13.08
  -2  10  -9   66.27   10.87
  -2  10  -9   53.40   16.29
  -2  10  -9   54.63   11.59
  -2  10 -10   30.65    7.07
  -2  10 -10   34.27    9.45
  -2  10 -10   11.77    5.35
  -2  10 -11    2.26    4.34
  -2  10 -12   -0.22    6.43
  -2  10 -13   12.71    8.98
  -2  10 -14   -5.43    6.68
   2  -9 -24   -0.29    6.51
   2  -9 -23   -2.59    6.76
  -2   9  23   -7.64    7.22
   2  -9 -22   10.46    9.62
  -2   9  22   13.49   11.59
   2  -9 -21    5.23    5.81
  -2   9  21   -2.54    2.37
   2  -9 -20   -0.28    0.92
  -2   9  20   -9.77   10.45
  -2   9  19    3.23    1.58
   2  -9 -19    9.14    7.55
  -2   9  19    5.73    8.71
  -2   9  18   31.99    7.39
   2  -9 -18   35.05   12.95
  -2   9  18   27.58   11.82
  -2   9  17   10.58    4.50
   2  -9 -17   11.66    9.41
  -2   9  17   18.52   12.19
  -2   9  16   16.24    5.35
   2  -9 -16   20.54    8.84
  -2   9  16   24.36   11.89
  -2   9  15    1.89    1.33
   2  -9 -15    3.09    4.86
  -2   9  14   49.71   14.85
  -2   9  14   44.90    9.72
   2  -9 -14   51.05   14.32
  -2   9  13   15.52    8.04
   2  -9 -13   17.49    8.41
  -2   9  13   19.88    6.21
  -2   9  12   52.35   14.48
   2  -9 -12   58.44   13.33
  -2   9  12   38.13    9.62
  -2   9  12   51.27    9.68
  -2   9  11   15.76    6.71
   2  -9 -11   27.57    9.73
  -2   9  11   13.43    4.09
  -2   9  11   25.46    6.43
  -2   9  10    4.19    1.54
  -2   9  10   10.14    7.00
  -2   9  10   10.84    3.67
  -2   9   9   15.60    4.94
  -2   9   9   12.23    4.70
  -2   9   9    9.84    4.87
  -2   9   8   20.17    7.03
  -2   9   8   27.97    7.52
  -2   9   8   29.72    7.59
  -2   9   7  265.90   23.13
  -2   9   7  297.68   23.93
  -2   9   7  235.12   25.85
  -2   9   6   23.85    8.20
  -2   9   6   25.65    9.19
   2  -9  -6   25.05    8.30
  -2   9   6   18.51    6.06
  -2   9   5  194.16   22.51
  -2   9   5  171.07   21.64
  -2   9   5  227.54   20.35
  -2   9   5  185.27   20.24
   2  -9  -5  188.07   22.40
  -2   9   4   -0.70    3.26
  -2   9   4   -0.68    0.67
   2  -9  -4   -0.66    2.21
  -2   9   4    2.92    4.00
  -2   9   3    8.32    6.26
  -2   9   3    8.40    4.76
   2  -9  -3    2.16    2.23
  -2   9   3    7.05    4.54
  -2   9   2   24.97    8.13
  -2   9   2   21.99    7.87
  -2   9   2   25.30    6.40
   2  -9  -2   19.49    6.25
  -2   9   1  139.82   19.31
   2  -9  -1  120.51   15.36
  -2   9   1  137.74   15.53
  -2   9   1  136.18   18.08
  -2   9   0   -1.65    2.90
   2  -9   0    2.38    2.81
  -2   9   0   -0.44    0.80
  -2   9  -1  196.23   22.73
   2  -9   1  152.26   15.77
  -2   9  -1  204.27   18.81
  -2   9  -2    2.74    4.34
  -2   9  -2   -2.03    2.59
  -2   9  -3   18.18    5.45
  -2   9  -3   22.91    6.75
  -2   9  -4   69.65   11.92
  -2   9  -4   75.93   11.74
  -2   9  -5  467.68   30.26
  -2   9  -5  480.62   41.04
  -2   9  -5  530.46   30.98
  -2   9  -6    3.74    3.90
  -2   9  -6    1.33    2.83
  -2   9  -6    0.79    2.04
  -2   9  -7   63.38   11.95
  -2   9  -7   68.06   17.09
  -2   9  -7   63.07   10.89
  -2   9  -8   -0.67    1.05
  -2   9  -8    1.19    0.64
  -2   9  -9   29.57    8.93
  -2   9  -9   19.82   11.37
  -2   9  -9   16.90    5.13
  -2   9 -10   20.36    7.19
  -2   9 -10   14.14    3.95
  -2   9 -10   31.02    6.81
  -2   9 -11   41.23   10.24
  -2   9 -11   51.67   16.20
  -2   9 -11   40.97    7.85
  -2   9 -12   -2.78    5.22
  -2   9 -13    8.65    8.09
  -2   9 -14    6.63    6.51
  -2   9 -15  -10.85    9.06
   2  -8 -24   -2.11    2.88
  -2   8  24    5.21    8.08
   2  -8 -23   11.76    7.47
  -2   8  23   74.72   26.34
   2  -8 -22    7.11    6.56
  -2   8  22   -3.06    1.73
   2  -8 -21   13.51    7.65
  -2   8  21   12.15    7.53
   2  -8 -20   -3.03    6.52
  -2   8  20    3.45    7.74
   2  -8 -19   -6.15    4.61
  -2   8  19    7.47    7.94
   2  -8 -18   11.29    8.50
  -2   8  18    0.26    1.51
  -2   8  18    2.59    4.78
   2  -8 -17    2.83    4.79
  -2   8  17    0.78    0.99
  -2   8  17   11.29   11.22
   2  -8 -16    1.91    3.58
  -2   8  16    6.23    3.86
  -2   8  16    7.50    4.57
   2  -8 -15   35.96   11.93
  -2   8  15   37.99    8.14
  -2   8  15   38.68   14.03
   2  -8 -14    1.20    2.26
  -2   8  14   -0.63    0.73
  -2   8  14    3.09    2.05
  -2   8  13    0.40    1.39
   2  -8 -13    6.23    5.94
  -2   8  13    2.58    2.56
  -2   8  13    4.06    3.72
  -2   8  13   -0.95    2.23
  -2   8  12   11.62    4.98
   2  -8 -12   11.13    7.43
  -2   8  12   15.42    4.72
  -2   8  12   11.36    5.40
  -2   8  12   13.10    4.67
  -2   8  11    8.01    4.73
   2  -8 -11    8.19    5.91
  -2   8  11    3.03    1.90
  -2   8  11    9.65    5.11
  -2   8  11   11.35    4.06
  -2   8  10  211.15   22.75
  -2   8  10  220.23   28.27
  -2   8  10  277.46   22.02
  -2   8  10  217.50   20.17
   2  -8 -10  270.06   27.12
  -2   8   9   30.39    9.85
  -2   8   9   32.53    7.41
  -2   8   9   29.67    7.10
  -2   8   8  131.51   20.14
  -2   8   8  103.93   13.17
   2  -8  -7   30.88    9.84
  -2   8   7   28.39    8.14
  -2   8   7   24.19    6.07
  -2   8   7   38.35    8.01
  -2   8   6  149.89   20.23
  -2   8   6  168.71   17.73
  -2   8   6  189.99   17.38
   2  -8  -6  184.65   24.28
  -2   8   5    9.48    4.69
  -2   8   5    3.24    1.82
   2  -8  -5    1.96    3.70
  -2   8   5    2.54    2.14
  -2   8   4  300.82   25.71
  -2   8   4  280.78   26.58
   2  -8  -4  270.51   25.06
  -2   8   4  270.63   23.11
  -2   8   4  315.87   23.25
   2  -8  -3   97.69   14.88
  -2   8   3   85.68   13.80
  -2   8   3   94.83   13.04
   2  -8  -3   69.83   11.38
  -2   8   3  104.12   13.07
  -2   8   2  130.39   16.56
   2  -8  -2  133.79   16.82
  -2   8   2  175.48   16.88
  -2   8   2  164.26   17.80
   2  -8  -2  125.85   14.77
   2  -8  -1   50.48   10.04
  -2   8   1   67.53   12.00
  -2   8   1   52.10   10.29
   2  -8  -1   51.21    8.99
  -2   8   1   57.24   11.78
  -2   8   0  259.65   23.46
   2  -8   0  258.32   23.44
  -2   8   0  299.66   22.70
   2  -8   0  273.11   20.58
  -2   8   0  296.95   25.92
  -2   8  -1   13.27    4.73
   2  -8   1    9.79    3.83
  -2   8  -1   19.54    6.57
  -2   8  -2  653.34   35.45
  -2   8  -2  557.65   32.14
  -2   8  -3    3.23    1.50
  -2   8  -3    7.44    2.93
  -2   8  -4   15.72    5.01
  -2   8  -4   11.48    5.93
  -2   8  -5    0.66    0.60
  -2   8  -5    1.13    1.98
  -2   8  -6   54.21    9.93
  -2   8  -6   67.76   11.93
  -2   8  -6   61.63   15.78
  -2   8  -7   54.81    8.98
  -2   8  -7   42.63    8.88
  -2   8  -7   40.20   11.81
  -2   8  -8  138.92   22.78
  -2   8  -8  153.72   17.89
  -2   8  -8  159.39   15.46
  -2   8  -9   28.04    8.67
  -2   8  -9   21.99    5.29
  -2   8  -9   17.15    9.38
  -2   8 -10    9.89    4.71
  -2   8 -10   10.17    4.89
  -2   8 -10   11.13    4.03
  -2   8 -10   12.18    9.28
  -2   8 -11    2.92    4.61
  -2   8 -11   -0.97    1.65
  -2   8 -11   -1.95    2.30
  -2   8 -11    1.04    4.73
  -2   8 -12    1.55    1.34
  -2   8 -12   -0.39    0.52
  -2   8 -13   19.14    8.36
  -2   8 -14    9.18    9.75
  -2   8 -15   30.62   15.37
  -2   8 -16    8.71    7.79
   2  -7 -25    5.69   10.41
   2  -7 -24    1.97    6.36
  -2   7  24   -8.69   11.09
   2  -7 -23   -1.95    0.35
  -2   7  23    6.24    4.45
   2  -7 -22  -11.43    5.70
  -2   7  22    9.46   12.95
   2  -7 -21    3.27    1.81
  -2   7  21   24.63   13.68
   2  -7 -20   -2.73    4.67
  -2   7  20   -6.60    6.21
   2  -7 -19    8.73    6.82
  -2   7  19    6.38    5.86
   2  -7 -18   33.77   11.39
  -2   7  18   48.41   10.22
  -2   7  18   50.41    8.59
  -2   7  18   48.85   16.44
   2  -7 -17    2.24    3.04
  -2   7  17    1.82    4.14
  -2   7  17    5.11    3.09
  -2   7  17    4.86    7.85
   2  -7 -16   -3.35    5.11
  -2   7  16    2.40    2.17
  -2   7  16    4.36    7.22
   2  -7 -15    7.01    4.28
  -2   7  15    0.29    4.96
  -2   7  15    3.02    0.56
  -2   7  15    9.53    3.93
  -2   7  14  126.94   15.28
  -2   7  14  151.31   25.97
   2  -7 -14  153.18   21.07
  -2   7  14  168.52   15.89
  -2   7  13  147.47   16.74
  -2   7  13  174.25   28.52
  -2   7  13  152.60   19.66
   2  -7 -13  170.28   22.20
  -2   7  13  199.90   17.57
   2  -7 -12   31.14    9.23
  -2   7  12   35.29    9.01
  -2   7  12   41.61   13.98
  -2   7  12   31.90    7.89
  -2   7  12   45.69    8.34
  -2   7  11    9.38    4.58
  -2   7  11   16.98    4.95
  -2   7  11   14.82    8.25
  -2   7  11   12.27    4.54
   2  -7 -11   12.44    6.48
  -2   7  10   25.64    6.70
  -2   7  10   27.47    6.47
  -2   7  10   22.25    8.84
  -2   7  10   28.82    8.02
   2  -7 -10   32.78    8.03
  -2   7   9  186.23   25.02
  -2   7   9  199.37   20.73
  -2   7   9  186.44   16.87
   2  -7  -9  235.98   23.28
  -2   7   9  235.16   18.83
  -2   7   8   47.02    8.29
  -2   7   8   40.66   11.30
  -2   7   8   44.22    9.54
  -2   7   8   44.32    7.72
  -2   7   7  176.77   15.48
  -2   7   7  213.55   24.08
  -2   7   7  244.19   22.89
   2  -7  -7  303.24   29.44
  -2   7   7  300.79   21.56
  -2   7   6   34.66    7.02
   2  -7  -6   43.22   10.84
  -2   7   6   34.49    9.16
  -2   7   6   42.38    9.31
  -2   7   6   47.39    8.29
  -2   7   5  117.08   14.36
   2  -7  -5  111.52   16.58
  -2   7   5  120.92   17.00
  -2   7   5  122.13   16.49
   2  -7  -5  138.31   19.41
  -2   7   5  157.24   14.80
  -2   7   4    8.23    3.96
   2  -7  -4   11.54    5.78
   2  -7  -4    5.32    3.12
  -2   7   4    6.94    5.47
  -2   7   4    8.69    4.03
  -2   7   4    6.45    2.85
   2  -7  -3  155.55   17.85
  -2   7   3  138.79   17.42
   2  -7  -3  115.83   15.00
  -2   7   3  142.33   15.11
  -2   7   3  166.42   15.73
  -2   7   3  163.99   19.19
   2  -7  -2  136.64   16.36
  -2   7   2  134.59   16.82
  -2   7   2  139.91   14.60
  -2   7   2  121.49   13.88
   2  -7  -2  102.84   12.88
   2  -7  -1  243.58   21.51
  -2   7   1  250.06   22.98
   2  -7  -1  220.35   16.81
  -2   7   1  296.72   22.24
  -2   7   1  276.45   21.13
   2  -7   0    1.83    1.04
  -2   7   0    1.03    2.13
   2  -7   0    1.18    0.32
  -2   7   0    2.29    1.35
   2  -7   0   -2.71    4.72
  -2   7   0   -0.34    3.36
  -2   7  -1    7.13    5.54
   2  -7   1    5.60    5.30
  -2   7  -1    8.21    4.00
   2  -7   1   20.74   11.60
   2  -7   1    8.52    4.35
   2  -7   2    6.75    3.99
   2  -7   2   -1.90    3.06
  -2   7  -2    5.96    2.68
  -2   7  -2    7.83    3.66
  -2   7  -3  621.90   30.83
   2  -7   3  542.83   38.71
  -2   7  -3  617.48   30.09
  -2   7  -4   15.59    5.31
   2  -7   4   13.91    6.83
  -2   7  -4    6.26    3.00
  -2   7  -4   18.37    4.99
  -2   7  -5   56.16   12.82
  -2   7  -5   50.67    8.83
   2  -7   5   54.60   12.60
  -2   7  -5   43.79    8.28
  -2   7  -6  182.57   24.22
   2  -7   6  196.11   24.34
  -2   7  -6  190.37   16.86
  -2   7  -6  220.41   17.53
  -2   7  -7    1.99    2.30
  -2   7  -7    1.99    1.97
  -2   7  -7   -0.94    4.24
  -2   7  -8   16.48    4.73
   2  -7   8   10.72    5.50
  -2   7  -8   23.21    5.32
  -2   7  -8   23.91   10.25
  -2   7  -9   84.35   12.93
   2  -7   9   79.02   16.65
  -2   7  -9   92.81   10.50
  -2   7  -9   87.00   18.55
  -2   7 -10   55.58   10.89
  -2   7 -10   48.95    9.50
  -2   7 -10   70.42    9.36
  -2   7 -10   44.78   13.21
  -2   7 -11   20.21    6.26
  -2   7 -11   23.38    7.55
  -2   7 -11   24.56    5.66
  -2   7 -11   29.13   11.89
  -2   7 -12    2.01    4.70
  -2   7 -12    2.95    2.94
  -2   7 -12    0.64    1.07
  -2   7 -12    4.31    3.63
  -2   7 -13   -3.56    2.72
  -2   7 -13    2.76    3.28
  -2   7 -14    8.22    6.23
  -2   7 -15   11.94    4.93
  -2   7 -16   13.85   11.36
  -2   7 -17   11.95    8.91
   2  -6 -25    0.12    3.50
   2  -6 -24   -1.89    3.81
  -2   6  24    4.56    8.66
   2  -6 -23    3.75    7.15
  -2   6  23    1.89    3.11
   2  -6 -22    2.80    2.80
  -2   6  22   -0.19    9.66
   2  -6 -21    4.43    1.82
  -2   6  21    2.66    6.06
   2  -6 -20    9.17    7.43
  -2   6  20   -0.43    5.81
   2  -6 -19    5.05    6.03
  -2   6  19  -14.11   12.69
   2  -6 -18   11.57    5.06
  -2   6  18   10.16    5.40
   2  -6 -17   37.49   11.62
  -2   6  17   39.75    9.04
  -2   6  17   38.08    6.80
  -2   6  17   35.13   15.09
   2  -6 -16    1.44    2.11
  -2   6  16    5.40    2.94
  -2   6  16    5.90    2.83
  -2   6  16    1.60    1.75
   2  -6 -15   37.35   10.62
  -2   6  15   28.89    8.02
  -2   6  15   21.87    5.19
  -2   6  15   35.28    6.66
  -2   6  15   21.27   10.17
   2  -6 -14   46.72   12.32
  -2   6  14   26.42   12.55
  -2   6  14   25.67    5.80
  -2   6  14   29.03    6.17
  -2   6  13    0.14    1.98
   2  -6 -13   11.30    5.06
  -2   6  13    4.66    3.74
  -2   6  13    2.59    2.12
  -2   6  13    5.65    2.63
  -2   6  12  181.11   17.01
   2  -6 -12  238.06   23.91
  -2   6  12  184.83   20.03
  -2   6  12  199.51   28.20
  -2   6  12  225.81   17.32
  -2   6  11  210.94   19.01
  -2   6  11  235.95   21.45
   2  -6 -11  240.06   22.44
  -2   6  11  210.78   27.56
  -2   6  11  258.67   18.85
  -2   6  10  416.02   26.78
  -2   6  10  400.49   25.69
   2  -6 -10  463.06   31.56
  -2   6  10  364.64   35.45
  -2   6   9    5.33    3.27
  -2   6   9    6.85    6.56
   2  -6  -9    6.52    2.39
  -2   6   9    5.73    2.27
  -2   6   9    8.78    3.09
  -2   6   8   59.64    8.61
   2  -6  -8   65.18   10.90
  -2   6   8   59.43    8.92
   2  -6  -8   56.70   11.58
  -2   6   8   64.25   13.12
  -2   6   8   65.93   10.95
  -2   6   7   49.40    7.42
  -2   6   7   56.55   10.44
  -2   6   7   45.17   10.20
  -2   6   7   60.32    8.93
   2  -6  -7   53.96   10.71
   2  -6  -6  484.19   35.59
  -2   6   6  441.64   32.54
  -2   6   6  424.79   21.01
  -2   6   6  473.24   29.94
  -2   6   6  570.89   27.39
   2  -6  -6  548.46   34.74
   2  -6  -5  192.05   21.43
  -2   6   5  183.59   20.71
  -2   6   5  151.42   13.20
  -2   6   5  180.21   18.48
  -2   6   5  212.13   16.51
   2  -6  -5  202.29   21.89
   2  -6  -4  306.36   25.45
  -2   6   4  303.88   25.36
  -2   6   4  333.37   21.96
  -2   6   4  299.70   24.24
  -2   6   4  364.13   22.24
   2  -6  -4  325.32   27.51
   2  -6  -3  238.79   21.94
  -2   6   3  245.88   22.25
  -2   6   3  254.22   17.97
  -2   6   3  240.50   21.65
   2  -6  -3  245.77   22.85
  -2   6   3  254.72   18.82
   2  -6  -2  226.49   18.53
  -2   6   2  289.97   19.06
  -2   6   2  300.98   25.06
  -2   6   2  293.20   23.93
   2  -6  -2  310.17   24.58
   2  -6  -2  312.01   26.21
  -2   6   2  315.88   20.59
  -2   6   1  113.33   14.33
   2  -6  -1  118.34   14.65
  -2   6   1  112.50   11.43
   2  -6  -1  116.22   11.80
  -2   6   1  158.79   14.40
  -2   6   1  117.65   15.70
   2  -6  -1  118.45   14.74
  -2   6   0 1084.82   46.37
   2  -6   0 1035.34   44.66
  -2   6   0 1063.56   48.68
   2  -6   0 1093.42   47.61
   2  -6   0  985.00   32.93
  -2   6   0 1130.35   39.74
  -2   6   0 1175.17   39.76
   2  -6   1   17.15    3.92
  -2   6  -1   19.72    5.05
   2  -6   1   18.46    6.12
   2  -6   1   19.41    6.58
  -2   6  -1   13.75    4.64
  -2   6  -1   15.77    4.78
   2  -6   2  359.36   28.92
  -2   6  -2  402.86   24.62
  -2   6  -2  381.50   22.48
  -2   6  -3   17.15    4.97
   2  -6   3   20.50    6.61
   2  -6   3   14.98    6.58
  -2   6  -3   21.90    4.83
   2  -6   4  153.30   20.69
  -2   6  -4  129.38   13.09
  -2   6  -4  111.19   12.13
   2  -6   4  137.61   16.90
  -2   6  -4  137.52   19.62
  -2   6  -5  156.42   19.25
  -2   6  -5  203.25   16.23
  -2   6  -5  179.53   14.12
   2  -6   5  189.26   21.84
  -2   6  -6  294.81   28.70
   2  -6   6  290.78   28.03
  -2   6  -6  303.61   19.73
  -2   6  -6  315.42   19.75
  -2   6  -7   65.88    9.83
   2  -6   7   68.88   13.51
  -2   6  -7   75.82    9.41
  -2   6  -7   63.15   14.30
  -2   6  -8   -0.64    1.21
   2  -6   8    5.10    7.63
  -2   6  -8    0.31    1.52
  -2   6  -8   -0.32    1.88
  -2   6  -9   48.97    9.09
  -2   6  -9   37.52    8.03
   2  -6   9   41.19    9.64
  -2   6  -9   54.12    7.55
  -2   6  -9   39.47   12.06
  -2   6 -10   -1.89    2.22
   2  -6  10   -0.71    4.43
  -2   6 -10    0.38    0.80
  -2   6 -10    1.88    2.08
  -2   6 -10   -2.31    5.67
  -2   6 -11   57.32   10.93
  -2   6 -11   56.24   10.26
   2  -6  11   59.17   13.55
  -2   6 -11   64.11    8.64
  -2   6 -11   45.11   13.53
  -2   6 -12   18.80    6.00
  -2   6 -12   29.54    6.76
   2  -6  12   18.57    8.69
  -2   6 -12   24.04    4.84
  -2   6 -12   39.51   13.50
   2  -6  13   19.67    8.19
  -2   6 -13   16.30    5.94
  -2   6 -13   16.87    7.79
  -2   6 -14    2.67    3.30
  -2   6 -14    3.80    5.43
  -2   6 -15    3.38    2.93
  -2   6 -15   -2.43    5.66
  -2   6 -16    3.80    2.28
  -2   6 -17   10.86    7.94
  -2   6 -18  -11.54    7.24
   2  -5 -25   -0.01    4.33
  -2   5  24   23.41   14.18
   2  -5 -24   15.31   12.63
  -2   5  23   -6.55   11.04
   2  -5 -23    1.33    2.62
  -2   5  22    1.68    1.44
   2  -5 -22   14.35   10.36
  -2   5  21   -7.59    9.65
   2  -5 -21   -1.87    4.57
  -2   5  20   15.76   13.61
   2  -5 -20    2.69    1.62
  -2   5  19    5.38    8.56
   2  -5 -19    1.11    2.21
  -2   5  18   12.90    9.63
   2  -5 -18   -1.05    1.38
  -2   5  17    8.85    3.67
  -2   5  17    9.48    8.01
   2  -5 -17    9.87    6.24
  -2   5  16   52.83   15.44
   2  -5 -16   57.46   13.05
  -2   5  16   55.97   10.07
  -2   5  16   55.23    7.97
   2  -5 -15   99.11    9.96
   2  -5 -15   91.32   16.20
  -2   5  15   93.66   13.31
  -2   5  15  107.08   10.95
  -2   5  15   89.01   21.12
   2  -5 -14   18.17    6.72
  -2   5  14   18.42    9.96
  -2   5  14   20.03    5.07
  -2   5  14   18.52    4.24
  -2   5  14   21.16    4.44
   2  -5 -13  167.13   19.63
  -2   5  13  160.83   13.42
  -2   5  13  158.10   25.89
  -2   5  13  183.43   17.68
  -2   5  13  222.19   15.86
   2  -5 -12    2.75    0.37
  -2   5  12    5.25    4.76
  -2   5  12    2.80    1.81
  -2   5  12    3.12    2.32
  -2   5  12    0.95    1.99
   2  -5 -11   33.05    8.10
  -2   5  11   26.32    9.82
  -2   5  11   26.84    7.04
  -2   5  11   27.18    5.83
  -2   5  11   28.65    5.82
  -2   5  10   43.11    8.87
   2  -5 -10   54.99    9.91
  -2   5  10   39.83    6.66
  -2   5  10   37.24   10.46
  -2   5  10   38.46    7.46
  -2   5   9  270.73   28.74
  -2   5   9  296.63   20.37
  -2   5   9  360.26   21.04
  -2   5   9  287.92   20.37
   2  -5  -9  361.42   24.16
  -2   5   8   59.87   13.40
  -2   5   8   52.75    8.72
  -2   5   8   63.94    8.73
   2  -5  -8   60.44    9.80
  -2   5   8   75.06    9.74
   2  -5  -7   30.46    6.77
  -2   5   7   26.25    4.96
   2  -5  -7   45.71    9.03
  -2   5   7   32.31   10.08
  -2   5   7   38.77    7.31
  -2   5   7   48.09    7.52
   2  -5  -6    0.88    0.41
  -2   5   6    0.01    0.60
   2  -5  -6    1.74    1.77
  -2   5   6    0.24    3.57
   2  -5  -6    2.04    2.45
  -2   5   6   -1.93    2.34
  -2   5   6   -0.74    1.85
  -2   5   5  580.58   20.16
  -2   5   5  587.39   35.01
   2  -5  -5  626.58   37.71
  -2   5   5  588.03   31.27
   2  -5  -5  618.17   32.06
  -2   5   5  657.61   28.95
  -2   5   4   14.34    2.99
   2  -5  -4   26.39    6.71
  -2   5   4   20.91    6.27
   2  -5  -4   17.19    5.72
  -2   5   4   18.90    5.46
   2  -5  -4   23.02    5.59
  -2   5   4   25.84    5.63
   2  -5  -3  841.23   39.62
  -2   5   3  907.05   42.47
  -2   5   3  863.94   29.24
  -2   5   3  863.78   38.83
   2  -5  -3  829.92   36.83
   2  -5  -3  849.43   39.28
  -2   5   3  945.58   33.97
   2  -5  -2  110.94   13.86
  -2   5   2  115.69   14.53
   2  -5  -2  133.72   14.72
  -2   5   2  112.54   13.94
   2  -5  -2  111.81   14.01
  -2   5   2  150.55   13.21
   2  -5  -1 1021.73   43.21
  -2   5   1 1030.87   44.48
   2  -5  -1  991.07   41.87
  -2   5   1  973.51   41.78
  -2   5   1 1109.88   37.48
  -2   5   0  162.60   18.01
   2  -5   0  158.92   16.84
   2  -5   0  155.32   11.13
  -2   5   0  137.13   10.73
  -2   5   0  163.23   17.48
   2  -5   0  145.79   16.14
  -2   5   0  182.34   14.14
  -2   5  -1  358.24   27.22
   2  -5   1  377.16   27.68
   2  -5   1  324.25   15.70
  -2   5  -1  365.61   19.37
  -2   5  -1  392.26   21.30
   2  -5   1  352.48   25.00
   2  -5   2   59.55   10.32
  -2   5  -2   72.44   10.09
  -2   5  -2   90.32    9.58
  -2   5  -2   72.34   11.67
   2  -5   2   72.49   11.68
  -2   5  -2  102.95   10.47
   2  -5   3  796.09   38.46
  -2   5  -3  808.41   37.42
   2  -5   3  811.25   40.36
  -2   5  -3  836.06   41.61
  -2   5  -3  916.18   28.82
  -2   5  -3  883.97   32.34
   2  -5   4   61.63   10.93
  -2   5  -4   55.93   10.49
  -2   5  -4   72.29    7.78
  -2   5  -4   63.15   11.81
   2  -5   4   62.81   11.59
  -2   5  -4   58.88    8.68
   2  -5   5  131.44   16.83
  -2   5  -5  158.12   19.81
   2  -5   5  167.12   20.63
  -2   5  -5  114.03   11.69
  -2   5  -5  130.36   12.33
  -2   5  -6    4.96    4.87
  -2   5  -6    3.93    1.88
   2  -5   6   13.78    7.28
  -2   5  -6    6.34    2.83
  -2   5  -7  305.66   29.35
   2  -5   7  292.80   27.35
  -2   5  -7  310.18   17.88
  -2   5  -7  292.82   19.19
  -2   5  -8   66.88    8.15
  -2   5  -8   55.24    8.41
  -2   5  -8   55.78    8.98
   2  -5   8   59.41   11.92
  -2   5  -8   52.56   10.89
  -2   5  -9  113.73   19.53
   2  -5   9  104.76   16.97
  -2   5  -9  102.50   12.21
  -2   5  -9   99.65   12.45
  -2   5  -9  112.86   11.32
  -2   5 -10   17.56    5.60
  -2   5 -10   15.15    3.95
   2  -5  10    7.31    4.20
  -2   5 -10   12.65    4.36
  -2   5 -10    2.32    3.33
  -2   5 -11   20.86    8.10
  -2   5 -11   20.06    4.39
   2  -5  11   23.16    3.61
  -2   5 -11   19.68    6.01
   2  -5  11   14.67    4.76
   2  -5  11   17.68    4.06
  -2   5 -12    1.17    7.13
  -2   5 -12    0.07    1.40
   2  -5  12    1.69    3.69
  -2   5 -13   32.35   12.87
   2  -5  13   35.36   10.76
  -2   5 -14   45.90   14.82
   2  -5  14   62.86   14.41
  -2   5 -15   15.53   10.70
   2  -5  15    6.77    6.70
  -2   5 -16   -6.02    5.78
  -2   5 -17    3.09    3.03
  -2   5 -18    9.39    7.67
  -2   5 -19   -2.23    3.92
   2  -4 -25    2.45    4.46
  -2   4  24    2.91    8.77
   2  -4 -24   -0.34    2.22
  -2   4  23  -17.03   15.44
   2  -4 -23   10.00    9.80
  -2   4  22   -1.26    2.66
   2  -4 -22    3.10    3.45
  -2   4  21   10.85    5.70
   2  -4 -21    0.88    5.77
  -2   4  20   14.78    8.28
   2  -4 -20   18.97    9.04
  -2   4  19    8.01    3.94
   2  -4 -19   18.37    9.22
  -2   4  18   15.88   12.46
   2  -4 -18   17.47    9.17
  -2   4  17   16.26    9.47
   2  -4 -17    9.71    5.13
  -2   4  16    3.98    7.87
   2  -4 -16    5.33    3.67
  -2   4  15   11.99    7.70
   2  -4 -15   28.22    4.75
  -2   4  15   19.23    5.23
   2  -4 -15    8.77    3.49
   2  -4 -14    1.31    0.75
  -2   4  14    2.89    1.07
  -2   4  14    4.84    3.89
  -2   4  14    4.91    3.57
   2  -4 -14    3.60    1.19
   2  -4 -13   10.77    5.03
  -2   4  13    8.17    2.91
  -2   4  13   16.18    9.23
  -2   4  13    8.03    3.38
   2  -4 -13    7.80    2.58
   2  -4 -12   49.71   10.24
  -2   4  12   61.43    7.97
  -2   4  12   46.94    6.34
  -2   4  12   49.89   14.19
  -2   4  12   63.42    9.85
   2  -4 -12   64.09    7.70
  -2   4  11   20.20    7.15
   2  -4 -11   22.84    6.76
  -2   4  11   20.28    5.31
  -2   4  11   22.86    4.92
  -2   4  11   27.84    5.17
   2  -4 -10   16.77    7.23
  -2   4  10   11.20   11.57
  -2   4  10    8.56    3.60
  -2   4  10    6.84    2.81
  -2   4   9  209.99   15.50
  -2   4   9  182.92   22.97
  -2   4   9  204.30   16.87
   2  -4  -9  216.30   17.49
  -2   4   9  236.68   15.58
   2  -4  -8   27.08    5.48
  -2   4   8   15.13    6.07
  -2   4   8   18.28    4.56
  -2   4   8   21.90    5.19
  -2   4   8   19.12    3.98
  -2   4   7  393.86   22.46
  -2   4   7  372.59   30.82
  -2   4   7  368.60   19.01
   2  -4  -7  416.29   22.43
  -2   4   7  425.05   20.61
  -2   4   6  906.70   35.02
   2  -4  -6  967.84   48.58
  -2   4   6  879.96   43.93
  -2   4   6  864.57   25.17
   2  -4  -6  931.28   31.94
   2  -4  -5    4.25    1.07
  -2   4   5    6.28    1.56
   2  -4  -5    5.00    2.81
  -2   4   5    6.94    0.46
  -2   4   5    5.56    2.36
   2  -4  -5    4.54    1.97
  -2   4   5    9.45    3.56
  -2   4   4   10.08    1.65
   2  -4  -4    9.88    4.22
  -2   4   4   24.21    9.59
   2  -4  -4   19.31    5.06
   2  -4  -4   12.20    7.36
  -2   4   4   14.08    4.99
  -2   4   4   23.20    4.51
  -2   4   3   -0.29    0.75
   2  -4  -3   -0.72    1.18
  -2   4   3    3.64    1.00
   2  -4  -3    1.97    4.41
  -2   4   3    1.19    2.46
   2  -4  -3   -3.28    3.40
  -2   4   3   -0.26    0.89
  -2   4   2  781.08   35.31
   2  -4  -2  769.18   35.64
   2  -4  -2  790.63   34.32
  -2   4   2  800.94   35.54
   2  -4  -2  867.76   33.15
  -2   4   2  912.11   30.50
   2  -4  -1   17.01    4.68
   2  -4  -1   24.69    6.82
  -2   4   1   21.13    5.14
   2  -4  -1   17.93    3.81
  -2   4   1   22.93    6.31
  -2   4   1   15.01    4.24
   2  -4   0  556.69   29.70
  -2   4   0  546.79   30.29
   2  -4   0  512.60   19.33
  -2   4   0  617.89   25.17
  -2   4   0  566.21   21.27
  -2   4   0  558.11   30.35
   2  -4   0  545.60   30.61
  -2   4  -1   37.77    7.05
  -2   4  -1   41.02    8.27
  -2   4  -1   43.51    6.61
   2  -4   1   31.95    6.61
   2  -4   1   41.22    7.35
  -2   4  -1   41.26    8.25
  -2   4  -1   40.41    4.31
   2  -4   1   41.69    4.45
   2  -4   2  142.14   19.31
  -2   4  -2  207.85   18.10
  -2   4  -2  185.10   20.71
   2  -4   2  184.85   23.57
  -2   4  -2  146.63   11.67
  -2   4  -3   40.41    7.47
  -2   4  -3   52.43    5.36
   2  -4   3   36.00    7.57
   2  -4   3   41.99    8.80
  -2   4  -3   55.21    7.04
   2  -4   4  765.85   38.36
  -2   4  -4  842.66   38.64
   2  -4   4  822.57   39.66
  -2   4  -4  842.73   28.11
  -2   4  -4  821.70   22.00
   2  -4   5   13.56    4.92
  -2   4  -5   14.96    6.57
  -2   4  -5   14.58    4.00
   2  -4   5   26.02    8.84
  -2   4  -5   14.51    3.47
  -2   4  -6  529.43   34.80
   2  -4   6  576.00   35.14
  -2   4  -6  508.64   21.21
  -2   4  -6  560.44   23.18
  -2   4  -7   -0.21    1.69
   2  -4   7   -3.45    4.98
  -2   4  -7   -0.24    1.24
  -2   4  -7   -6.22    5.23
  -2   4  -7    2.27    1.89
   2  -4   8   28.87    9.06
  -2   4  -8   21.07    4.77
  -2   4  -8   31.81    8.68
  -2   4  -8   28.27    5.30
  -2   4  -9    6.37    4.11
  -2   4  -9    5.44    2.33
  -2   4  -9    2.70    1.43
   2  -4   9    4.97    1.27
   2  -4   9    6.62    2.41
   2  -4  10  366.81   17.26
  -2   4 -10  364.60   35.14
   2  -4  10  364.15   31.70
  -2   4 -10  339.14   22.39
  -2   4 -10  364.07   18.91
   2  -4  11  275.15   14.74
  -2   4 -11  242.21   30.31
   2  -4  11  276.77   10.14
   2  -4  11  236.14   25.47
  -2   4 -11  211.39   16.59
  -2   4 -11  244.37   15.60
  -2   4 -12   15.37    7.53
   2  -4  12    9.10    2.36
   2  -4  12    9.74    6.62
   2  -4  13   14.18    6.72
  -2   4 -13    9.26    7.63
   2  -4  14    6.11    4.65
  -2   4 -14    6.98    8.24
   2  -4  15   38.52   11.29
  -2   4 -15   36.54   14.40
   2  -4  16    0.55    1.83
  -2   4 -16    2.89    5.80
  -2   4 -17   62.23   18.14
  -2   4 -18   -3.35    3.73
  -2   4 -19   -1.82    7.16
  -2   4 -20   -0.89    4.07
   2  -3 -24    3.50    8.42
  -2   3  24    2.28    5.57
  -2   3  23    3.00    5.48
   2  -3 -23    6.41    9.31
  -2   3  22   21.50   13.37
   2  -3 -22    1.40    2.79
  -2   3  21   -1.78    8.93
   2  -3 -21    6.53    7.31
  -2   3  20   10.99    8.64
   2  -3 -20    7.57    1.97
  -2   3  19   26.35   14.41
   2  -3 -19    3.01    5.33
  -2   3  18   -3.09    5.21
   2  -3 -18   11.78    7.79
  -2   3  17   30.39   12.28
   2  -3 -17   42.48   12.04
  -2   3  16   34.03   12.11
   2  -3 -16   42.14   11.47
  -2   3  15   62.84   16.89
   2  -3 -15   63.26    6.84
   2  -3 -15   44.26   10.95
  -2   3  14    0.51    4.20
   2  -3 -14    1.83    1.43
   2  -3 -14    0.15    0.75
   2  -3 -13   26.83    4.86
  -2   3  13   54.64   16.21
  -2   3  13   42.21    9.21
   2  -3 -13   66.05   15.56
   2  -3 -12   33.12    8.76
  -2   3  12   33.47   11.20
   2  -3 -12   27.75    4.71
  -2   3  12   30.20    6.38
  -2   3  12   28.64    5.55
   2  -3 -11  100.77   14.05
   2  -3 -11  106.32    9.28
  -2   3  11   93.63   17.48
  -2   3  11   95.69   11.79
  -2   3  11  111.63    9.95
   2  -3 -10   52.74    9.56
   2  -3 -10   54.77    6.82
  -2   3  10   43.53   11.75
  -2   3  10   59.13    9.23
  -2   3  10   66.70    7.86
   2  -3  -9  456.06   26.19
  -2   3   9  374.15   32.02
  -2   3   9  415.25   24.71
  -2   3   9  505.38   21.83
  -2   3   8   16.01    5.22
   2  -3  -8   19.53    4.71
  -2   3   8   14.85    3.42
  -2   3   8   15.90    4.39
  -2   3   8   23.23    4.60
  -2   3   7   52.68    7.08
  -2   3   7   47.98   10.95
   2  -3  -7   50.21    7.20
  -2   3   7   64.93    7.72
   2  -3  -6   14.92    3.02
   2  -3  -6   21.11    4.23
   2  -3  -6   16.09    5.80
  -2   3   6   12.61    5.01
   2  -3  -6   12.80    3.22
  -2   3   6   18.75    4.22
  -2   3   6   19.82    4.40
  -2   3   5 1126.22   46.15
   2  -3  -5 1213.44   50.63
   2  -3  -5 1126.93   35.10
  -2   3   5 1106.06   35.31
   2  -3  -5 1278.41   28.63
   2  -3  -5 1137.45   31.81
  -2   3   5 1204.42   32.19
   2  -3  -4   10.72    3.15
   2  -3  -4   12.38    3.05
  -2   3   4    8.08    3.15
  -2   3   4    6.61    1.65
   2  -3  -4   10.79    4.29
  -2   3   4   11.41    4.69
  -2   3   3 1285.34   39.97
   2  -3  -3 1280.87   39.77
   2  -3  -3 1316.57   47.25
  -2   3   3 1332.02   46.95
  -2   3   3 1458.07   35.19
   2  -3  -3 1481.04   35.74
   2  -3  -2    8.92    3.57
   2  -3  -2   13.31    4.30
  -2   3   2   15.63    4.75
  -2   3   2   16.20    4.12
   2  -3  -2   12.58    4.17
  -2   3   2   17.40    3.79
  -2   3   1  118.44    6.72
   2  -3  -1   66.54   11.43
  -2   3   1  145.36   18.41
   2  -3  -1   92.56   15.19
  -2   3   1  101.80   14.75
   2  -3  -1   75.65    8.33
  -2   3   1   58.88    8.70
   2  -3  -1   54.11    7.64
  -2   3   0   34.86    4.39
   2  -3   0   31.63    4.68
   2  -3   0   31.16    5.82
  -2   3   0   33.53    7.36
  -2   3   0   34.27    6.72
   2  -3   0   36.55    7.29
  -2   3   0   46.81    6.53
   2  -3   0   18.46    5.95
  -2   3  -1  555.71   28.87
   2  -3   1  552.35   27.89
  -2   3  -1  600.51   22.14
   2  -3   1  608.83   29.71
  -2   3  -1  573.22   22.63
   2  -3   1  637.12   23.74
   2  -3   1  563.00   12.69
   2  -3   2  243.94   18.94
  -2   3  -2  248.34   16.13
   2  -3   2  231.46   19.04
  -2   3  -2  259.19   14.85
   2  -3   2  301.18   16.45
   2  -3   3  382.60   25.30
  -2   3  -3  369.96   22.10
  -2   3  -3  357.54   17.16
   2  -3   3  373.42   25.17
  -2   3  -4   90.35    8.76
   2  -3   4   86.21    9.03
   2  -3   4   91.95   12.37
   2  -3   4   95.97   13.08
  -2   3  -4   91.39   11.92
  -2   3  -4   82.36   10.32
  -2   3  -4   95.63    5.99
  -2   3  -5  115.94   15.82
  -2   3  -5   96.03    7.92
  -2   3  -5   94.21   12.63
  -2   3  -5   78.65    8.92
   2  -3   6  377.74   26.78
  -2   3  -6  367.82   27.39
  -2   3  -6  362.25   21.57
  -2   3  -6  404.81   18.95
   2  -3   7  227.71   21.45
  -2   3  -7  227.22   22.70
  -2   3  -7  213.04   17.27
  -2   3  -7  200.68   13.89
   2  -3   8  400.40   17.84
  -2   3  -8  346.35   30.22
   2  -3   8  351.89   27.33
  -2   3  -8  355.32   21.89
  -2   3  -8  360.11   17.86
  -2   3  -9   59.69   13.72
  -2   3  -9   55.78    8.25
   2  -3   9   58.47   11.06
   2  -3   9   51.47    6.20
  -2   3  -9   53.71    6.72
   2  -3  10   21.88    4.06
  -2   3 -10   19.91    4.96
   2  -3  10   22.33    7.40
  -2   3 -10   12.87    6.00
   2  -3  11  139.52   18.57
   2  -3  11  151.57   10.74
  -2   3 -11  139.20   22.23
   2  -3  12  300.86   28.16
   2  -3  12  357.68   15.38
  -2   3 -12  276.99   31.82
   2  -3  13   22.38    7.03
  -2   3 -13   19.57    8.40
   2  -3  14   53.36   12.41
  -2   3 -14   47.85   14.11
   2  -3  15    7.68    5.31
  -2   3 -15    8.97    5.31
   2  -3  16   -5.45    5.52
  -2   3 -16    3.81    6.13
   2  -3  17    4.01    4.44
  -2   3 -17    8.19    7.97
  -2   3 -18   13.62    9.90
  -2   3 -19    4.74    6.72
  -2   3 -20    0.95    3.52
   2  -2 -24  -14.39    9.79
  -2   2  24    4.93    9.77
   2  -2 -23   -3.19    5.81
  -2   2  23   -7.44    9.14
   2  -2 -22    7.76    5.81
  -2   2  22    7.70   11.48
   2  -2 -21    6.73    6.08
  -2   2  21    1.39    3.91
   2  -2 -20    9.63    8.82
  -2   2  20    6.12    9.00
   2  -2 -19    4.81    1.28
  -2   2  19    5.97    5.41
   2  -2 -18    2.20    1.61
  -2   2  18   17.89   11.63
   2  -2 -17   18.52    8.08
  -2   2  17   18.77    9.80
   2  -2 -16    8.35    5.97
  -2   2  16   11.13    7.61
   2  -2 -15   52.74    5.20
   2  -2 -15   57.14   13.22
  -2   2  15   59.48   16.66
   2  -2 -14   72.88   14.25
  -2   2  14   70.19   18.94
   2  -2 -14   84.85    7.38
   2  -2 -14   80.79    7.45
  -2   2  13   82.41   18.15
   2  -2 -13   85.42   14.29
   2  -2 -13  110.01    9.13
  -2   2  12   33.27   12.46
   2  -2 -12   46.81    6.35
   2  -2 -12   45.44    5.91
   2  -2 -12   43.10   10.25
  -2   2  11   19.30    7.03
   2  -2 -11   29.96    4.82
   2  -2 -11   27.46    7.13
   2  -2 -10  141.23   17.32
  -2   2  10  137.29   14.09
   2  -2 -10  126.19    9.90
  -2   2  10  131.29   20.82
   2  -2  -9  257.08   13.99
   2  -2  -9  250.49   20.60
  -2   2   9  270.87   19.47
  -2   2   9  262.24   15.54
  -2   2   9  244.76   26.10
   2  -2  -8 2126.27   39.97
   2  -2  -8 1893.32   50.59
  -2   2   8 2024.34   52.42
  -2   2   8 2183.85   42.99
   2  -2  -8 2013.18   40.44
  -2   2   8 1776.56   66.53
   2  -2  -7  135.65   10.18
  -2   2   7  125.87   16.73
   2  -2  -7  117.65   11.22
  -2   2   7  134.96   13.58
   2  -2  -7  125.53   10.05
  -2   2   7  128.54   10.55
   2  -2  -6    2.09    1.20
  -2   2   6    4.65    2.25
  -2   2   6   10.47    7.41
   2  -2  -6    4.56    2.76
  -2   2   6    6.01    5.03
   2  -2  -6    3.43    1.99
   2  -2  -6    3.64    1.60
   2  -2  -5   23.92    6.84
  -2   2   5   19.86    5.81
  -2   2   5   23.55    4.51
   2  -2  -5   26.75    4.60
   2  -2  -5   24.63    4.46
  -2   2   5   19.39    4.91
   2  -2  -5   23.56    3.70
   2  -2  -4  593.14   32.58
  -2   2   4  616.56   31.99
   2  -2  -4  572.32   14.95
   2  -2  -4  602.23   24.20
  -2   2   4  580.51   21.84
  -2   2   4  591.46   28.62
  -2   2   3   12.50    6.68
   2  -2  -3   11.97    6.66
  -2   2   3   10.89    6.88
   2  -2  -3    4.80    4.55
   2  -2  -3    2.09    1.69
   2  -2  -2  851.60   30.62
   2  -2  -2  759.23   27.10
  -2   2   2  912.87   27.18
  -2   2   2  776.68   30.98
  -2   2   2  831.31   34.24
   2  -2  -2  832.80   34.51
   2  -2  -1  118.83   12.02
   2  -2  -1  130.83   10.40
  -2   2   1  133.84   10.09
  -2   2   1  123.60   12.92
  -2   2   1   99.51   11.28
   2  -2  -1  108.11   11.52
  -2   2   0  399.89   26.73
   2  -2   0  285.45   21.57
  -2   2   0  349.13   13.80
   2  -2   0  417.88   24.88
  -2   2   0  420.19   25.33
  -2   2   0  297.40   15.58
   2  -2   0  312.12   16.58
  -2   2  -1   24.65    5.89
  -2   2  -1   25.14    4.55
   2  -2   1   29.74    7.85
   2  -2   1   22.84    6.79
  -2   2  -1   20.75    7.42
  -2   2  -1    8.89    3.27
   2  -2   1   13.03    4.27
   2  -2   2  907.33   36.90
  -2   2  -2  976.23   30.86
   2  -2   2  977.60   37.48
  -2   2  -2  880.47   33.34
  -2   2  -2  895.57   27.34
   2  -2   3  188.34   17.13
  -2   2  -3  196.51   15.05
  -2   2  -3  197.05   15.59
  -2   2  -3  235.36   13.54
   2  -2   3  188.70   14.67
   2  -2   3  201.47   18.13
  -2   2  -4  479.39   26.06
   2  -2   4  460.79   27.62
  -2   2  -4  430.57   23.64
  -2   2  -4  454.73   19.69
   2  -2   4  410.82   19.33
  -2   2  -5   13.34    3.95
  -2   2  -5   13.21    3.05
   2  -2   5   16.55    5.04
  -2   2  -5   12.84    3.98
   2  -2   5   10.93    2.81
   2  -2   5    6.79    3.58
   2  -2   6    5.89    2.45
   2  -2   6    6.21    2.92
  -2   2  -6   18.96   11.73
  -2   2  -6   22.42    8.29
  -2   2  -6    8.82    4.13
  -2   2  -7    6.10    1.66
   2  -2   7    3.87    3.81
  -2   2  -7    2.66    2.40
   2  -2   7    3.44    1.42
   2  -2   7    4.11    1.85
  -2   2  -7    3.45    1.98
  -2   2  -8   55.23   11.65
  -2   2  -8   48.12    6.64
   2  -2   8   65.28   11.34
  -2   2  -8   57.95    8.17
   2  -2   8   60.78    6.56
   2  -2   9  298.80   25.51
  -2   2  -9  276.94   27.25
   2  -2   9  321.71   15.39
  -2   2 -10    8.65    5.45
   2  -2  10    9.85    2.50
   2  -2  10   12.91    7.28
   2  -2  11   10.89    4.90
  -2   2 -11   10.00    4.24
   2  -2  12   89.37   14.91
   2  -2  12   82.97    7.96
  -2   2 -12   86.31   17.25
   2  -2  13    3.42    1.42
  -2   2 -13   -5.54    7.31
   2  -2  13    5.87    2.06
   2  -2  13   -2.06    2.97
  -2   2 -14    1.46    6.42
   2  -2  14    7.47    5.27
  -2   2 -15   48.90   14.50
   2  -2  15   56.68   12.83
  -2   2 -16    8.71    3.97
   2  -2  16    2.92    1.92
  -2   2 -17    2.78    6.08
   2  -2  17    2.73    1.45
  -2   2 -18    8.85    7.51
  -2   2 -19    5.76    3.94
  -2   2 -20   -2.08    5.61
  -2   2 -21   16.03    9.53
  -2   1  24  -17.86   11.94
  -2   1  23    7.51    8.85
   2  -1 -23    5.42    7.24
  -2   1  22   11.17   11.01
   2  -1 -22    2.68    7.27
  -2   1  21  -10.25    9.36
   2  -1 -21    8.13    4.83
  -2   1  20   -0.50    4.68
   2  -1 -20   -0.09    5.70
  -2   1  19   10.07   11.07
   2  -1 -19   -0.45    3.27
  -2   1  18   24.70   11.09
   2  -1 -18   10.84    6.51
  -2   1  17   32.06   13.86
   2  -1 -17   38.13    8.32
   2  -1 -17   24.11    9.09
  -2   1  16    9.10    3.84
   2  -1 -16    7.58    4.16
   2  -1 -16    6.09    4.28
  -2   1  15   17.94   10.75
   2  -1 -15   12.60    8.38
  -2   1  14   -1.04    3.97
   2  -1 -14   -0.49    3.45
  -2   1  13  261.35   32.67
   2  -1 -13  291.70   13.61
   2  -1 -13  300.44   29.80
   2  -1 -12   72.10   13.37
  -2   1  12   47.51   12.44
   2  -1 -12   62.79    6.64
   2  -1 -12   67.24    7.40
   2  -1 -11  503.67   20.39
   2  -1 -11  517.38   19.36
   2  -1 -10    7.40    4.53
  -2   1  10   -0.55    3.40
   2  -1 -10    0.46    0.50
   2  -1 -10    4.31    2.44
   2  -1  -9   65.29    8.92
   2  -1  -9   45.08    5.74
   2  -1  -9   57.29    6.39
  -2   1   8    0.92    2.43
   2  -1  -8    3.26    1.15
   2  -1  -8    1.78    0.50
   2  -1  -8    0.28    1.45
   2  -1  -7 1172.26   39.11
  -2   1   7 1525.62   57.02
   2  -1  -7 1212.73   30.22
  -2   1   7 1456.30   42.36
   2  -1  -7 1207.71   30.58
   2  -1  -6  104.15   10.43
  -2   1   6  100.92   13.75
   2  -1  -6   98.59    8.46
   2  -1  -6  112.27    8.05
  -2   1   6   93.56   10.80
   2  -1  -6   95.61    8.63
  -2   1   6  108.32    9.20
   2  -1  -5   46.98    7.17
  -2   1   5  131.63   19.41
   2  -1  -5  101.94   18.22
   2  -1  -5   35.66    4.90
   2  -1  -5   84.99    9.04
  -2   1   5   75.76   12.63
   2  -1  -5   35.51    5.06
  -2   1   5   28.37    6.03
   2  -1  -4    1.48    0.73
   2  -1  -4    2.01    1.20
   2  -1  -4    0.38    1.33
  -2   1   4   -0.99    1.48
  -2   1   4    2.19    0.83
   2  -1  -4    2.21    1.37
   2  -1  -4    2.77    1.41
  -2   1   4    3.16    0.57
   2  -1  -3   98.98   16.92
  -2   1   3   91.84   18.13
   2  -1  -3   10.91    2.60
   2  -1  -3   43.69   10.00
  -2   1   3   93.23   17.46
   2  -1  -3   11.97    3.28
  -2   1   3   11.97    3.10
  -2   1   2  717.80   30.71
   2  -1  -2  697.07   30.41
   2  -1  -2  731.40   22.28
   2  -1  -2  702.38   26.01
  -2   1   2  731.19   30.03
  -2   1   2  737.78   23.83
   2  -1  -2  732.39   22.93
   2  -1  -1 1492.83   44.53
  -2   1   1 1425.60   41.51
   2  -1  -1 1333.30   29.99
   2  -1  -1 1387.30   38.64
  -2   1   1 1483.42   43.49
  -2   1   1 1368.47   33.15
   2  -1  -1 1301.65   31.63
  -2   1   0  103.69    8.19
   2  -1   0  116.58    6.94
   2  -1   0  169.28   10.71
  -2   1   0  133.09   12.70
   2  -1   0  112.63   12.28
  -2   1   0  119.68   11.31
   2  -1   0  151.60   10.60
  -2   1   0  149.56   11.34
   2  -1   1 2401.40   38.89
  -2   1  -1 2278.87   41.09
  -2   1  -1 2228.30   52.60
   2  -1   1 2424.83   56.10
   2  -1   1 2545.79   41.26
  -2   1  -1 2329.24   53.22
   2  -1   1 2443.42   43.36
  -2   1  -1 2546.26   43.37
  -2   1  -2   45.67    7.28
   2  -1   2   29.57    5.83
   2  -1   2    3.56    1.55
   2  -1   2   21.07    6.40
  -2   1  -2   59.62    9.70
   2  -1   2    7.96    2.29
  -2   1  -2    6.25    3.21
   2  -1   3  302.55   22.57
   2  -1   3  365.67   21.22
  -2   1  -3  370.41   23.11
  -2   1  -3  263.61   22.67
  -2   1  -3  172.74   11.65
   2  -1   3  132.65   11.69
  -2   1  -4  351.07   21.44
   2  -1   4  398.88   23.02
  -2   1  -4  370.67   21.10
   2  -1   4  401.77   17.31
  -2   1  -4  340.65   17.37
   2  -1   4  390.65   16.12
  -2   1  -5  380.72   18.57
   2  -1   5  458.23   18.88
   2  -1   5  497.77   28.46
  -2   1  -5  450.53   26.17
  -2   1  -5  427.91   22.30
  -2   1  -5  417.19   15.85
   2  -1   5  420.84   16.78
   2  -1   6  380.10   17.87
   2  -1   6  374.11   15.94
  -2   1  -6  324.67   23.95
   2  -1   6  339.20   25.22
  -2   1  -6  327.94   19.54
  -2   1  -6  386.05   15.71
  -2   1  -7  203.43   19.61
   2  -1   7  209.17   21.13
   2  -1   7  211.17   19.00
   2  -1   7  202.19   11.88
   2  -1   7  211.71   13.62
  -2   1  -7  209.81   12.96
   2  -1   8  184.43   21.37
  -2   1  -8  184.84   19.78
   2  -1   8  206.06   19.71
   2  -1   8  204.05   13.19
   2  -1   8  215.10   12.05
  -2   1  -9   -1.66    2.52
   2  -1   9    3.06    1.15
   2  -1   9    2.63    1.64
   2  -1  10  239.28   13.93
   2  -1  10  243.27   22.60
  -2   1 -10  209.43   23.90
   2  -1  10  246.50   14.09
   2  -1  11   32.03    4.87
   2  -1  11   40.49   10.17
  -2   1 -11   44.64   11.81
   2  -1  11   40.24    5.06
  -2   1 -12   70.11   15.02
   2  -1  12   79.68    7.78
   2  -1  12   79.67   13.49
   2  -1  12   83.66    7.26
  -2   1 -13  113.73   20.48
   2  -1  13  101.59   16.41
   2  -1  13  118.59    9.05
   2  -1  13  117.25    8.14
  -2   1 -14    6.51    3.99
   2  -1  14    3.45    2.09
  -2   1 -15    4.14    5.23
   2  -1  15    0.70    2.04
  -2   1 -16   34.01   12.41
   2  -1  16   30.69    9.55
  -2   1 -17    0.84    4.50
   2  -1  17    2.10    5.03
  -2   1 -18   28.31   13.64
   2  -1  18   43.29   11.29
  -2   1 -19   -8.95    9.23
  -2   1 -20  -12.07   10.41
  -2   1 -21   -2.10    5.53
  -2   1 -22    1.30    3.64
  -2   0  23   -7.48    7.46
   2   0 -23  -11.02    8.47
  -2   0  22    8.53    7.26
   2   0 -22   -7.08    6.67
  -2   0  21    3.85    6.33
   2   0 -21   -0.35    1.43
  -2   0  20   -3.87    7.08
   2   0 -20  -10.56    7.61
  -2   0  19    0.70    6.92
   2   0 -19    3.22    5.72
  -2   0  18    1.18    2.29
   2   0 -18    6.32    6.34
  -2   0  17    2.15    4.20
   2   0 -17    7.27    5.34
  -2   0  16   34.68   12.48
   2   0 -16   46.71    8.52
   2   0 -16   47.65   13.66
  -2   0  15   20.50    9.00
   2   0 -15   17.17    5.60
   2   0 -15   15.31    7.67
  -2   0  14   57.74   14.51
   2   0 -14   77.79   11.17
   2   0 -14   62.91   14.36
  -2   0  13   60.04   14.73
   2   0 -13   61.13   13.74
  -2   0  12   28.30    9.12
   2   0 -12   39.77   10.32
   2   0 -11    4.20    2.01
   2   0 -11    3.98    1.48
  -2   0  11    5.74    3.46
   2   0 -11    4.23    3.67
   2   0 -10  286.62   25.15
  -2   0  10  231.78   25.70
   2   0 -10  268.26   14.31
   2   0 -10  294.67   15.91
   2   0 -10  245.35   13.23
   2   0  -9    8.36    5.21
  -2   0   9    8.92    5.43
   2   0  -9    7.08    2.18
   2   0  -9    7.04    2.34
   2   0  -9    7.11    2.45
  -2   0   8  246.85   24.11
   2   0  -8  315.91   16.05
   2   0  -8  262.29   22.14
   2   0  -8  286.36   13.77
   2   0  -7    4.94    2.49
  -2   0   7    3.42    4.02
   2   0  -7    1.85    0.57
   2   0  -7    3.70    1.78
   2   0  -7    1.57    1.19
   2   0  -6  159.84   10.03
  -2   0   6  178.70   24.80
   2   0  -6  125.83   16.22
   2   0  -5   59.73    6.33
   2   0  -5   76.54   10.04
   2   0  -5   59.55    6.55
   2   0  -4 1330.43   30.63
   2   0  -4 1353.84   31.35
   2   0  -4 1213.82   36.40
   2   0  -4 1249.50   45.44
  -2   0   4 1193.02   40.02
   2   0  -3  267.10   13.59
   2   0  -3  257.60   13.85
   2   0  -3  191.93   14.57
   2   0  -3  223.65   17.23
  -2   0   3  215.29   15.97
   2   0  -2  878.05   24.66
   2   0  -2  882.69   25.83
   2   0  -2  756.72   29.30
  -2   0   2  801.58   31.04
   2   0  -2  774.45   30.95
  -2   0   1  251.49   16.29
   2   0  -1  265.65   17.80
  -2   0   1  284.25   13.51
   2   0  -1  287.45   14.12
   2   0  -1  259.89   17.12
  -2   0   1  262.80   16.62
   2   0  -1  300.45   14.84
  -2   0   0  640.93   29.84
   2   0   0  576.19   29.23
   2   0   0  578.86   22.56
  -2   0   0  321.94   15.09
   2   0   0  340.72   15.44
   2   0   0  399.62   22.26
  -2   0   0  515.77   29.11
   2   0   0  362.60   18.13
   2   0   1  367.45   20.89
  -2   0  -1  341.47   19.18
   2   0   1  394.80   17.53
  -2   0  -1  439.48   17.23
   2   0   1  452.61   17.69
  -2   0  -1  380.19   20.55
   2   0   1  356.01   12.82
   2   0   1  390.01   22.15
   2   0   1  435.68   18.65
   2   0   2 2341.77   42.67
   2   0   2 2174.84   44.95
  -2   0  -2 2171.99   48.64
   2   0   2 2210.72   53.49
  -2   0  -2 2300.92   39.34
   2   0   2 2316.66   39.94
   2   0   2 2209.75   52.07
   2   0   2 2211.72   30.39
   2   0   3    7.61    2.34
  -2   0  -3    9.73    3.87
   2   0   3   11.54    3.92
   2   0   3    6.04    1.95
   2   0   3    6.86    3.70
  -2   0  -3    8.12    1.61
   2   0   3    7.34    2.24
   2   0   4  510.87   19.73
   2   0   4  527.01   26.38
  -2   0  -4  502.90   26.19
   2   0   4  489.92   24.29
  -2   0  -4  475.05   14.55
   2   0   4  483.55   18.14
   2   0   5  568.52   20.88
   2   0   5  535.41   28.61
  -2   0  -5  554.11   29.66
   2   0   5  506.70   24.70
  -2   0  -5  495.33   20.33
   2   0   5  517.19   18.72
   2   0   6 1416.00   32.74
   2   0   6 1306.65   29.88
  -2   0  -6 1336.99   47.99
   2   0   6 1369.91   50.27
   2   0   6 1245.56   37.81
  -2   0  -6 1157.72   35.50
   2   0   7  394.54   28.98
  -2   0  -7  391.46   27.89
   2   0   7  486.73   18.85
  -2   0  -7  429.26   21.28
   2   0   7  442.87   18.37
  -2   0  -8  636.56   37.45
   2   0   8  744.44   42.48
   2   0   8  706.82   23.07
  -2   0  -8  735.79   28.56
   2   0   8  672.75   23.10
   2   0   8  716.84   18.61
  -2   0  -9  197.03   21.44
   2   0   9  219.34   12.95
   2   0   9  239.18    9.44
  -2   0  -9  218.56   16.36
   2   0   9  230.71   13.51
  -2   0 -10   43.28   10.10
  -2   0 -10   46.67    8.15
   2   0  10   51.13    6.42
   2   0  10   58.73    6.61
   2   0  10   56.22    6.15
  -2   0 -11    5.27    2.92
   2   0  11    7.22    2.32
   2   0  11    4.17    2.29
  -2   0 -11    5.18    3.11
   2   0  11    5.96    2.15
  -2   0 -12   78.81   11.85
  -2   0 -12   80.21   15.54
   2   0  12   80.95    7.43
   2   0  12   75.45   13.07
   2   0  12   78.90    7.23
   2   0  13  135.44   17.97
  -2   0 -13  111.88   20.47
  -2   0 -13  142.46   16.61
  -2   0 -14    4.64    6.42
   2   0  14   -0.28    4.11
  -2   0 -15   35.25   11.68
   2   0  15   35.84    9.69
  -2   0 -16   13.81    8.78
   2   0  16   15.04    6.91
  -2   0 -17   -1.86    5.96
   2   0  17    2.12    4.61
  -2   0 -18    0.76    3.91
   2   0  18    1.32    3.23
  -2   0 -19   36.62   14.07
  -2   0 -20    4.47    7.38
  -2   0 -21    8.86   11.69
  -2   0 -22    8.87    6.82
  -2  -1  22   -7.84    7.42
   2   1 -22    2.37    0.46
  -2  -1  21    3.95    8.46
   2   1 -21    0.05    7.66
  -2  -1  20   -8.92    8.87
   2   1 -20   17.72   12.03
  -2  -1  19   10.71    7.56
   2   1 -19   -0.87    4.82
  -2  -1  18   15.66    9.75
   2   1 -18   10.42    5.44
  -2  -1  17    0.92    4.78
   2   1 -17    2.72    1.52
  -2  -1  16   -6.78    2.71
   2   1 -16   -0.76    1.69
  -2  -1  15   -2.14    5.45
   2   1 -15    8.40    3.46
   2   1 -15   14.80    7.89
  -2  -1  14   14.19    7.69
   2   1 -14   18.69    5.85
   2   1 -14   15.42    6.60
  -2  -1  13   39.30   11.33
   2   1 -13   69.35    9.96
   2   1 -13   46.76   12.10
  -2  -1  12   14.98    7.82
   2   1 -12   12.46    2.60
   2   1 -12   16.59    6.68
   2   1 -12   15.29    4.55
  -2  -1  11  177.88   23.58
   2   1 -11  251.08   19.51
   2   1 -11  211.84   24.02
   2   1 -11  229.40   12.13
  -2  -1  10   50.02   11.68
   2   1 -10   63.74    6.48
   2   1 -10   60.95   11.86
   2   1  -9  183.80   12.10
  -2  -1   9  191.82   24.22
   2   1  -9  154.83    9.96
   2   1  -8  101.67    9.00
  -2  -1   8  100.61   15.78
   2   1  -8  115.39   15.21
   2   1  -8   91.57    7.89
  -2  -1   7  707.48   36.08
   2   1  -7  667.34   26.82
   2   1  -7  881.36   27.87
   2   1  -7  857.69   24.62
   2   1  -7  929.32   26.87
  -2  -1   6   57.54   10.54
   2   1  -6   33.72    5.08
  -2  -1   6   31.51    4.60
   2   1  -6   52.67    8.44
   2   1  -6   34.77    5.01
   2   1  -6   34.86    5.45
  -2  -1   5 1222.92   41.57
  -2  -1   5 1406.98   30.45
   2   1  -5 1586.47   35.10
   2   1  -5 1484.38   35.91
   2   1  -5 1277.29   38.46
   2   1  -5 1411.82   32.15
   2   1  -4  216.77   18.25
  -2  -1   4  213.08   16.54
  -2  -1   4  196.79   11.38
   2   1  -4  215.02   13.28
   2   1  -4  200.04   15.27
   2   1  -4  204.38   12.48
   2   1  -3 1266.55   41.24
  -2  -1   3 1287.91   38.91
  -2  -1   3  966.86   25.49
   2   1  -3  954.75   27.88
   2   1  -3 1098.01   35.81
   2   1  -3  921.55   27.85
   2   1  -2   34.96    7.95
  -2  -1   2   38.38    7.87
  -2  -1   2   11.06    3.47
   2   1  -2    5.31    6.05
   2   1  -2    5.87    2.18
   2   1  -2   11.25    3.21
   2   1  -1 1957.56   45.86
  -2  -1   1 2129.11   38.42
   2   1  -1 2060.05   40.67
   2   1  -1 1990.57   47.85
   2   1  -1 2120.31   40.64
  -2  -1   0  164.94   12.85
   2   1   0  165.28   13.13
  -2  -1   0  192.31   11.41
   2   1   0  177.65   12.01
   2   1   0  178.15   14.49
   2   1   1  239.55   16.97
  -2  -1  -1  128.76    9.67
   2   1   1  171.25   12.11
   2   1   1  320.85   21.45
   2   1   1  214.99   13.98
  -2  -1  -1  300.48   22.64
   2   1   1  364.69   22.03
  -2  -1  -2  395.15   25.83
   2   1   2  447.97   22.87
   2   1   2  419.29   22.21
   2   1   2  381.98   17.79
   2   1   2  407.12   16.39
   2   1   2  432.93   22.65
  -2  -1  -2  412.52   17.17
   2   1   3  633.54   22.85
  -2  -1  -3  568.49   20.06
  -2  -1  -3 1045.11   39.02
   2   1   3  827.98   33.71
   2   1   3  637.38   22.64
   2   1   3  859.69   33.09
   2   1   3  837.49   25.75
  -2  -1  -3  713.55   22.55
   2   1   4  787.68   26.28
  -2  -1  -4  820.80   24.04
  -2  -1  -4  742.83   33.33
   2   1   4  783.59   32.98
   2   1   4  771.88   24.56
   2   1   4  736.60   29.92
  -2  -1  -4  744.68   21.99
   2   1   5 1061.14   29.36
  -2  -1  -5 1002.96   26.66
   2   1   5 1042.83   40.28
  -2  -1  -5 1188.40   43.73
   2   1   5  938.60   27.43
   2   1   5 1025.87   35.71
   2   1   5 1136.37   28.26
  -2  -1  -5 1033.21   30.94
   2   1   6  608.29   22.09
  -2  -1  -6  516.92   30.06
   2   1   6  539.76   31.66
  -2  -1  -6  601.76   20.48
   2   1   6  614.89   20.43
   2   1   6  568.53   19.18
   2   1   6  559.87   20.91
   2   1   6  587.89   27.14
  -2  -1  -6  512.18   25.93
   2   1   7    4.62    3.34
   2   1   7    6.83    2.25
  -2  -1  -7    6.02    3.78
   2   1   7    4.99    1.40
   2   1   7    5.26    1.82
   2   1   7    9.22    3.58
  -2  -1  -7    5.82    2.13
   2   1   7    5.18    1.94
   2   1   8  366.75   17.12
   2   1   8  387.92   17.70
   2   1   8  342.53   15.57
   2   1   8  340.45   28.10
  -2  -1  -8  315.97   26.04
   2   1   8  355.14   13.91
   2   1   8  320.35   20.38
  -2  -1  -8  341.67   23.29
   2   1   9  148.18   10.94
   2   1   9  144.61   10.86
   2   1   9  155.77   10.64
  -2  -1  -9  131.91   18.33
   2   1   9  143.23   13.53
  -2  -1  -9  137.53   14.77
   2   1  10  527.38   21.17
   2   1  10  522.89   19.77
  -2  -1 -10  447.26   34.59
  -2  -1 -10  503.19   28.61
   2   1  10  410.37   22.17
   2   1  10  529.19   19.40
  -2  -1 -11   66.97   13.73
  -2  -1 -11   74.10   11.37
   2   1  11   70.04    6.96
   2   1  11   68.99    7.17
  -2  -1 -12   21.94    6.63
   2   1  12   13.70    3.00
  -2  -1 -12   21.51    6.44
  -2  -1 -13   36.44   10.96
   2   1  13   47.95    5.46
  -2  -1 -13   37.95    9.28
   2   1  14  103.63    8.01
  -2  -1 -14   95.21   17.72
   2   1  15   16.48    5.00
  -2  -1 -15   16.11    8.70
  -2  -1 -16  153.74   26.35
   2   1  16  169.93   21.40
  -2  -1 -17   -7.70    8.02
   2   1  17   -1.72    4.11
  -2  -1 -18   11.07    6.76
   2   1  18   10.43    5.82
  -2  -1 -19   -3.84    7.45
   2   1  19   -1.72    3.32
  -2  -1 -20   -5.06    9.24
  -2  -1 -21   13.06   10.13
  -2  -1 -22    2.34    1.68
  -2  -1 -23   -9.70    8.83
  -2  -2  21    7.10    3.00
   2   2 -21   -3.45    4.96
  -2  -2  20    3.32    7.88
   2   2 -20   -8.12   10.67
  -2  -2  19    4.41    4.63
   2   2 -19    3.02    1.28
  -2  -2  18    4.15    1.58
   2   2 -18   -4.52    5.50
  -2  -2  17    3.70    2.26
   2   2 -17   11.55    8.92
  -2  -2  16   24.75   11.14
   2   2 -16   22.91    9.05
  -2  -2  15   22.64    9.59
   2   2 -15   31.24    7.11
   2   2 -15   38.50   12.51
  -2  -2  14    8.02    6.38
   2   2 -14   12.72    3.75
   2   2 -14    9.81    7.08
  -2  -2  13    5.76    4.72
   2   2 -13    1.56    0.91
   2   2 -13    4.27    3.26
  -2  -2  12  201.00   25.97
   2   2 -12  251.99   20.24
   2   2 -12  228.42   28.16
   2   2 -12  219.25   11.08
  -2  -2  11   23.71    8.49
   2   2 -11   15.93    3.07
   2   2 -11   12.09    5.71
   2   2 -11   18.87    5.13
  -2  -2  10  262.78   26.25
   2   2 -10  355.50   23.54
   2   2 -10  289.22   27.83
   2   2 -10  295.64   13.76
   2   2  -9    9.57    4.51
   2   2  -9   20.13    5.82
  -2  -2   9   11.02    5.28
   2   2  -9   14.08    3.45
   2   2  -9   11.91    2.97
   2   2  -8    4.19    2.42
  -2  -2   8   44.24   12.09
   2   2  -8   18.14    6.71
   2   2  -8   39.59    8.24
  -2  -2   8    2.65    1.61
   2   2  -7   25.90    5.01
   2   2  -7   36.45    7.13
  -2  -2   7   26.67    6.42
   2   2  -7   30.13    6.04
  -2  -2   7   35.10    4.97
   2   2  -7   39.43    5.77
  -2  -2   6  689.54   22.26
   2   2  -6  773.23   25.57
  -2  -2   6  866.98   37.80
   2   2  -6  856.81   33.35
   2   2  -6  672.63   24.28
   2   2  -5   59.60    8.03
   2   2  -5   74.36    7.68
  -2  -2   5   77.48    7.37
  -2  -2   5   56.23    8.50
  -2  -2   4 1162.58   29.46
   2   2  -4 1199.23   33.54
   2   2  -3  378.99   17.57
  -2  -2   3  381.67   16.94
  -2  -2   3  313.28   17.36
   2   2  -3  311.85   19.66
   2   2  -3  376.78   18.46
   2   2  -2   21.32    4.64
  -2  -2   2   15.92    2.26
   2   2  -2  220.95   20.26
  -2  -2   2  228.18   18.41
   2   2  -2   31.10    5.70
   2   2  -1  134.98   10.21
  -2  -2   1  141.31   10.94
  -2  -2   1  124.61   10.93
   2   2  -1  141.88   11.98
   2   2  -1  133.30   10.83
  -2  -2   0 2620.81   47.40
   2   2   0 2747.85   51.31
   2   2   0 2706.79   45.45
  -2  -2   0 2698.18   44.96
   2   2   0 2742.16   48.81
   2   2   1  191.82   13.52
   2   2   1  243.82   13.46
  -2  -2  -1  244.04   13.55
  -2  -2  -1  234.53   14.12
   2   2   1  202.82   13.53
   2   2   1  234.23   14.05
   2   2   2  804.57   26.18
   2   2   2  601.89   29.81
  -2  -2  -2  586.43   32.28
   2   2   2  719.49   26.98
   2   2   2  783.31   26.08
  -2  -2  -2  711.20   24.34
   2   2   2  828.07   24.83
  -2  -2  -2  828.85   25.04
  -2  -2  -3  879.74   43.97
   2   2   3  852.04   37.09
   2   2   3  949.81   28.54
  -2  -2  -3  998.93   27.85
   2   2   3 1010.52   27.28
   2   2   3  940.45   28.54
  -2  -2  -3  954.60   28.86
   2   2   3  945.40   29.45
  -2  -2  -4  412.56   30.08
   2   2   4  222.79   19.16
  -2  -2  -4  240.55   13.80
   2   2   4  240.82   13.45
   2   2   4  250.53   15.32
   2   2   4  245.39   14.57
   2   2   4  358.79   22.74
  -2  -2  -4  332.86   18.59
  -2  -2  -5   52.59    9.44
   2   2   5   48.45    8.98
  -2  -2  -5   56.17    6.64
   2   2   5   57.69    6.59
   2   2   5   42.59    7.31
   2   2   5   53.38    6.38
   2   2   5   52.88    6.71
  -2  -2  -5   42.02    6.31
  -2  -2  -6   32.38    8.88
   2   2   6   17.93    5.63
   2   2   6   17.16    3.50
   2   2   6   23.17    3.91
  -2  -2  -6   17.44    4.66
   2   2   6   22.36    4.31
  -2  -2  -6   26.44    4.42
   2   2   6   23.92    4.23
   2   2   7  373.08   17.15
  -2  -2  -7  379.20   17.40
   2   2   7  331.49   26.10
  -2  -2  -7  347.90   27.49
   2   2   7  345.95   16.03
  -2  -2  -7  293.22   22.90
   2   2   7  352.09   17.60
   2   2   8  489.01   20.76
  -2  -2  -8  418.60   30.85
   2   2   8  467.65   33.44
  -2  -2  -8  509.85   19.87
   2   2   8  471.62   18.94
   2   2   8  453.35   17.48
   2   2   8  451.60   24.21
  -2  -2  -8  388.66   27.90
  -2  -2  -9   59.21   11.73
   2   2   9   63.70   12.74
  -2  -2  -9   65.54    6.99
   2   2   9   64.57    7.13
  -2  -2  -9   57.70   10.37
   2   2   9   56.23    8.34
   2   2   9   53.85    7.32
  -2  -2 -10   -0.38    2.93
  -2  -2 -10    1.39    2.01
   2   2  10    1.53    1.83
   2   2  10   -0.52    1.18
  -2  -2 -10    0.00    1.39
   2   2  10    3.31    2.02
   2   2  11  257.00   14.82
  -2  -2 -11  208.15   24.57
  -2  -2 -11  265.99   14.00
   2   2  11  205.59   16.91
  -2  -2 -11  235.63   22.65
  -2  -2 -12   12.64    5.89
   2   2  12   14.50    3.98
   2   2  12   13.60    3.27
  -2  -2 -12   15.04    6.60
   2   2  13  606.79   20.78
  -2  -2 -13  502.00   41.77
   2   2  13  489.10   24.37
  -2  -2 -13  508.62   34.88
   2   2  14   37.47    5.11
  -2  -2 -14   37.24   11.98
   2   2  15   23.10    3.76
  -2  -2 -15   27.82   10.27
  -2  -2 -16    7.79    6.15
  -2  -2 -17   52.99   15.84
   2   2  17   61.43   13.29
  -2  -2 -18   -3.23    4.12
   2   2  18    8.78    6.26
  -2  -2 -19   20.32   10.46
   2   2  19   20.56    6.36
  -2  -2 -20    0.88    6.17
  -2  -2 -21   -3.52    7.36
  -2  -2 -22   -3.37    6.63
  -2  -2 -23    7.52    8.38
   2   3 -21    2.46    6.18
   2   3 -20    2.26    3.36
  -2  -3  19    0.76    3.55
   2   3 -19    4.93    9.45
  -2  -3  18    4.49    4.44
   2   3 -18    8.01    6.43
  -2  -3  17   -1.70    4.64
   2   3 -17   -4.69    6.20
  -2  -3  16    9.86    3.28
   2   3 -16   15.47    7.92
  -2  -3  15   34.00   11.15
   2   3 -15   34.79   10.94
  -2  -3  14   -0.70    5.50
   2   3 -14    6.46    2.42
   2   3 -14    4.74    1.56
  -2  -3  13   25.29    8.74
   2   3 -13   44.97    8.53
   2   3 -13   28.83   10.58
  -2  -3  12   10.90    3.47
   2   3 -12   21.56    3.31
   2   3 -12   28.05   10.26
   2   3 -12   25.66    6.25
  -2  -3  11  297.82   30.58
   2   3 -11  339.37   24.20
   2   3 -11  358.44   35.63
   2   3 -11  271.63   13.12
   2   3 -10   64.75    6.96
   2   3 -10   70.62   14.91
  -2  -3  10   58.52   12.79
   2   3 -10   84.89   11.79
   2   3 -10   64.20    7.82
  -2  -3  10   70.45    6.87
   2   3  -9   39.62    5.37
   2   3  -9   42.54    7.77
   2   3  -9   37.14    6.71
  -2  -3   9   41.04    5.47
  -2  -3   9   44.85    9.89
   2   3  -8    3.83    4.24
  -2  -3   8   -1.45    3.59
   2   3  -8    1.84    1.00
   2   3  -8    1.95    1.43
  -2  -3   8    2.61    2.03
  -2  -3   7  108.02   13.45
   2   3  -7  147.44   14.53
   2   3  -7  113.28   12.03
  -2  -3   7  141.25   10.54
  -2  -3   6    1.92    0.52
  -2  -3   6    0.23    0.76
  -2  -3   5  130.14   12.34
   2   3  -5  175.56   16.07
   2   3  -4   34.89    5.88
  -2  -3   4   44.55    6.75
   2   3  -4   49.13    8.80
  -2  -3   3  731.07   25.56
   2   3  -3  788.05   28.42
   2   3  -3  744.51   30.55
  -2  -3   3  680.70   25.60
  -2  -3   2  134.26    9.70
   2   3  -2  146.55   11.51
   2   3  -2  169.99   12.44
  -2  -3   2  153.94   12.12
   2   3  -2  151.52   13.72
  -2  -3   1  604.80   20.52
   2   3  -1  711.26   24.57
   2   3  -1  839.93   27.04
   2   3  -1  628.02   27.55
  -2  -3   1  814.20   27.77
   2   3  -1  803.20   30.05
   2   3   0   -0.62    1.25
  -2  -3   0    3.44    2.50
   2   3   0    1.70    1.37
   2   3   1  522.47   23.77
  -2  -3  -1  306.93   16.65
   2   3   1  293.19   15.91
  -2  -3  -1  376.90   20.18
   2   3   1  382.21   22.51
   2   3   1  583.38   35.19
   2   3   1  561.46   26.25
   2   3   2  294.77   26.00
   2   3   2  345.89   18.10
   2   3   2  415.25   20.46
  -2  -3  -2  412.84   19.85
  -2  -3  -2  459.29   19.61
   2   3   2  404.80   18.44
  -2  -3  -2  341.20   19.08
   2   3   2  362.72   20.25
   2   3   3  791.27   25.76
  -2  -3  -3  564.71   34.56
   2   3   3  509.50   31.29
  -2  -3  -3  768.51   29.00
   2   3   3  766.47   29.89
  -2  -3  -3  815.45   28.06
   2   3   3  776.00   26.99
   2   3   4  251.63   14.51
  -2  -3  -4  197.72   22.05
   2   3   4  214.32   19.85
   2   3   4  226.67   17.31
  -2  -3  -4  224.53   16.00
   2   3   4  223.53   14.06
  -2  -3  -4  247.25   15.56
   2   3   5  337.73   17.12
  -2  -3  -5  335.12   18.27
   2   3   5  357.32   17.84
  -2  -3  -5  374.91   29.52
   2   3   5  301.54   24.38
   2   3   5  333.34   24.26
  -2  -3  -5  320.81   19.96
  -2  -3  -6   15.87    5.63
   2   3   6   13.07    4.71
   2   3   6   11.31    3.10
   2   3   6   13.36    3.18
   2   3   6   10.29    4.02
  -2  -3  -6   10.58    2.92
  -2  -3  -6   10.81    3.76
   2   3   7   58.12   11.09
   2   3   7   49.26    7.96
  -2  -3  -7   70.29    8.41
   2   3   7   69.37    7.32
  -2  -3  -7   57.01   12.00
  -2  -3  -7   48.75    8.90
   2   3   7   74.70    8.49
   2   3   8  750.43   42.97
  -2  -3  -8  769.52   43.53
  -2  -3  -8  706.99   40.02
  -2  -3  -8  838.30   26.88
   2   3   8  867.36   27.90
   2   3   9  518.75   36.89
  -2  -3  -9  558.35   38.25
  -2  -3  -9  452.12   33.41
  -2  -3  -9  534.85   21.53
  -2  -3 -10  301.13   29.24
  -2  -3 -10  281.73   26.90
  -2  -3 -10  372.01   17.81
  -2  -3 -11   92.13   16.02
  -2  -3 -11   79.02   14.74
  -2  -3 -11   99.97    9.01
  -2  -3 -12   -0.37    1.12
  -2  -3 -12   -3.33    3.55
   2   3  12    2.57    2.20
   2   3  12    1.03    0.23
  -2  -3 -12    1.05    3.14
  -2  -3 -13   82.19    7.63
  -2  -3 -13   57.86   13.77
   2   3  13   70.82    8.29
   2   3  13   64.19    9.60
  -2  -3 -14  170.36   25.20
   2   3  14  190.74   13.50
   2   3  14  167.97   15.21
  -2  -3 -15   20.37    9.66
   2   3  15   21.00    3.79
   2   3  15   19.11    4.47
  -2  -3 -16    3.90    5.78
  -2  -3 -17   -3.09    4.95
  -2  -3 -18   14.65    8.20
  -2  -3 -19   -6.37    7.67
   2   3  19    3.34    4.99
  -2  -3 -20   12.11    9.03
   2   3  20   15.54    6.76
  -2  -3 -21   -1.89    9.88
  -2  -3 -22    2.68    6.57
  -2  -3 -23    5.06    6.55
   2   4 -20    4.49    5.57
   2   4 -19   -0.33    2.90
  -2  -4  18   16.93    9.69
   2   4 -18   10.29    9.95
  -2  -4  17    8.02    6.58
   2   4 -17    7.70    6.82
  -2  -4  16    1.10    4.90
   2   4 -16   -5.64    5.25
  -2  -4  15    5.20    3.10
   2   4 -15    8.41    7.34
  -2  -4  14   40.19   13.01
   2   4 -14   25.91   11.62
  -2  -4  13    3.02    3.80
   2   4 -13    2.22    4.95
  -2  -4  12   87.05   16.50
   2   4 -12   98.45   19.42
   2   4 -11    7.06    2.51
   2   4 -11   11.03    6.33
   2   4 -11    8.93    2.63
  -2  -4  11   14.50    7.67
   2   4 -11   10.65    3.31
  -2  -4  11    9.08    2.28
   2   4 -10  110.69   10.12
   2   4 -10  100.11   17.78
  -2  -4  10  104.90   15.93
   2   4 -10  144.05   15.34
   2   4 -10  109.94   11.31
  -2  -4  10  140.92   10.26
   2   4  -9    4.95    2.59
  -2  -4   9    5.96    3.87
   2   4  -9    6.01    2.95
   2   4  -9    4.97    1.45
  -2  -4   9    6.12    2.03
   2   4  -8  115.03    9.13
   2   4  -8  141.22   15.28
  -2  -4   8  133.88   10.83
  -2  -4   8  137.70   16.34
   2   4  -7   28.24    6.38
  -2  -4   7   17.09    4.54
  -2  -4   7   32.30    4.87
  -2  -4   7   29.67    5.75
  -2  -4   6  674.57   26.74
   2   4  -6  728.36   33.44
  -2  -4   5  232.90   16.12
   2   4  -5  264.82   19.61
  -2  -4   5  252.60   16.34
  -2  -4   4   45.78    7.85
   2   4  -4   45.35   10.03
   2   4  -3  104.68   11.44
  -2  -4   3  113.51   10.67
  -2  -4   3   98.41    8.14
  -2  -4   3  122.91   11.59
  -2  -4   2 1067.71   27.46
   2   4  -2 1004.41   32.54
  -2  -4   2  643.18   25.46
   2   4  -2  908.74   34.69
   2   4  -2 1212.09   43.94
  -2  -4   2  840.22   31.49
  -2  -4   1  394.47   14.93
   2   4  -1  448.74   17.98
  -2  -4   1  566.45   23.52
   2   4  -1  501.65   24.71
   2   4  -1  426.20   24.24
  -2  -4   1  549.53   24.40
   2   4   0  597.32   20.36
  -2  -4   0  665.53   25.77
   2   4   0  631.62   27.08
  -2  -4   0  652.03   26.65
   2   4   1   48.67   10.84
   2   4   1   42.54    5.68
   2   4   1   54.24    8.37
   2   4   1   48.48    8.20
  -2  -4  -1   53.97    8.02
  -2  -4  -1   60.52    7.91
  -2  -4  -2   19.01    8.76
  -2  -4  -2    2.97    3.56
   2   4   2   44.36   19.95
  -2  -4  -2   17.91    9.02
   2   4   2   46.17    9.83
   2   4   3  201.62   23.70
   2   4   3  272.23   17.08
  -2  -4  -3  266.17   17.72
  -2  -4  -3  285.89   16.92
  -2  -4  -3  286.36   17.59
  -2  -4  -3  246.29   18.29
   2   4   3  226.24   17.53
  -2  -4  -4 1271.57   59.09
   2   4   4 1121.71   34.70
  -2  -4  -4 1144.18   36.98
  -2  -4  -4 1177.14   34.23
  -2  -4  -4 1150.98   36.75
  -2  -4  -4 1242.65   42.76
   2   4   4 1194.25   45.90
  -2  -4  -5  772.37   48.01
   2   4   5  653.22   39.83
   2   4   5  925.66   30.49
  -2  -4  -5  957.11   33.36
  -2  -4  -5 1012.40   31.67
  -2  -4  -5  973.96   33.23
   2   4   5  951.45   44.17
  -2  -4  -5  795.92   34.76
   2   4   6  708.26   40.58
  -2  -4  -6  860.24   51.89
  -2  -4  -6  832.66   30.73
   2   4   6  802.84   28.44
  -2  -4  -6  866.35   29.79
  -2  -4  -6  885.50   31.51
   2   4   6  780.11   41.46
  -2  -4  -6  714.60   34.75
  -2  -4  -7   91.65    9.52
  -2  -4  -7   82.97   16.13
   2   4   7   71.87   12.73
  -2  -4  -7   58.90   10.83
  -2  -4  -7   87.65    9.46
   2   4   7   75.35   11.67
  -2  -4  -7   87.97    9.97
  -2  -4  -8  484.57   21.61
  -2  -4  -8  441.83   21.74
  -2  -4  -8  465.62   23.05
   2   4   8  409.42   32.88
  -2  -4  -8  379.57   31.13
  -2  -4  -8  331.80   25.19
   2   4   8  331.47   23.72
   2   4   9   22.13    8.16
   2   4   9   35.64    7.80
  -2  -4  -9   29.98    8.71
  -2  -4  -9   30.18    8.68
  -2  -4  -9   37.30    6.13
  -2  -4 -10    9.41    5.15
  -2  -4 -10    8.93    2.97
  -2  -4 -10   12.95    7.90
  -2  -4 -11  471.18   22.97
  -2  -4 -11  479.29   21.06
  -2  -4 -11  428.96   36.85
  -2  -4 -11  424.67   36.26
  -2  -4 -12   80.42    8.60
  -2  -4 -12   79.15   16.46
  -2  -4 -12   67.94   14.60
  -2  -4 -13   69.64    8.00
  -2  -4 -13   67.93   15.87
   2   4  14    4.65    2.21
  -2  -4 -14    2.02    0.95
  -2  -4 -14   -0.43    3.89
  -2  -4 -15    7.22    2.07
   2   4  15    7.15    3.03
   2   4  15    7.11    3.11
  -2  -4 -15    6.89    5.03
   2   4  16   12.19    4.15
   2   4  16   14.38    3.72
  -2  -4 -16    4.05    2.46
  -2  -4 -17   62.57   17.53
  -2  -4 -18    8.61    7.32
  -2  -4 -19   37.80   14.97
  -2  -4 -20    0.40    2.59
  -2  -4 -21   18.80   12.04
  -2  -4 -22  -17.29   14.10
  -2  -4 -23    3.23    1.93
  -2  -4 -24   11.03    8.75
   2   5 -19    6.54   10.43
   2   5 -18   -5.97    8.36
   2   5 -17    2.00    4.46
   2   5 -16    0.24    5.70
  -2  -5  16    0.13    6.69
   2   5 -15   40.59   14.04
  -2  -5  15   57.17   15.61
   2   5 -14    7.79    2.34
  -2  -5  14    4.01    1.67
   2   5 -13    5.04    4.93
  -2  -5  13   -3.08    6.68
   2   5 -12    0.41    5.29
  -2  -5  12    1.73    0.64
  -2  -5  12   -0.97    4.63
   2   5 -11   28.15    9.70
  -2  -5  11   37.53    5.61
  -2  -5  11   26.67    8.24
   2   5 -10    7.77    1.94
   2   5 -10    8.66    3.32
  -2  -5  10   11.17    3.04
  -2  -5  10    9.83    4.46
   2   5  -9  644.72   22.96
  -2  -5   9  674.81   37.68
   2   5  -8    4.54    1.33
  -2  -5   8    3.41    3.05
   2   5  -8    0.92    0.59
  -2  -5   8    2.43    0.30
   2   5  -7   37.03    8.78
  -2  -5   7   25.95    5.32
  -2  -5   7   42.37    9.14
   2   5  -6   16.86    5.06
  -2  -5   6   19.64    5.13
  -2  -5   6   17.57    4.06
  -2  -5   6   15.29    3.93
   2   5  -5  897.55   37.48
  -2  -5   5  852.09   30.71
  -2  -5   5  830.88   28.17
  -2  -5   5  845.04   32.35
   2   5  -4   16.29    6.20
  -2  -5   4    7.73    2.76
  -2  -5   4   20.54    4.84
  -2  -5   4   11.04    4.64
  -2  -5   3  543.40   17.31
  -2  -5   3  678.13   27.37
   2   5  -3  658.00   30.83
   2   5  -3  521.36   30.78
  -2  -5   3  687.30   29.08
  -2  -5   2   31.70    3.48
  -2  -5   2   47.22    7.35
   2   5  -2   38.99    7.33
   2   5  -2   32.66    7.02
  -2  -5   2   44.70    7.48
   2   5  -1  205.14   12.43
  -2  -5   1   24.51    6.43
   2   5  -1   70.79   12.92
   2   5  -1  182.39   22.24
  -2  -5   1   56.39   11.18
   2   5   0  334.70   13.36
  -2  -5   0  366.71   20.61
   2   5   0  341.68   21.09
  -2  -5   0  332.55   22.41
   2   5   0  315.23   22.96
  -2  -5   0  358.22   21.59
   2   5   1  451.44   29.03
   2   5   1  491.76   17.72
  -2  -5  -1  472.44   23.47
  -2  -5  -1  480.76   27.16
   2   5   1  487.92   25.38
  -2  -5  -1  470.62   28.25
  -2  -5  -1  485.04   25.09
  -2  -5  -2   31.14    8.23
   2   5   2   58.83   15.47
   2   5   2   81.31    9.25
   2   5   2   39.79    8.42
  -2  -5  -2   61.52   10.90
   2   5   2   79.50   12.80
  -2  -5  -2  118.54   14.70
  -2  -5  -2   23.35    5.03
  -2  -5  -3  846.61   31.17
   2   5   3  644.70   43.72
  -2  -5  -3  826.65   34.53
   2   5   3  790.93   30.99
  -2  -5  -3  870.21   33.54
  -2  -5  -3  729.69   34.78
   2   5   3  693.28   33.73
  -2  -5  -4  108.21   11.07
   2   5   4   72.64   15.34
  -2  -5  -4  103.74   11.99
   2   5   4  103.02   11.01
  -2  -5  -4  116.32   12.34
   2   5   4   86.07   12.64
  -2  -5  -4   89.56   11.88
  -2  -5  -5  115.20   11.94
   2   5   5   84.97   17.46
  -2  -5  -5  126.70   14.04
  -2  -5  -5  134.65   15.33
   2   5   5  130.35   20.69
  -2  -5  -5  157.32   19.55
  -2  -5  -6  488.79   24.80
  -2  -5  -6  334.03   33.89
   2   5   6  308.82   29.63
  -2  -5  -6  421.11   23.72
  -2  -5  -6  463.42   24.57
   2   5   6  463.42   34.25
  -2  -5  -6  343.41   25.23
  -2  -5  -7  509.33   24.70
   2   5   7  391.11   32.45
  -2  -5  -7  517.24   48.28
  -2  -5  -7  483.60   24.97
  -2  -5  -7  489.83   25.42
  -2  -5  -7  351.04   26.70
   2   5   7  479.77   36.12
  -2  -5  -8  488.54   23.60
   2   5   8  335.15   30.09
  -2  -5  -8  413.69   37.78
  -2  -5  -8  455.32   24.10
  -2  -5  -8  466.94   24.45
   2   5   8  387.04   31.08
  -2  -5  -8  329.55   27.28
  -2  -5  -9    2.28    1.93
  -2  -5  -9    0.39    2.77
   2   5   9   -1.12    1.43
  -2  -5  -9    3.09    2.21
  -2  -5  -9   -0.05    0.99
  -2  -5  -9    1.77    1.06
  -2  -5 -10  101.45   10.53
  -2  -5 -10  110.03   17.60
   2   5  10   85.54   13.49
  -2  -5 -10  105.39   11.46
  -2  -5 -10  108.32   12.06
  -2  -5 -10   98.42   17.70
  -2  -5 -11   86.70   10.15
  -2  -5 -11   94.49   10.77
  -2  -5 -11   68.87   14.21
  -2  -5 -11   99.50   10.19
  -2  -5 -11   77.54   16.04
  -2  -5 -12  207.19   15.25
  -2  -5 -12  215.03   16.34
  -2  -5 -12  198.89   27.40
  -2  -5 -13    7.58    2.79
  -2  -5 -13    7.28    3.99
  -2  -5 -14   56.73    7.43
  -2  -5 -14   51.06   14.28
  -2  -5 -15   10.01    3.12
  -2  -5 -15   15.76   10.21
   2   5  16    2.19    1.98
  -2  -5 -16    1.76    1.25
  -2  -5 -16   -0.27    4.42
  -2  -5 -17    1.37    1.35
  -2  -5 -17   -3.31    4.55
  -2  -5 -18   52.93   17.32
  -2  -5 -19   -6.38    8.60
  -2  -5 -20   44.10   15.47
  -2  -5 -21    0.10    7.30
  -2  -5 -22    1.71    6.82
  -2  -5 -23   -0.59    2.83
  -2  -5 -24   -1.06    4.58
   2   6 -18    1.91    6.44
   2   6 -17   19.64   10.76
   2   6 -16   -2.61    4.01
   2   6 -15    3.92    4.85
  -2  -6  14   40.95   12.46
   2   6 -14   29.17   11.97
  -2  -6  13    6.37    2.02
   2   6 -13    3.08    0.35
  -2  -6  12   37.64    9.60
   2   6 -12   39.46   12.95
  -2  -6  12   59.94    6.94
  -2  -6  11    6.72    4.87
   2   6 -11   -3.60    6.55
  -2  -6  11    5.69    2.05
  -2  -6  10   29.10    5.53
  -2  -6  10   32.14    7.94
  -2  -6   9    1.85    1.37
   2   6  -9    1.36    1.46
  -2  -6   9    3.11    1.68
   2   6  -8  323.71   20.89
  -2  -6   8  356.13   23.20
  -2  -6   7    0.70    2.04
  -2  -6   7   -2.36    1.39
   2   6  -7   -2.72    2.57
  -2  -6   7   -0.83    0.21
  -2  -6   6  317.01   20.61
  -2  -6   6  323.66   19.83
   2   6  -5   11.23    6.13
  -2  -6   5    8.86    2.55
  -2  -6   5    5.33    1.54
  -2  -6   5    7.93    3.95
  -2  -6   4  294.88   13.96
  -2  -6   4  189.72   16.06
   2   6  -4  275.51   30.07
  -2  -6   4  193.99   17.10
  -2  -6   3  118.00    6.30
   2   6  -3  156.79   15.50
  -2  -6   3  158.08   13.89
   2   6  -3  125.12   15.71
  -2  -6   3  166.18   15.21
   2   6  -2 1055.22   46.60
   2   6  -2 1113.56   41.52
  -2  -6   2 1061.21   42.94
  -2  -6   2 1060.81   36.77
  -2  -6   1  208.82   18.80
   2   6  -1  221.11   17.81
  -2  -6   1  219.65   16.50
   2   6  -1  177.50   18.26
  -2  -6   0  137.91   15.44
   2   6   0  144.66   15.05
  -2  -6   0  143.40   13.51
   2   6   0  103.20    5.84
   2   6   0  122.89   15.40
   2   6   1  129.91    8.41
  -2  -6  -1   71.43    9.64
  -2  -6  -1  104.23   13.96
  -2  -6  -1  106.85   14.73
   2   6   1  110.32   16.69
   2   6   2 1517.22   70.28
   2   6   2 1381.17   31.07
  -2  -6  -2 1212.12   45.06
   2   6   2 1400.00   50.79
  -2  -6  -2 1260.56   49.37
  -2  -6  -3 1023.62   39.88
   2   6   3  869.31   53.52
  -2  -6  -3 1082.80   37.49
  -2  -6  -3  921.74   42.11
   2   6   3  858.72   40.53
  -2  -6  -4  506.69   27.97
   2   6   4  479.40   42.75
  -2  -6  -4  506.65   25.83
   2   6   4  534.01   33.72
  -2  -6  -4  558.04   33.66
  -2  -6  -5  997.86   38.72
   2   6   5  871.15   55.99
  -2  -6  -5 1055.02   37.38
   2   6   5  990.85   47.06
  -2  -6  -5  880.59   42.09
   2   6   6   -1.64    4.54
  -2  -6  -6    4.89    2.39
  -2  -6  -6    2.44    2.81
   2   6   6    0.27    1.76
  -2  -6  -6    9.68    3.98
  -2  -6  -6    3.73    3.77
  -2  -6  -7  172.94   15.75
  -2  -6  -7  147.20   24.44
   2   6   7  120.99   19.46
   2   6   7  170.12   21.54
  -2  -6  -7  130.33   16.93
  -2  -6  -7  182.24   15.33
  -2  -6  -8   66.25    8.86
  -2  -6  -8   64.81    9.66
   2   6   8   67.73   15.17
   2   6   8   37.49   10.47
  -2  -6  -8   75.89   22.85
  -2  -6  -8   76.45   10.76
  -2  -6  -8   46.93   10.56
  -2  -6  -9 1411.42   43.94
  -2  -6  -9 1235.29   41.58
  -2  -6  -9 1200.43   72.33
  -2  -6  -9 1385.14   45.59
   2   6   9 1235.19   56.93
  -2  -6 -10  337.65   21.53
  -2  -6 -10  298.37   20.38
  -2  -6 -10  280.46   33.29
  -2  -6 -10  332.38   21.98
  -2  -6 -10  246.54   25.76
   2   6  10  264.19   24.88
  -2  -6 -11   85.25   17.19
  -2  -6 -11   98.74   11.82
  -2  -6 -11  104.51   11.19
   2   6  11   74.64   13.42
  -2  -6 -11  103.88   11.84
  -2  -6 -12    1.45    3.75
  -2  -6 -12   -0.30    2.74
  -2  -6 -12   -0.41    1.51
  -2  -6 -12   -1.79    2.02
  -2  -6 -13  209.19   17.25
  -2  -6 -13  199.61   16.30
  -2  -6 -13  231.46   17.25
  -2  -6 -14   32.33   10.93
  -2  -6 -14   41.67    7.37
  -2  -6 -14   52.75    8.58
  -2  -6 -15  275.52   36.18
  -2  -6 -15  270.08   18.13
  -2  -6 -15  289.20   20.07
  -2  -6 -16   -8.18    4.67
  -2  -6 -16    3.15    1.87
  -2  -6 -17   50.15   16.87
  -2  -6 -17   63.44    8.19
  -2  -6 -18    3.04    2.08
  -2  -6 -18    0.48    0.97
  -2  -6 -19    8.74    6.49
  -2  -6 -20    2.99    8.64
  -2  -6 -21   18.36   11.82
  -2  -6 -22  -10.20    8.23
  -2  -6 -23   15.89   14.14
  -2  -6 -24  -16.44   13.73
   2   7 -17   14.78   10.18
   2   7 -17   11.24    9.71
   2   7 -16    2.64    4.45
   2   7 -15   15.27   11.76
   2   7 -14    6.30    5.46
   2   7 -13    8.82    3.81
   2   7 -12    3.87    5.11
  -2  -7  12    5.17    5.06
  -2  -7  11   68.08   12.41
  -2  -7  11  107.88   11.16
  -2  -7  10    1.78    2.15
  -2  -7  10    4.54    1.98
  -2  -7   9   -0.54    1.36
   2   7  -9    6.06    6.51
   2   7  -9   -1.58    3.23
  -2  -7   9    2.22    2.52
  -2  -7   8   14.23    3.87
  -2  -7   8    6.59    1.99
   2   7  -8    9.04    4.69
   2   7  -8    7.33    3.93
  -2  -7   8   11.26    4.38
  -2  -7   7   24.32    5.77
  -2  -7   7   25.83    4.75
   2   7  -7   34.74   10.72
   2   7  -7   23.53    6.56
  -2  -7   7   23.69    5.84
   2   7  -6    7.68    6.04
  -2  -7   6    5.37    1.65
  -2  -7   6    7.03    2.76
  -2  -7   6    7.90    3.27
  -2  -7   5  444.08   25.69
  -2  -7   5  336.55   13.03
   2   7  -5  351.95   30.47
  -2  -7   5  460.89   26.99
   2   7  -4  138.65   17.86
  -2  -7   4  191.66   16.32
  -2  -7   4  186.25   17.20
  -2  -7   3   39.09    7.04
   2   7  -3   47.96   12.56
  -2  -7   2   64.99    9.61
   2   7  -2   53.34   11.05
  -2  -7   1  499.34   27.90
   2   7  -1  748.46   43.30
  -2  -7   0  492.48   27.82
   2   7   0  390.16   28.43
  -2  -7   0  447.67   29.17
  -2  -7  -1 1048.56   41.75
  -2  -7  -1 1003.06   42.62
  -2  -7  -1  843.06   43.81
   2   7   1  897.12   44.57
   2   7   2 1027.36   23.84
  -2  -7  -2 1075.17   43.52
   2   7   2  942.39   45.13
  -2  -7  -2 1061.66   47.67
  -2  -7  -3   10.71    4.12
   2   7   3   10.65    7.11
  -2  -7  -3    8.32    4.16
  -2  -7  -3   10.60    5.02
   2   7   3    9.17    4.85
  -2  -7  -4  219.43   19.37
   2   7   4  213.99   28.54
  -2  -7  -4  222.19   18.72
  -2  -7  -4  207.68   21.27
   2   7   4  216.48   21.83
  -2  -7  -5   69.17   11.57
   2   7   5   88.32   21.23
  -2  -7  -5   57.24    9.76
   2   7   5  111.95   20.27
  -2  -7  -5   82.26   15.51
  -2  -7  -6  517.68   29.72
   2   7   6  402.94   38.48
  -2  -7  -6  577.45   30.81
   2   7   6  526.78   38.83
  -2  -7  -6  406.38   29.92
  -2  -7  -7  402.28   26.04
  -2  -7  -7  398.56   40.15
  -2  -7  -7  418.74   25.98
   2   7   7  399.06   37.73
  -2  -7  -7  311.59   27.27
  -2  -7  -8  223.31   19.57
  -2  -7  -8  220.51   29.08
  -2  -7  -8  224.36   18.54
   2   7   8  201.40   26.66
  -2  -7  -8  158.44   19.83
  -2  -7  -9   33.84    7.38
   2   7   9   40.44   12.66
  -2  -7  -9   37.96   14.29
  -2  -7  -9   36.99    7.27
  -2  -7  -9   23.43    7.74
  -2  -7 -10  489.17   28.63
  -2  -7 -10  430.68   45.85
   2   7  10  475.83   37.74
  -2  -7 -10  525.79   27.38
  -2  -7 -11  139.40   13.99
  -2  -7 -11  143.40   14.88
  -2  -7 -11  151.07   27.47
  -2  -7 -11  144.38   15.25
   2   7  11  141.81   19.58
  -2  -7 -12  328.51   40.09
  -2  -7 -12  400.99   25.96
  -2  -7 -12  432.32   26.27
   2   7  12  351.13   31.05
  -2  -7 -12  359.03   23.42
  -2  -7 -13    4.83    6.18
  -2  -7 -13   -0.38    1.55
  -2  -7 -13    3.14    2.20
  -2  -7 -13   -0.89    2.70
  -2  -7 -14   11.58    5.69
  -2  -7 -14   19.20    5.68
  -2  -7 -14   17.72    5.25
  -2  -7 -14   17.70    5.04
  -2  -7 -15    7.37    7.06
  -2  -7 -15   12.02    4.32
  -2  -7 -15   13.01    4.29
  -2  -7 -15    7.91    3.27
  -2  -7 -16    5.02    2.56
  -2  -7 -16    6.66    7.81
  -2  -7 -16    5.08    1.99
  -2  -7 -17    4.76    7.11
  -2  -7 -17    3.25    1.72
  -2  -7 -18   34.81    6.64
  -2  -7 -18   30.56   12.51
  -2  -7 -19    2.99    1.85
  -2  -7 -19    3.70    5.85
  -2  -7 -20   -6.28    7.19
  -2  -7 -21    6.68    6.68
  -2  -7 -22   -0.51    3.43
  -2  -7 -23    5.53    9.83
  -2  -7 -24    9.96    9.09
   2   8 -16    5.64    5.22
   2   8 -16    4.86    9.19
   2   8 -15   -1.43    2.14
   2   8 -15    3.92    8.66
   2   8 -14   17.58    7.11
   2   8 -14   -0.70    6.03
   2   8 -13   -0.44    2.84
   2   8 -13    9.04    6.85
   2   8 -12   -4.68    3.71
   2   8 -12   10.07    5.69
   2   8 -11    0.50    2.39
  -2  -8  11    1.06    0.68
  -2  -8  11    1.86    2.21
  -2  -8  10   78.41   10.87
   2   8 -10   64.29   14.94
  -2  -8  10   64.60   10.24
   2   8  -9    2.71    2.31
  -2  -8   9   -0.56    2.74
  -2  -8   9   -0.73    0.17
  -2  -8   9   -2.45    1.52
  -2  -8   8   81.75    8.71
   2   8  -8   81.83   13.18
   2   8  -8   77.58   16.45
  -2  -8   8  113.11   13.66
  -2  -8   8  112.89   12.77
  -2  -8   7    1.55    1.56
  -2  -8   7    0.01    0.23
   2   8  -7   -1.35    2.45
   2   8  -7   -0.97    1.10
  -2  -8   6   11.94    1.88
   2   8  -6   18.52    9.52
  -2  -8   6   14.94    5.54
  -2  -8   6   11.99    5.20
   2   8  -5  110.42   17.54
  -2  -8   5  143.92   14.94
  -2  -8   4   86.33   11.81
   2   8  -4   80.38   15.61
  -2  -8   3   65.65   10.45
   2   8  -3   49.02   10.36
  -2  -8   2  389.69   26.08
   2   8  -2  278.40   26.72
  -2  -8   1   49.65    9.32
   2   8  -1   37.26    8.94
  -2  -8   0   40.19    8.41
   2   8   0   96.70   20.17
  -2  -8  -1  192.98   18.26
   2   8   1  152.80   19.04
   2   8   2  523.64   12.87
   2   8   2  532.45   35.85
   2   8   3   18.73    6.38
   2   8   4    4.06    4.91
   2   8   5   25.66    7.89
   2   8   6   89.76   21.34
   2   8   7  602.68   46.25
  -2  -8  -7  595.16   31.14
  -2  -8  -8  136.29   15.96
  -2  -8  -8  145.61   15.73
  -2  -8  -8  167.16   30.49
   2   8   8  161.99   26.13
  -2  -8  -9  166.29   17.53
  -2  -8  -9  178.21   17.54
  -2  -8  -9  161.08   27.36
   2   8   9  153.41   24.20
  -2  -8 -10    5.85    2.39
   2   8  10   17.43    9.03
  -2  -8 -10   12.05    5.57
  -2  -8 -10    8.86    6.38
  -2  -8 -11   41.89    8.55
   2   8  11   46.14   11.20
  -2  -8 -11   47.33    8.91
  -2  -8 -11   39.33   15.85
   2   8  12   27.32    8.54
  -2  -8 -12   26.29    6.75
  -2  -8 -12   30.69    6.90
  -2  -8 -12   26.68   11.59
  -2  -8 -13   78.75   12.03
  -2  -8 -13   84.07   11.63
  -2  -8 -13   83.69   12.30
  -2  -8 -13   69.97   19.96
  -2  -8 -14   57.59   10.24
  -2  -8 -14   73.71   11.42
  -2  -8 -14   67.37   11.25
  -2  -8 -14   58.12   17.02
  -2  -8 -15  240.55   20.15
  -2  -8 -15  276.70   22.14
  -2  -8 -15  227.80   36.28
  -2  -8 -15  284.94   21.04
  -2  -8 -16    4.91    2.47
  -2  -8 -16   -0.03    8.47
  -2  -8 -16    4.86    2.46
  -2  -8 -17   12.01    4.69
  -2  -8 -17   15.62    9.88
  -2  -8 -17   12.41    4.20
  -2  -8 -18    2.37    2.02
  -2  -8 -18   -7.71    7.19
  -2  -8 -19   80.39   10.45
  -2  -8 -19   62.26   17.67
  -2  -8 -20    9.54    8.38
  -2  -8 -21    8.51    6.83
  -2  -8 -22   -5.19    6.88
  -2  -8 -23   -3.89    9.18
  -2  -8 -24    1.72    3.66
  -2  -8 -25    7.15    7.15
   2   9 -16    1.70    0.70
   2   9 -15   -4.39    2.17
   2   9 -15   -2.04    3.05
   2   9 -14    8.09    7.54
   2   9 -14    9.72    7.26
   2   9 -13   81.21   22.21
   2   9 -13   41.94   12.76
   2   9 -12   -4.00    6.67
   2   9 -12   -4.06    4.45
   2   9 -11    9.77    4.10
   2   9 -10   -3.62    5.74
  -2  -9  10    6.67    3.00
   2   9  -9   25.41    9.63
  -2  -9   9   34.29    7.82
  -2  -9   9   38.77    7.73
   2   9  -8    0.87    2.77
  -2  -9   8    4.45    3.08
  -2  -9   8    4.75    3.41
   2   9  -7  165.90   23.42
  -2  -9   7  225.76   20.91
  -2  -9   7  225.38   19.88
  -2  -9   6   67.84   11.94
   2   9  -6   34.94    9.80
  -2  -9   6   66.57   11.08
   2   9  -5   29.34    9.53
  -2  -9   5   42.82    8.48
   2   9  -4    2.24    2.70
  -2  -9   4    1.07    1.99
   2   9  -3    4.70    5.41
  -2  -9   3   10.98    4.43
   2   9  -2    8.06    3.82
  -2  -9   2   10.70    4.67
   2   9  -1  582.32   41.12
  -2  -9   1  648.77   35.21
   2   9   0  166.45   20.97
   2   9   1  124.18   18.59
   2   9   2    4.87    4.46
   2   9   3   75.58    9.24
   2   9   3   84.23   17.06
   2   9   4  139.23   20.95
   2   9   5  308.47   32.24
   2   9   6  435.91   36.45
   2   9   7  -10.12    7.87
   2   9   8   19.87   11.11
   2   9   9   93.93   22.76
  -2  -9  -9  140.27   32.56
  -2  -9 -10  363.14   43.31
  -2  -9 -10  404.78   27.86
   2   9  10  459.98   43.01
  -2  -9 -11   16.78    5.23
   2   9  11   12.98    6.02
  -2  -9 -11    7.15    9.68
  -2  -9 -12  163.40   30.77
  -2  -9 -12  206.06   20.24
   2   9  12  188.44   26.42
   2   9  13   26.62    9.21
  -2  -9 -13   30.62    7.45
  -2  -9 -13   26.77   10.17
  -2  -9 -14    4.69    2.69
  -2  -9 -14    4.81   11.49
  -2  -9 -15   16.21    5.98
  -2  -9 -15   16.55    4.98
  -2  -9 -15   13.47    4.11
  -2  -9 -16  200.86   20.09
  -2  -9 -16  207.09   19.23
  -2  -9 -16  197.68   36.65
  -2  -9 -17   57.74   10.37
  -2  -9 -17   56.55    9.71
  -2  -9 -17   53.19   19.74
  -2  -9 -18    4.13    2.30
  -2  -9 -18    5.75    1.65
  -2  -9 -18   -2.82    7.78
  -2  -9 -19   -3.78    6.59
  -2  -9 -19    5.38    3.89
  -2  -9 -20   14.28   13.97
  -2  -9 -21    1.25    1.93
  -2  -9 -22    0.61    4.22
  -2  -9 -23   -0.28    4.95
  -2  -9 -24   22.02   15.99
  -2  -9 -25  -10.72    9.53
   2  10 -15   -6.16    6.97
   2  10 -14   -2.16    5.56
   2  10 -14    1.05    2.10
   2  10 -13   -3.00    4.93
   2  10 -13    0.82    5.57
   2  10 -12    3.04    3.74
   2  10 -12    6.22    7.06
   2  10 -11  -15.06    8.96
   2  10 -10   59.66   15.81
  -2 -10   9   -0.78    2.70
   2  10  -9   -3.27    1.43
  -2 -10   8   19.45    6.44
  -2 -10   8   26.11    6.81
   2  10  -8    7.61    5.81
  -2 -10   7   13.63    5.40
   2  10  -7   18.54    9.66
  -2 -10   7    8.08    3.12
   2  10  -6   72.06   15.76
  -2 -10   6   94.50   13.51
   2  10  -5   10.65    6.84
  -2 -10   5    3.53    1.48
   2  10  -4  480.79   41.11
  -2 -10   4  607.54   35.46
   2  10  -3  107.57   18.51
  -2 -10   3  164.96   18.67
   2  10  -2   29.43   11.54
  -2 -10   2   37.31    8.64
   2  10  -1   17.19    7.89
   2  10   0  219.73   27.46
   2  10   1  111.67   18.51
   2  10   2   15.81    8.32
   2  10   3  193.59   23.75
   2  10   4   17.69    6.54
   2  10   4   21.37    9.87
   2  10   5  254.94   29.22
   2  10   6   85.98   20.27
   2  10   7  538.30   47.28
   2  10   8   42.22   16.99
   2  10   9  147.57   26.09
  -2 -10 -10    2.73    7.36
   2  10  10    0.35    3.49
  -2 -10 -11  103.15   24.32
   2  10  11  105.19   20.35
  -2 -10 -12   10.23    7.03
  -2 -10 -12   11.37    5.20
   2  10  12   13.11    7.14
  -2 -10 -13   65.84   19.17
  -2 -10 -13   80.63   13.62
   2  10  13   71.76   16.79
  -2 -10 -14   -5.10    9.72
  -2 -10 -14   -0.89    1.53
   2  10  14    4.58    1.51
  -2 -10 -15    3.76    2.93
  -2 -10 -15    3.55    6.56
  -2 -10 -16   21.44   11.90
  -2 -10 -16   21.01    6.09
  -2 -10 -16   25.58    7.28
  -2 -10 -17   51.53   21.44
  -2 -10 -17   59.42   11.37
  -2 -10 -17   56.24   10.90
  -2 -10 -18    7.35    8.68
  -2 -10 -18   14.65    5.21
  -2 -10 -18   19.45    6.65
  -2 -10 -19   14.67   10.12
  -2 -10 -19   22.01    6.84
  -2 -10 -19   18.75    6.02
  -2 -10 -20   -2.35    6.44
  -2 -10 -20    4.69    3.55
  -2 -10 -20   -0.65    2.73
  -2 -10 -21   -8.75   10.75
  -2 -10 -22   13.12   10.53
  -2 -10 -23   -6.69    0.44
  -2 -10 -24   -5.20    7.48
  -2 -10 -25    8.57   10.28
   2  11 -13    1.21    2.25
   2  11 -13    9.20    6.95
   2  11 -12  -23.32   14.28
   2  11 -12   -8.51    8.86
   2  11 -11    0.02    1.86
   2  11 -10   -4.49    6.20
  -2 -11   9   59.67   11.63
  -2 -11   9   70.52   11.91
   2  11  -9   47.48   14.39
  -2 -11   8   27.88    7.76
  -2 -11   8   25.14    6.56
   2  11  -8   32.34   11.27
  -2 -11   7   89.55   14.19
   2  11  -7   90.55   18.77
  -2 -11   7  104.39   15.62
   2  11  -6    7.96    3.26
  -2 -11   6    7.63    4.13
   2  11  -5   -2.85    4.10
  -2 -11   5    2.35    2.43
   2  11  -4    4.14    4.03
  -2 -11   4    4.57    2.09
   2  11  -3  290.20   34.04
  -2 -11   3  350.80   29.02
   2  11  -2  153.14   23.40
  -2 -11   2  216.36   22.56
   2  11  -1    4.14    5.70
   2  11   0   13.57    6.49
   2  11   1    3.68    8.24
   2  11   2  349.13   33.87
   2  11   3  153.62   24.07
   2  11   4  335.42   13.92
   2  11   4  477.70   41.00
   2  11   5  121.43   12.81
   2  11   5  120.56   22.31
   2  11   6   11.54    5.10
   2  11   7   33.97   12.96
   2  11   8  267.59   37.25
   2  11   9   42.45   16.61
   2  11  10  135.88   26.18
   2  11  11   12.78    8.91
   2  11  12   13.08    7.72
  -2 -11 -12   11.41   12.29
  -2 -11 -13    1.27    2.22
   2  11  13   -1.30    3.70
  -2 -11 -13    9.48   11.62
  -2 -11 -14  208.25   36.23
  -2 -11 -14  217.37   22.23
   2  11  14  244.73   31.38
  -2 -11 -15   39.93   14.94
  -2 -11 -15   56.47   11.05
   2  11  15   61.94   16.81
  -2 -11 -16    2.57    2.10
  -2 -11 -16    9.82   10.35
  -2 -11 -17   -7.45    9.37
  -2 -11 -17   -1.33    1.99
  -2 -11 -17    1.46    2.44
  -2 -11 -18    9.09    6.81
  -2 -11 -18    1.44    0.80
  -2 -11 -18    8.96    5.02
  -2 -11 -19    1.86    3.75
  -2 -11 -19   -4.14    3.01
  -2 -11 -19    2.95    4.30
  -2 -11 -20   10.14    8.45
  -2 -11 -20    1.22    1.15
  -2 -11 -20    5.65    4.49
  -2 -11 -21   -5.40   10.31
  -2 -11 -22   19.39   10.30
  -2 -11 -23   -6.38   12.09
  -2 -11 -24    1.11   12.29
   2  12 -12   11.12    7.59
   2  12 -12   36.08   16.73
   2  12 -11   10.58    9.06
   2  12 -10   20.47    9.18
   2  12  -9   -5.73    5.88
   2  12  -8    2.09    1.59
  -2 -12   8   -1.65    2.92
   2  12  -7    0.70    3.68
  -2 -12   7   -3.95    3.75
  -2 -12   7    2.40    4.44
   2  12  -6   66.96   16.77
  -2 -12   6   77.20   13.05
   2  12  -5   19.59   10.04
  -2 -12   5   27.52    7.99
   2  12  -4    4.05    3.40
  -2 -12   4    4.24    5.24
   2  12  -3    5.20    2.89
  -2 -12   3    9.19    3.91
   2  12  -2    3.10    2.17
  -2 -12   2   -2.40    3.22
   2  12  -1   67.24   14.92
   2  12   0   98.62   18.12
   2  12   1  180.76   25.96
   2  12   2   -3.83    5.48
   2  12   3    3.80    4.46
   2  12   4   64.61   15.44
   2  12   5   53.32    6.95
   2  12   5   84.94   17.58
   2  12   6   12.73    5.08
   2  12   6   15.01    9.03
   2  12   7  127.80   16.00
   2  12   7  163.95   28.69
   2  12   8    8.38    8.24
   2  12   9   31.15   12.51
   2  12  10    7.98    7.14
   2  12  11  267.47   37.71
   2  12  12   50.80   16.44
  -2 -12 -13  149.57   29.83
   2  12  13  172.06   28.37
  -2 -12 -14    2.86    6.22
  -2 -12 -14    3.91    3.98
   2  12  14    0.19    4.28
  -2 -12 -15   21.84   16.15
  -2 -12 -15   13.04    5.33
   2  12  15   19.84    8.45
  -2 -12 -16    4.43    3.60
  -2 -12 -16    5.61    3.18
  -2 -12 -17   55.04   11.87
  -2 -12 -17   52.46   20.02
  -2 -12 -18    0.99    1.66
  -2 -12 -18    6.12    2.76
  -2 -12 -18    1.79    8.98
  -2 -12 -19    5.00    2.52
  -2 -12 -19    8.36    4.07
  -2 -12 -19   12.70   12.54
  -2 -12 -20    2.82    2.37
  -2 -12 -20   -1.52    3.07
  -2 -12 -20   13.48   14.53
  -2 -12 -21   12.55   11.81
  -2 -12 -22   15.31   11.27
  -2 -12 -23  -10.01   13.24
  -2 -12 -24    1.61   13.48
   2  13 -11   10.54    9.32
   2  13 -10    3.05    5.42
   2  13  -9    8.05    6.25
   2  13  -8   10.71    8.13
  -2 -13   8    0.94    2.83
   2  13  -7    5.13    5.33
  -2 -13   7    4.14    3.16
  -2 -13   7   -1.04    2.41
  -2 -13   6    2.25    2.31
   2  13  -6   -0.26    4.51
  -2 -13   5   31.83    9.21
   2  13  -5   17.35   10.29
  -2 -13   4   48.86   11.75
   2  13  -4   44.07   12.51
  -2 -13   3   51.66   11.65
   2  13  -3   39.96   13.74
  -2 -13   2   24.45    7.85
   2  13  -2   17.13    9.73
   2  13  -1   46.73   13.44
   2  13   0   -2.38    4.97
   2  13   1  134.08   22.83
   2  13   2   84.39   18.61
   2  13   3  103.68   20.88
   2  13   4   57.09   15.39
   2  13   5   15.13    8.29
   2  13   5   14.32    2.95
   2  13   6   59.34    8.27
   2  13   6   87.17   18.53
   2  13   7    6.55    3.20
   2  13   7   16.15   12.30
   2  13   8  188.54   32.20
   2  13   8  133.46   17.91
   2  13   9   13.66   11.35
   2  13   9    2.61    4.69
   2  13  10   37.79   13.82
   2  13  11   30.45   16.34
   2  13  12  152.12   27.94
   2  13  13   41.95   15.23
   2  13  14   51.51   15.47
  -2 -13 -15    7.72    5.32
  -2 -13 -15   14.91    6.12
  -2 -13 -16   10.95   10.30
  -2 -13 -16   13.94    6.88
   2  13  16    5.83    5.53
  -2 -13 -17    2.51    1.62
  -2 -13 -17    2.37   11.41
  -2 -13 -18   43.18   10.48
  -2 -13 -18   31.34   14.84
  -2 -13 -19    8.92    5.10
  -2 -13 -19    3.35    1.90
  -2 -13 -19   12.62    7.32
  -2 -13 -20   14.31    6.62
  -2 -13 -20   11.40    5.06
  -2 -13 -20   21.62   14.10
  -2 -13 -21   -1.65    3.47
  -2 -13 -21    2.58    4.49
  -2 -13 -21   -0.82    9.93
  -2 -13 -22   -5.11   11.43
  -2 -13 -23  -10.99   15.66
  -2 -13 -24    2.68    7.73
   2  14 -10    6.30    8.16
   2  14  -9   -9.88    9.22
   2  14  -8   52.44   18.11
   2  14  -7   10.24    3.15
  -2 -14   7   18.18    7.42
  -2 -14   7   14.04    6.88
  -2 -14   6   18.77    7.84
   2  14  -6   17.71    8.76
  -2 -14   5    4.35    4.14
   2  14  -5   -9.85    8.34
  -2 -14   4   11.84    6.35
   2  14  -4    3.16    3.22
  -2 -14   3   28.19    9.20
   2  14  -3   18.79   10.09
  -2 -14   2  101.45   17.24
   2  14  -2   82.82   18.83
   2  14  -1   66.02   17.69
   2  14   0   -5.58    6.82
   2  14   1   26.26   11.20
   2  14   2    1.54    2.05
   2  14   3   44.98   13.25
   2  14   4   28.36   11.72
   2  14   5  137.18   26.32
   2  14   6   -0.82    5.15
   2  14   6    0.47    0.76
   2  14   7   -1.04    2.44
   2  14   7   10.70   10.77
   2  14   8    2.52    2.01
   2  14   8   14.70   12.74
   2  14   9  126.24   28.40
   2  14   9  113.92   17.25
   2  14  10    6.06    6.01
   2  14  10    7.51    7.03
   2  14  11  106.92   19.67
   2  14  11  114.50   27.33
   2  14  12   10.45   10.62
   2  14  13   13.39    9.93
   2  14  14    2.02    6.09
   2  14  15   14.90    8.31
   2  14  16    5.40    2.77
  -2 -14 -16    1.08    2.50
  -2 -14 -17   33.78   10.41
  -2 -14 -17   38.42   19.75
  -2 -14 -18   -0.37    1.61
  -2 -14 -18    9.27    4.57
  -2 -14 -19    1.77    3.15
  -2 -14 -19   -5.16    9.97
  -2 -14 -20    3.57    3.39
  -2 -14 -20    2.43    3.47
  -2 -14 -20    6.96   12.62
  -2 -14 -21   19.66    8.03
  -2 -14 -21    7.55    9.50
  -2 -14 -21   25.39    8.91
  -2 -14 -22    0.32    8.17
  -2 -14 -23    5.02    7.85
  -2 -14 -24    4.63   10.71
   2  15  -8   -5.32    4.56
   2  15  -7    9.85    2.30
  -2 -15   6   18.77    7.56
   2  15  -6   15.92    8.87
  -2 -15   5   10.83    4.97
   2  15  -5    8.42    4.63
  -2 -15   4   19.22    7.72
   2  15  -4   19.87    9.48
  -2 -15   3    5.64    4.78
   2  15  -3   -6.25    5.24
  -2 -15   2    6.46    4.90
   2  15  -2   -0.74    5.46
   2  15  -1   17.44    8.11
   2  15   0    1.65    1.16
   2  15   1   12.22    7.75
   2  15   2   24.18    9.26
   2  15   3   -6.80    4.56
   2  15   4   41.75   12.34
   2  15   5    7.75    6.01
   2  15   6  132.61   27.90
   2  15   7   -0.37    4.00
   2  15   8  100.01   27.00
   2  15   8   65.82   10.96
   2  15   9    4.89    4.82
   2  15   9    8.34    5.74
   2  15  10   42.89   17.19
   2  15  10   22.78    7.36
   2  15  11   -3.11    4.36
   2  15  11    0.48    1.97
   2  15  12   20.24   14.13
   2  15  12    9.49    6.03
   2  15  13    2.55    7.15
   2  15  13   -2.82    3.03
   2  15  14   11.59    9.05
   2  15  14   15.79    7.78
   2  15  15    0.77    3.43
   2  15  16   12.34    7.22
  -2 -15 -17   -0.20    1.82
   2  15  17    9.05    4.44
  -2 -15 -18   16.22    8.05
  -2 -15 -19    2.26    2.36
  -2 -15 -19    8.23   11.04
  -2 -15 -20    7.66    5.18
  -2 -15 -20   -1.58    7.29
  -2 -15 -21    0.55    2.62
  -2 -15 -21   -4.23    5.61
  -2 -15 -21    2.04    2.64
  -2 -15 -22   -3.51    4.71
  -2 -15 -23    7.24    4.74
   2  16  -6    1.30    4.75
   2  16  -5   -4.40    5.21
  -2 -16   5   -0.04    4.68
   2  16  -4   15.24   10.63
  -2 -16   4   18.82    8.04
   2  16  -3    7.68    8.33
  -2 -16   3    5.46    3.26
   2  16  -2    3.71    3.03
  -2 -16   2   11.15    6.44
   2  16  -1   24.11   13.56
  -2 -16   1   10.66    5.11
   2  16   0   -0.20    6.99
   2  16   1   45.49   14.60
   2  16   2    6.91    5.54
   2  16   3  146.05   29.21
   2  16   4    0.70    4.72
   2  16   5   21.54   10.91
   2  16   6    6.45    5.88
   2  16   7   51.47   19.17
   2  16   8  -13.98   12.52
   2  16   9   92.65   25.84
   2  16  10    7.71    4.35
   2  16  10  -14.24   12.94
   2  16  11    0.45    2.71
   2  16  11   -0.46    8.46
   2  16  12    5.08    4.81
   2  16  12   -3.36    5.37
   2  16  13   53.07   14.84
   2  16  13   58.32   19.64
   2  16  14   -7.54    7.01
   2  16  14    7.39    7.08
   2  16  15   46.03   14.80
   2  16  15   66.92   20.97
   2  16  16    9.08    5.87
   2  16  16    1.44    0.75
  -2 -16 -17   -1.76    2.82
   2  16  17   -1.29    3.48
   2  16  17   -3.19    4.98
  -2 -16 -18   -1.01    3.67
   2  16  18   13.90   11.98
  -2 -16 -19    2.70    2.24
   2  16  19   -6.04    5.68
  -2 -16 -20    8.37    4.44
   2  16  20   15.07   13.41
  -2 -16 -21   -3.07    3.80
  -2 -16 -22   -0.05   10.20
  -2 -16 -23  -14.39   19.43
  -2 -17   4   -1.72    2.80
   2  17  -4   10.07   10.87
  -2 -17   3   -2.29    3.42
   2  17  -3   -7.37    8.89
  -2 -17   2   11.82    5.60
   2  17  -2   18.11    9.43
  -2 -17   1   27.75    9.25
   2  17  -1   38.20   13.50
  -2 -17   0   42.93   12.71
   2  17   0   40.90   14.33
   2  17   1  -12.04    9.14
   2  17   2    8.85    7.66
   2  17   3   15.82   11.09
   2  17   4   24.50   10.63
   2  17   5    8.48    3.34
   2  17   6   26.05   12.17
   2  17   7    2.93    6.49
   2  17   8   -6.99    9.53
   2  17   9   13.22   13.25
   2  17  10   16.34   13.56
   2  17  11    4.84    7.75
   2  17  12   41.15   18.41
   2  17  13   12.42    6.31
   2  17  13    4.12    5.00
   2  17  14    1.65    2.96
   2  17  14    3.83    2.28
   2  17  15    6.77    6.46
   2  17  15   -2.08    4.80
   2  17  16   17.28   11.76
   2  17  16    8.04    4.58
  -2 -17 -17    8.79    5.82
   2  17  17   12.50   12.18
   2  17  17    5.20    4.33
  -2 -17 -18   -3.11    4.32
   2  17  18    0.36    3.33
   2  17  18   10.38    7.66
  -2 -17 -19   -2.89    3.25
   2  17  19   -3.15    3.89
  -2 -17 -20    2.00    2.80
   2  17  20    0.97    5.76
  -2 -17 -21   -4.12    4.30
   2  17  21   13.22   10.80
   2  17  22    5.43    5.94
   2  17  23    3.73    6.65
  -2 -18   3   17.29    8.24
  -2 -18   2   -2.58    5.82
   2  18  -2    8.79    8.17
  -2 -18   1   -1.24    3.14
   2  18  -1   -5.05    8.20
  -2 -18   0   -5.30    5.21
   2  18   0    5.51    8.44
   2  18   1   20.22   10.09
   2  18   2   11.97    8.14
   2  18   3   21.65   13.70
   2  18   4   -7.10    8.20
   2  18   5   -2.19    9.29
   2  18   6    5.56    9.59
   2  18   7   46.35   18.27
   2  18   8  -17.77   15.71
   2  18   9    3.67    3.42
   2  18  10   -4.69    8.36
   2  18  11  -10.08    9.95
   2  18  12   16.71   11.14
   2  18  13   52.81   18.51
   2  18  14    3.19    9.05
   2  18  15    8.73    4.16
   2  18  16    0.46    4.78
   2  18  17   -7.38    5.34
   2  18  17   -7.38    8.30
  -2 -18 -18   11.30    7.41
   2  18  18   13.26   11.21
   2  18  18   -0.66    1.91
  -2 -18 -19    8.82    5.14
   2  18  19    3.26    6.30
  -2 -18 -20    7.96    5.92
   2  18  20    7.75    8.54
  -2 -18 -21    6.97    5.97
   2  18  21   10.30   11.06
  -2 -18 -22    1.86    2.44
   2  18  22    4.88    5.41
   2  18  23    0.02    3.62
  -2 -19   2    3.31    2.04
  -2 -19   1   -6.94    8.40
  -2 -19   0   13.23    6.89
  -2 -19  -1   11.04    7.80
   2  19   1   -0.86    5.35
   2  19   2   -3.20    2.71
   2  19   3   10.56    9.93
   2  19   4   37.23   17.22
   2  19   5  -11.94   11.36
   2  19   6   26.75   16.38
   2  19   7    2.12    8.30
   2  19   8   48.27   21.09
   2  19   9    0.49    3.17
   2  19  10   27.14   13.61
   2  19  11   -2.02    8.82
   2  19  12   -7.27    7.65
   2  19  13    6.64    6.08
   2  19  14    0.35    6.15
   2  19  15  -13.45   10.97
   2  19  16   12.47   10.74
   2  19  17   -2.36    4.73
  -2 -19 -18    0.31    2.86
   2  19  18   20.49   14.38
  -2 -19 -19   -1.57    3.71
  -2 -19 -20    1.24    4.46
  -2 -19 -21    0.25    3.54
   2  20   4   -5.38    7.83
   2  20   5   19.37   15.56
   2  20   6   -5.99   10.98
   2  20   7   25.26   13.54
   2  20   8  -16.71   12.30
   2  20   9    8.51    5.40
   2  20  10   -4.00    5.38
   2  20  11    6.30   10.87
   2  20  12   -2.54    4.82
   2  20  13    4.80    2.86
   2  20  14  -11.48    8.97
   2  20  15   -4.60    9.94
  -2 -20 -17   -9.31    6.28
  -3  19  16    1.23    3.67
  -3  19  15    0.77    3.34
  -3  19  14    3.81    5.60
  -3  19  13    2.78    2.02
  -3  19  12   10.55   10.10
  -3  19  11   11.50    9.22
  -3  19  10   13.23   10.72
  -3  19   9   -1.26    2.49
  -3  18  17   -3.07    3.70
  -3  18  17    8.42    7.89
  -3  18  16    3.62    3.60
  -3  18  16    0.69    3.34
  -3  18  15   13.92    8.19
  -3  18  15   -2.32    4.70
  -3  18  14   -5.82    6.18
  -3  18  14    6.30    5.93
  -3  18  13   -3.93    6.16
  -3  18  13    5.05    2.48
  -3  18  12    8.86    7.56
  -3  18  12    0.81    3.44
  -3  18  11   -1.92    3.05
  -3  18  11    7.12    6.23
  -3  18  10    3.12    6.10
  -3  18  10    4.66    7.39
  -3  18   9    5.79    5.38
  -3  18   9    2.79    4.77
  -3  18   8    4.60    5.58
  -3  18   8   -1.77    5.64
  -3  18   7    2.32    3.06
  -3  18   7    9.77    6.27
  -3  18   6    3.20    6.10
  -3  18   5    7.17    5.50
  -3  18   4   11.22    7.31
  -3  18   3   -7.54    7.09
  -3  18   2   -4.12    3.45
  -3  18   1   10.18    6.86
  -3  18   0    8.19    5.79
  -3  17  20    2.69    4.00
  -3  17  19   -1.24    1.04
  -3  17  18    1.18    1.77
  -3  17  18    2.18    5.22
  -3  17  17    0.48    1.34
  -3  17  17   -5.41    6.08
  -3  17  16   -3.08    2.10
  -3  17  16  -11.25    8.94
  -3  17  15    4.68    5.07
  -3  17  15   -1.46    6.08
  -3  17  14    4.27    5.41
  -3  17  14    2.05    4.72
  -3  17  13    9.43    5.98
  -3  17  13   -2.70    6.12
  -3  17  12    0.85    3.29
  -3  17  12   13.41    8.61
  -3  17  11   -1.66    0.96
  -3  17  11   -1.25    1.50
  -3  17  10    6.02    6.45
  -3  17  10    3.20    4.08
  -3  17   9    4.08    3.22
  -3  17   9   12.63    9.27
  -3  17   8   10.76    6.84
  -3  17   8    8.82    6.65
  -3  17   7    1.34    4.28
  -3  17   7    6.60    3.26
  -3  17   6    1.13    3.90
  -3  17   6   -2.57    4.90
  -3  17   5    4.23    4.36
  -3  17   4   -4.37    6.32
  -3  17   3    7.27    5.97
  -3  17   2    8.45    6.21
  -3  17   1   20.01    8.18
  -3  17   0    0.76    3.03
  -3  17  -1    0.80    1.53
  -3  17  -2    1.49    3.12
  -3  17  -3   28.23   11.08
  -3  17  -4   -0.81    0.30
  -3  16  20    0.93    1.61
  -3  16  19    5.30    5.02
  -3  16  19   -6.75    9.43
  -3  16  18    7.53    5.59
  -3  16  18   10.58   10.34
  -3  16  17   -0.35    3.71
  -3  16  17   -0.12    3.28
  -3  16  16    5.79    5.76
  -3  16  16    4.73    0.47
  -3  16  15    2.42    1.12
  -3  16  15   -6.79    6.07
  -3  16  14    2.97    1.55
  -3  16  14    7.21    4.80
  -3  16  13    3.96    3.51
  -3  16  13    9.04    4.12
  -3  16  12    4.39    3.44
  -3  16  12   -4.23    4.31
  -3  16  11    4.30    3.02
  -3  16  11    7.41    6.26
  -3  16  10    9.72    5.92
  -3  16  10    2.59    2.80
  -3  16   9   -1.86    2.70
  -3  16   9    0.52    3.85
  -3  16   8    8.60    5.99
  -3  16   8    7.84    6.57
  -3  16   7    1.68    4.06
  -3  16   7    5.03    4.72
  -3  16   6   24.79   10.44
  -3  16   6   32.48   11.06
  -3  16   5    3.96    6.43
  -3  16   5   -2.17    2.54
  -3  16   4    7.70    5.99
  -3  16   4    9.17    6.26
  -3  16   3    8.19    5.74
  -3  16   2   15.59    8.40
  -3  16   1    9.31    7.08
  -3  16   0   17.47    8.00
  -3  16  -1   -0.77    0.25
  -3  16  -1    0.41    0.77
  -3  16  -2   -2.75    4.20
  -3  16  -2    0.41    3.36
  -3  16  -3   -0.14    3.86
  -3  16  -3   -0.31    0.29
  -3  16  -4    0.01    2.64
  -3  16  -4    1.98    2.90
  -3  16  -5    1.05    4.36
  -3  16  -5   -8.75    7.54
  -3  16  -6    5.14    7.74
  -3  15  20    4.62    4.90
  -3  15  20    4.39    5.84
  -3  15  19    0.94    1.78
  -3  15  19   -5.85    9.90
  -3  15  18   -2.78    1.57
  -3  15  18   -3.55    5.25
  -3  15  17    4.60    5.39
  -3  15  17   24.11   14.45
  -3  15  16   19.16    8.52
  -3  15  16    1.56    4.42
  -3  15  15    1.12    2.68
  -3  15  15   15.28   11.37
  -3  15  14    1.70    3.94
  -3  15  14    7.06    8.21
  -3  15  13    2.76    2.43
  -3  15  13    0.32    4.84
  -3  15  12   -0.88    2.90
  -3  15  12    3.12    4.90
  -3  15  11    7.77    4.98
  -3  15  11    6.83    6.16
  -3  15  10    0.43    3.79
  -3  15  10   -1.35    4.02
  -3  15   9   25.28    9.97
  -3  15   9   12.49    7.30
  -3  15   8   -0.86    1.88
  -3  15   8   -5.75    7.57
  -3  15   7    1.45    1.31
  -3  15   7    5.95    4.22
  -3  15   6   -4.94    4.89
  -3  15   6    5.11    5.86
  -3  15   5    4.65    0.47
  -3  15   5   19.02    8.23
  -3  15   4    5.00    4.41
  -3  15   4    9.84    4.96
  -3  15   3    6.52    4.70
  -3  15   3   13.97    6.92
  -3  15   2    5.79    4.66
  -3  15   2    2.67    1.50
  -3  15   1    6.34    3.90
  -3  15   0    6.32    4.92
  -3  15  -1   -0.19    1.67
  -3  15  -2    2.08    3.75
  -3  15  -2   -1.42    3.83
  -3  15  -3    9.17    5.88
  -3  15  -3   14.68   10.27
  -3  15  -4   -5.13    5.29
  -3  15  -4   -4.41    4.90
  -3  15  -5   -3.30    4.29
  -3  15  -5   -1.73    7.44
  -3  15  -6   -4.54    3.99
  -3  15  -6    6.76    8.95
  -3  15  -7    5.42    7.49
  -3  15  -8    4.54    7.86
  -3  14  20   -2.63    3.99
  -3  14  20   -2.09    6.28
  -3  14  19   -4.38    4.55
  -3  14  19    5.21    9.22
  -3  14  18    6.20    5.39
  -3  14  18   -0.65    6.12
  -3  14  17   -1.59    3.48
  -3  14  17   -0.44    6.99
  -3  14  16    9.15    5.39
  -3  14  16   22.69   15.88
  -3  14  15    6.71    4.81
  -3  14  15   10.54    9.64
  -3  14  14    8.43    6.02
  -3  14  14    5.77    7.62
  -3  14  13    9.51    5.52
  -3  14  13    9.07    5.92
  -3  14  12    8.17    3.51
  -3  14  12    4.46    5.23
  -3  14  11   -0.93    2.48
  -3  14  11    6.50    5.73
  -3  14  10   -5.52    4.19
  -3  14  10    5.45    4.08
  -3  14   9   13.08    7.20
  -3  14   9    1.35    1.32
  -3  14   8   40.50   11.22
  -3  14   8   34.20   12.44
  -3  14   7   24.73    9.75
  -3  14   7   16.36   10.06
  -3  14   6   14.44    7.44
  -3  14   6   10.95    5.69
  -3  14   5   -4.47    3.61
  -3  14   5    4.41    3.00
  -3  14   4    1.10    0.70
  -3  14   4   -2.96    3.93
  -3  14   3   18.24    8.55
  -3  14   3   22.73    8.36
  -3  14   2  104.34   18.65
  -3  14   2   88.74   16.45
  -3  14   1   -1.33    4.52
  -3  14   1   -1.80    3.11
  -3  14   0    8.21    4.43
  -3  14  -1   -4.26    1.90
  -3  14  -2   17.63    6.35
  -3  14  -2   33.88   12.62
  -3  14  -3    1.67    1.48
  -3  14  -3   -3.61    7.07
  -3  14  -4   35.34   10.56
  -3  14  -4   24.99   11.36
  -3  14  -5    4.13    4.22
  -3  14  -5   -2.66    1.08
  -3  14  -6    0.03    1.77
  -3  14  -6    3.36    5.96
  -3  14  -7   -4.85    3.36
  -3  14  -7    1.17    7.64
  -3  14  -8  -12.92    9.17
  -3  14  -9   -0.10    0.82
  -3  13  21   12.45    9.14
  -3  13  20    6.48    1.15
  -3  13  19    5.65    6.60
  -3  13  19    3.42    2.43
  -3  13  18    4.52    7.43
  -3  13  18    2.29    2.11
  -3  13  17    1.32    3.58
  -3  13  17    2.49    3.38
  -3  13  16   16.47   10.39
  -3  13  16   18.13    7.22
  -3  13  15   26.57   12.45
  -3  13  15   10.71    6.47
  -3  13  14    4.16    4.59
  -3  13  14    9.21    5.79
  -3  13  13    1.18    2.88
  -3  13  13    1.38    4.41
  -3  13  12   16.75    9.06
  -3  13  12   23.89    8.31
  -3  13  11   23.35   11.32
  -3  13  11   32.24    9.44
  -3  13  10   13.10    6.88
  -3  13  10    8.20    3.90
  -3  13   9    8.55    6.91
  -3  13   9   -1.65    2.56
  -3  13   8    4.81    6.49
  -3  13   8   -1.66    2.60
  -3  13   7   18.54    8.56
  -3  13   7   26.09    9.89
  -3  13   6   25.80   10.43
  -3  13   6   28.97    8.36
  -3  13   5   23.85    9.59
  -3  13   5   36.06   10.55
  -3  13   4    3.23    1.95
  -3  13   4    4.86    5.50
  -3  13   3   23.79    7.62
  -3  13   3   14.76    4.46
  -3  13   3   21.40    8.77
  -3  13   2    2.85    4.57
  -3  13   2    4.88    3.03
  -3  13   1   46.91   11.27
  -3  13   1   48.16   10.61
  -3  13   0   14.86    6.52
  -3  13   0   17.31    7.02
  -3  13  -1  108.86   17.23
  -3  13  -1  108.18   18.19
  -3  13  -2    1.21    1.25
  -3  13  -2    3.09    4.44
  -3  13  -3    2.57    2.48
  -3  13  -3   -1.99    2.22
  -3  13  -4   -0.77    1.29
  -3  13  -4    8.86    5.87
  -3  13  -5   29.47    9.69
  -3  13  -5   13.22    6.74
  -3  13  -6   -0.80    3.36
  -3  13  -6   14.02   14.84
  -3  13  -7   38.89    9.91
  -3  13  -7   22.02   12.37
  -3  13  -8    1.08    2.36
  -3  13  -8    4.36    6.90
  -3  13  -9   -0.01    6.90
  -3  13 -10   -9.66    8.05
  -3  13 -11    1.79    5.75
  -3  12  21   10.77    8.00
  -3  12  20   15.35   10.95
  -3  12  19    1.68    3.43
  -3  12  19   -1.31    4.12
  -3  12  18    2.82    1.99
  -3  12  18   -5.63    8.05
  -3  12  17    3.89    2.88
  -3  12  17  -10.60    8.44
  -3  12  16    1.56    2.17
  -3  12  16    6.47    7.87
  -3  12  15    2.28    3.35
  -3  12  15   -1.55    1.94
  -3  12  14    7.25    4.24
  -3  12  14    8.44    4.25
  -3  12  13    1.15    3.35
  -3  12  13    4.33    5.63
  -3  12  12    2.86    1.51
  -3  12  12    6.67    5.01
  -3  12  11    3.05    2.25
  -3  12  11   -5.57    5.79
  -3  12  10    6.41    4.07
  -3  12  10    0.70    2.48
  -3  12   9   32.20   10.12
  -3  12   9   33.47   13.36
  -3  12   8   54.05   12.11
  -3  12   8   39.14   12.10
  -3  12   7    0.00    1.54
  -3  12   7    1.77    0.91
  -3  12   6    4.56    4.87
  -3  12   6   -3.83    5.79
  -3  12   5    3.46    2.41
  -3  12   5    3.08    1.20
  -3  12   4  116.27   21.19
  -3  12   4  130.81   19.67
  -3  12   3   -2.97    1.62
  -3  12   3    9.09    5.88
  -3  12   2   23.76   10.01
  -3  12   2   30.01    8.95
  -3  12   2   23.53    6.91
  -3  12   1    4.12    3.51
  -3  12   1    6.52    3.84
  -3  12   0   -0.19    3.82
  -3  12   0    4.63    2.74
  -3  12  -1    2.55    1.32
  -3  12  -1    6.09    4.44
  -3  12  -2   71.94   14.06
  -3  12  -2   47.86   12.85
  -3  12  -2   56.06   12.76
  -3  12  -3    5.05    4.93
  -3  12  -3   -1.05    2.86
  -3  12  -4   30.99   11.35
  -3  12  -4   36.32    9.82
  -3  12  -5   -1.54    3.65
  -3  12  -5    2.29    3.83
  -3  12  -6    9.19    8.29
  -3  12  -6   -2.02    2.39
  -3  12  -7    3.98    2.03
  -3  12  -7   12.83    5.47
  -3  12  -8   23.45    9.83
  -3  12  -8   26.34    8.43
  -3  12  -9   10.05    6.51
  -3  12  -9   16.92    6.52
  -3  12 -10   -3.26    5.47
  -3  12 -11    0.97    5.34
  -3  12 -12    2.25    4.63
  -3  11  22  -11.64   10.98
  -3  11  21    4.11    6.33
  -3  11  20   -2.09    8.38
  -3  11  19   13.35    6.15
  -3  11  19    0.42    3.03
  -3  11  18    4.90    3.86
  -3  11  18   16.56   11.40
  -3  11  17    9.75    4.96
  -3  11  17   -2.05    5.61
  -3  11  16   -2.30    4.04
  -3  11  16   -0.87    3.86
  -3  11  15    1.57    0.77
  -3  11  15    7.97    7.87
  -3  11  14   21.93    8.11
  -3  11  14   25.05   11.77
  -3  11  13   15.09    5.91
  -3  11  13    5.17    1.95
  -3  11  12   20.04    7.56
  -3  11  12   17.69    8.68
  -3  11  11   45.59   11.37
  -3  11  11   35.50   12.97
  -3  11  10    9.93    5.91
  -3  11  10   15.87    5.99
  -3  11   9   16.61    8.05
  -3  11   9   26.66    8.57
  -3  11   8   -3.64    1.28
  -3  11   8    4.79    3.24
  -3  11   8    4.82    3.52
  -3  11   7   84.18   17.72
  -3  11   7   95.59   15.83
  -3  11   7   83.98   13.24
  -3  11   6    4.89    4.97
  -3  11   6    2.26    2.83
  -3  11   6    6.82    5.51
  -3  11   5   71.45   15.52
  -3  11   5   89.41   15.41
  -3  11   5   77.89   16.06
  -3  11   4   11.68    7.19
  -3  11   4    5.38    3.63
  -3  11   4    9.45    4.73
  -3  11   3   21.25    8.25
   3 -11  -3   17.03    6.24
  -3  11   3   17.50    7.24
   3 -11  -2    1.69    1.14
  -3  11   2   -4.70    4.31
  -3  11   2    5.41    4.99
  -3  11   1   73.39   13.15
   3 -11  -1   76.10   12.19
  -3  11   1  105.39   16.15
  -3  11   0   10.56    5.28
  -3  11   0    8.80    4.14
  -3  11  -1   78.36   13.00
  -3  11  -1   84.75   14.61
  -3  11  -2   -2.50    4.25
  -3  11  -2    2.14    1.96
  -3  11  -2    7.15    4.84
  -3  11  -3   -1.36    0.85
  -3  11  -3    6.99    4.27
  -3  11  -3    2.95    1.09
  -3  11  -4   11.43    7.79
  -3  11  -4   20.51    6.85
  -3  11  -4   17.42    7.17
  -3  11  -5   90.08   15.25
  -3  11  -5   73.80   16.80
  -3  11  -6   25.13    8.53
  -3  11  -6   17.98    8.56
  -3  11  -7    1.85    2.13
  -3  11  -7    6.72    6.23
  -3  11  -8   -3.19    3.27
  -3  11  -8    1.86    3.73
  -3  11  -9    7.91    7.22
  -3  11  -9   20.51    7.49
  -3  11  -9   13.54    7.22
  -3  11 -10    6.51    4.58
  -3  11 -11   -3.31    6.40
  -3  11 -12   -0.99    3.36
  -3  11 -13    0.84    5.78
  -3  10  22   18.13   10.65
  -3  10  21    4.40    6.97
  -3  10  20    3.15    4.46
  -3  10  19    2.72    3.96
  -3  10  19   -0.85    2.44
  -3  10  18   -2.75    5.46
  -3  10  18    7.33    7.58
  -3  10  18    0.02    2.73
  -3  10  17    6.23    3.49
   3 -10 -17    4.00    1.50
  -3  10  17    1.19    1.92
  -3  10  16   10.48    6.76
   3 -10 -16    7.65    7.32
  -3  10  16    8.71    3.77
  -3  10  15    6.51    2.78
   3 -10 -15    3.98    3.43
  -3  10  15   11.03    5.47
  -3  10  14    2.03    3.59
  -3  10  14   -2.08    3.94
  -3  10  13   29.31   12.43
  -3  10  13   27.34    7.78
  -3  10  12   59.89   16.10
  -3  10  12   72.14   12.98
  -3  10  11    7.03    1.91
  -3  10  11   22.27    7.51
  -3  10  10   43.61   13.10
  -3  10  10   72.58   13.92
  -3  10  10   47.53    8.22
  -3  10   9    0.46    5.55
  -3  10   9    1.62    0.75
  -3  10   9    2.39    1.47
  -3  10   8    3.13    1.28
  -3  10   8    4.40    3.90
  -3  10   8    8.05    6.41
  -3  10   7    5.17    3.60
  -3  10   7   -0.23    3.44
  -3  10   7    3.36    2.84
  -3  10   6   69.66   12.96
  -3  10   6   49.32   12.87
  -3  10   6   73.67   12.02
  -3  10   5   25.67    8.56
  -3  10   5   26.87    7.79
  -3  10   5   30.81    8.47
  -3  10   4  123.99   20.60
  -3  10   4  121.73   17.44
   3 -10  -4   85.55   14.19
  -3  10   4  150.40   18.88
   3 -10  -3   -1.33    1.93
  -3  10   3    5.33    2.45
  -3  10   3    2.05    1.71
   3 -10  -2   15.00    5.48
  -3  10   2   13.19    6.23
  -3  10   2   17.56    6.16
  -3  10   1    0.87    1.61
   3 -10  -1   -2.22    3.63
  -3  10   1   -0.88    2.48
  -3  10   1   -2.77    3.14
  -3  10   0   84.90   12.48
   3 -10   0  103.88   12.69
  -3  10   0  115.21   16.57
  -3  10  -1    2.97    2.50
  -3  10  -1    6.86    4.28
  -3  10  -1    1.73    1.66
  -3  10  -2   18.39    7.43
  -3  10  -2   20.23    6.44
  -3  10  -2   17.59    5.29
  -3  10  -3    4.04    2.35
  -3  10  -3    4.77    3.90
  -3  10  -3    7.18    4.31
  -3  10  -4   -0.85    4.79
  -3  10  -4   -1.02    1.86
  -3  10  -4    2.81    0.32
  -3  10  -5    1.34    3.18
  -3  10  -5    0.45    1.69
  -3  10  -5    6.09    3.79
  -3  10  -6   -1.16    5.63
  -3  10  -6    2.41    2.35
  -3  10  -7   26.11   11.69
  -3  10  -7   27.03    7.19
  -3  10  -8   19.36    7.32
  -3  10  -8   20.23    9.01
  -3  10  -8   26.09    9.07
  -3  10  -9    4.40    3.65
  -3  10  -9   -5.12    4.70
  -3  10  -9   13.14    7.75
  -3  10 -10    6.03    3.69
  -3  10 -10   19.56   11.04
  -3  10 -10    8.33    5.97
  -3  10 -11   -8.54    8.44
  -3  10 -12    0.70    4.18
  -3  10 -13   10.68    8.38
  -3  10 -14    8.11    7.96
  -3   9  22    2.01    7.12
  -3   9  21    1.63    2.75
  -3   9  20    3.15    3.15
  -3   9  19   -0.77    6.17
   3  -9 -18   16.26    8.51
  -3   9  18   13.98    5.82
  -3   9  18   12.40    5.37
  -3   9  18    7.61    4.08
   3  -9 -17   -0.36    4.26
  -3   9  17    2.16    3.96
  -3   9  17    0.28    1.86
  -3   9  16   10.19    6.65
   3  -9 -16   18.95   10.60
  -3   9  16    7.56    4.28
  -3   9  15   36.19   13.64
   3  -9 -15   35.02   11.24
  -3   9  15   36.41    8.52
  -3   9  14   35.23   13.08
   3  -9 -14   50.59   12.02
  -3   9  14   44.94    9.76
  -3   9  13   51.26   15.38
  -3   9  13   62.07   11.52
  -3   9  12    3.04    3.77
  -3   9  12    1.27    1.46
  -3   9  11   64.33   16.39
  -3   9  11   69.89   10.25
  -3   9  11   72.29   12.49
  -3   9  10   46.99   13.99
  -3   9  10   58.26   11.28
  -3   9  10   50.06    8.32
  -3   9   9   12.70    4.83
  -3   9   9   10.67    5.19
  -3   9   9   14.26    4.46
  -3   9   8    0.00    1.18
  -3   9   8    3.43    3.65
  -3   9   8    4.83    2.41
  -3   9   7   67.79   12.17
  -3   9   7   31.22    5.90
  -3   9   7   51.58   14.84
  -3   9   6   -2.38    2.83
  -3   9   6    3.83    2.82
  -3   9   6    4.67    3.34
  -3   9   5   -1.46    3.09
  -3   9   5    0.43    2.34
   3  -9  -5   -4.46    4.60
  -3   9   5   -2.66    2.62
  -3   9   4    4.96    3.93
   3  -9  -4    1.17    1.88
  -3   9   4    2.64    2.41
  -3   9   4    1.50    2.08
  -3   9   3  153.25   21.92
   3  -9  -3  107.16   14.84
  -3   9   3  179.23   20.96
   3  -9  -2    2.53    2.81
  -3   9   2    3.16    2.63
  -3   9   2    2.47    3.34
   3  -9  -1  179.83   17.41
  -3   9   1  179.87   23.83
  -3   9   0    0.64    0.79
   3  -9   0    1.61    1.84
  -3   9   0   -1.98    4.98
  -3   9  -1   18.70    5.23
  -3   9  -1   24.14    7.33
  -3   9  -1   23.73    7.41
  -3   9  -2   56.21    8.86
   3  -9   2   57.03   13.67
  -3   9  -2   69.52   11.66
  -3   9  -2   50.64   11.09
  -3   9  -3  279.19   24.54
  -3   9  -3  229.20   25.32
   3  -9   3  255.68   30.33
  -3   9  -3  252.76   20.59
  -3   9  -4   69.42   10.84
   3  -9   4   68.46   16.68
  -3   9  -4   76.07   12.59
  -3   9  -4   52.63   12.52
  -3   9  -5   69.87   11.74
  -3   9  -5   72.60   15.92
   3  -9   5   81.08   18.14
  -3   9  -5   80.65   12.86
  -3   9  -6   -0.88    3.44
   3  -9   6    6.78    4.61
  -3   9  -6    5.69    3.29
  -3   9  -6   10.50    5.64
  -3   9  -7    7.88    5.44
  -3   9  -7    8.44    3.33
  -3   9  -8   13.16    5.31
  -3   9  -8   -1.94    3.98
  -3   9  -8    6.70    4.29
  -3   9  -9   36.04    8.49
  -3   9  -9   45.81   13.60
  -3   9  -9   36.70    9.81
  -3   9 -10   10.25    5.16
  -3   9 -10    9.72    8.86
  -3   9 -10    8.00    5.11
  -3   9 -11   12.53    6.39
  -3   9 -11   14.18    5.78
  -3   9 -12    5.84    3.26
  -3   9 -13    4.73    4.81
  -3   9 -14   -0.94    4.72
  -3   9 -15   -1.91    3.67
  -3   8  22   -1.74    2.14
  -3   8  21  -18.61   11.31
  -3   8  20    7.23    3.07
   3  -8 -19    2.26    4.63
  -3   8  19    2.24    5.20
   3  -8 -18    2.77    4.71
  -3   8  18    3.72    3.89
  -3   8  18    1.55    0.78
   3  -8 -17    6.24    6.16
  -3   8  17   -2.58    5.09
  -3   8  17    5.70    4.30
  -3   8  17   -3.94    7.13
   3  -8 -16    5.54    7.75
  -3   8  16   -1.25    3.69
  -3   8  16    7.49    4.28
  -3   8  16    2.86    7.76
   3  -8 -15   40.61   11.44
  -3   8  15   45.64   11.72
  -3   8  15   40.65   14.69
  -3   8  15   55.63   10.35
  -3   8  14   -6.69    6.50
   3  -8 -14   -4.32    6.77
  -3   8  14    3.42    2.65
  -3   8  13    8.40    5.94
   3  -8 -13    6.35    5.77
  -3   8  13    3.22    2.79
  -3   8  12   48.77   13.99
  -3   8  12   69.92   11.50
  -3   8  12   53.71    9.57
   3  -8 -12   71.71   13.07
  -3   8  11   -1.03    1.47
  -3   8  11   -0.83    1.17
  -3   8  10  181.58   26.57
  -3   8  10  185.22   15.05
  -3   8   9   32.72   11.13
  -3   8   9   44.80    9.28
  -3   8   9   37.83    6.07
  -3   8   8    0.43    1.06
  -3   8   8   -2.30    4.99
  -3   8   8    1.67    1.17
  -3   8   7   83.19   16.62
  -3   8   7   88.17   13.79
  -3   8   7   80.72    7.99
  -3   8   6  334.29   34.00
  -3   8   6  381.53   27.76
   3  -8  -6  332.94   33.95
  -3   8   5    0.15    2.30
  -3   8   5    1.68    0.64
  -3   8   5   -0.05    0.64
  -3   8   4  121.52   18.97
  -3   8   4  127.46   14.62
  -3   8   4  152.26   17.89
   3  -8  -4  138.37   18.30
  -3   8   3   16.29    4.20
  -3   8   3   21.26    7.73
  -3   8   3   12.53    5.29
   3  -8  -3   13.21    6.23
  -3   8   2   97.08   16.78
   3  -8  -2   88.29   16.54
  -3   8   2   94.35   13.77
   3  -8  -2   76.72   11.22
  -3   8   1    5.05    3.39
   3  -8  -1    0.01    0.87
   3  -8  -1   -2.11    4.81
  -3   8   1    2.18    2.50
   3  -8   0  219.60   26.17
   3  -8   0  217.11   16.52
  -3   8   0  259.73   22.66
  -3   8   0  226.96   26.02
  -3   8   0  223.31   20.08
  -3   8  -1   68.50   11.49
   3  -8   1   65.80   14.19
  -3   8  -1   83.91   13.17
  -3   8  -2   32.24    6.31
  -3   8  -2   44.97   10.49
   3  -8   2   55.10   14.89
  -3   8  -2   43.39    9.81
  -3   8  -3   19.65    7.70
  -3   8  -3   16.33    5.41
   3  -8   3   13.38    6.21
  -3   8  -3   11.42    3.50
  -3   8  -4  144.28   19.86
   3  -8   4  146.30   22.69
  -3   8  -4  154.70   14.55
  -3   8  -4  157.36   17.25
  -3   8  -5   69.48   10.37
   3  -8   5   67.54   15.23
  -3   8  -5   75.64   11.49
  -3   8  -5   52.85   13.28
  -3   8  -6  115.28   14.31
  -3   8  -6  106.51   18.97
   3  -8   6  119.12   21.32
  -3   8  -6  117.10   14.03
  -3   8  -7    2.26    0.94
  -3   8  -7    2.88    2.49
   3  -8   7    1.39    2.81
  -3   8  -7    1.06    0.89
  -3   8  -7    2.73    3.07
  -3   8  -8   -0.82    3.65
   3  -8   8    3.86    4.73
  -3   8  -8    3.88    1.42
  -3   8  -8    2.29    2.73
  -3   8  -8   -1.45    1.56
  -3   8  -9    0.90    0.97
  -3   8  -9    0.35    1.31
   3  -8   9   -3.62    4.58
  -3   8  -9    2.63    3.15
  -3   8 -10   11.10    6.90
  -3   8 -10    5.87    4.10
  -3   8 -10    5.55    3.92
   3  -8  10    0.97    2.53
  -3   8 -11   46.65   15.59
  -3   8 -11   49.26    9.40
  -3   8 -11   48.43   11.30
   3  -8  11   33.09   12.28
  -3   8 -12   16.83   10.53
  -3   8 -13   -2.13    4.82
  -3   8 -14    3.29    5.63
  -3   8 -15   -4.01    6.13
  -3   8 -16   -0.70    1.15
  -3   7  23    8.16    9.97
  -3   7  22   -7.22    8.03
  -3   7  21   -4.16    5.67
   3  -7 -20    3.07    2.56
  -3   7  20   23.25   12.40
   3  -7 -19   -3.09    4.16
  -3   7  19    8.43    9.70
   3  -7 -18   -5.30    5.86
  -3   7  18   -5.30    5.31
  -3   7  18   -0.14    2.05
  -3   7  18   10.74    8.78
   3  -7 -17    7.59    5.70
  -3   7  17    6.77    4.53
  -3   7  17   14.05    5.38
  -3   7  17    3.41    0.99
   3  -7 -16    5.47    5.37
  -3   7  16    1.60    1.67
  -3   7  16    6.23    4.12
  -3   7  16    7.54    8.77
   3  -7 -15   62.48   13.98
  -3   7  15   66.77   12.99
  -3   7  15   89.95   13.15
  -3   7  15   72.52   19.08
   3  -7 -14   -3.24    6.00
  -3   7  14    9.77    5.00
  -3   7  14   -4.81    4.10
  -3   7  14    2.94    3.47
   3  -7 -13   11.54    5.79
  -3   7  13   11.39    4.56
  -3   7  13   25.06    6.96
  -3   7  13   14.12    8.91
   3  -7 -12   29.23    9.41
  -3   7  12   25.65    7.37
  -3   7  12   30.77    7.03
  -3   7  12   33.22   12.83
   3  -7 -11   12.83    5.56
  -3   7  11   13.30    8.71
  -3   7  11   10.50    4.27
  -3   7  11   11.46    5.67
  -3   7  10   28.91    7.25
  -3   7  10   16.84    9.10
  -3   7   9  331.27   33.44
  -3   7   9  389.46   26.58
  -3   7   9  316.35   16.80
  -3   7   8   52.66    9.47
  -3   7   8   48.38    5.71
  -3   7   8   54.95   13.10
  -3   7   7   -0.24    4.67
  -3   7   7    6.78    4.06
  -3   7   7   -0.63    0.82
  -3   7   6   13.48    6.87
  -3   7   6   18.71    6.38
   3  -7  -6   11.34    5.53
  -3   7   6    9.36    2.02
  -3   7   5  182.96    9.80
  -3   7   5  216.52   25.70
   3  -7  -5  215.06   24.53
  -3   7   5  237.79   20.34
  -3   7   4    6.15    1.85
   3  -7  -4   16.34    6.50
  -3   7   4    6.81    5.27
   3  -7  -4    7.81    3.51
  -3   7   4   15.56    4.70
  -3   7   3  298.23   29.14
  -3   7   3  344.75   21.04
   3  -7  -3  316.60   28.77
   3  -7  -3  316.41   26.04
  -3   7   3  377.88   26.22
  -3   7   2    6.90    2.60
   3  -7  -2    5.91    2.69
  -3   7   2    4.68    1.32
   3  -7  -2    7.86    4.34
  -3   7   2    7.29    2.87
  -3   7   1    2.05    3.22
  -3   7   1    3.45    2.44
  -3   7   1    4.37    2.64
   3  -7  -1    8.04    3.40
  -3   7   0   12.38    5.40
  -3   7   0   15.69    4.81
   3  -7   0   16.51    4.25
   3  -7   0   18.28    6.96
  -3   7   0   23.12    6.03
  -3   7  -1  282.27   22.34
   3  -7   1  289.55   29.05
  -3   7  -1  311.39   23.08
   3  -7   1  239.12   13.86
  -3   7  -2   32.21    7.18
   3  -7   2   26.28    7.33
  -3   7  -2   19.31    6.13
  -3   7  -3  207.49   21.65
   3  -7   3  219.15   27.28
  -3   7  -3  153.92   11.16
  -3   7  -3  237.75   19.73
  -3   7  -4   10.52    3.14
  -3   7  -4   10.40    5.63
   3  -7   4    4.90    5.46
  -3   7  -4   13.10    4.82
  -3   7  -5   22.03    6.48
   3  -7   5   54.95   15.24
  -3   7  -5   46.10   12.59
  -3   7  -5   20.31    5.72
  -3   7  -6   45.86   11.63
   3  -7   6   47.62   12.31
  -3   7  -6   54.67    9.22
  -3   7  -6   57.13    8.62
  -3   7  -7   20.90    8.41
  -3   7  -7   18.05    6.16
   3  -7   7   15.20    7.63
  -3   7  -7   19.14    5.40
  -3   7  -7   16.41    4.55
  -3   7  -8   48.38   13.60
   3  -7   8   52.28   13.35
  -3   7  -8   36.26    8.91
  -3   7  -8   53.28   10.32
  -3   7  -8   53.55    8.07
  -3   7  -9   25.10   10.59
  -3   7  -9   19.56    6.36
   3  -7   9   16.02    7.73
  -3   7  -9   20.50    6.06
  -3   7  -9   23.56    5.89
  -3   7 -10    8.43    6.17
  -3   7 -10    6.24    3.61
   3  -7  10    4.94    4.36
  -3   7 -10   14.81    5.63
  -3   7 -11    6.34    4.73
  -3   7 -11    7.84    3.22
  -3   7 -11   10.16    6.07
   3  -7  11   13.30    7.69
  -3   7 -12   19.08   11.22
  -3   7 -12   11.73    4.50
  -3   7 -12   11.68    5.58
   3  -7  12   20.29    6.52
   3  -7  13    5.79    6.02
  -3   7 -13    7.14    4.72
   3  -7  14   23.63   10.96
  -3   7 -14   16.34    8.37
  -3   7 -15    2.81    4.54
  -3   7 -16    1.32    2.99
  -3   7 -17   11.86   10.04
  -3   6  23    2.76    9.09
  -3   6  22  -13.44   13.31
   3  -6 -21   -3.55    3.98
  -3   6  21   -1.92    5.14
   3  -6 -20    8.42    6.36
  -3   6  20    6.07    9.11
   3  -6 -19    1.37    1.11
  -3   6  19   -1.67    6.06
   3  -6 -18    8.36    5.16
  -3   6  18    2.69    3.36
  -3   6  17    2.85    3.38
   3  -6 -17    4.81    2.22
  -3   6  17    9.07    7.46
   3  -6 -16   -2.98    0.93
  -3   6  16    1.47    1.32
  -3   6  16    4.33    2.93
  -3   6  16    2.96    5.61
   3  -6 -15    9.75    6.30
  -3   6  15   14.02    7.33
  -3   6  15   11.20    4.11
  -3   6  15    9.10    7.77
   3  -6 -14   51.67   10.87
  -3   6  14   55.62   11.43
  -3   6  14   62.70   10.63
  -3   6  14   61.21   18.31
   3  -6 -13    7.21    3.92
  -3   6  13    9.67    4.99
  -3   6  13    6.66    3.49
  -3   6  13    0.53    3.09
   3  -6 -12   20.22    6.54
  -3   6  12   18.24    8.66
  -3   6  12   24.38    7.20
  -3   6  12   18.47    6.04
  -3   6  12   25.59    6.62
   3  -6 -11  215.95   21.81
  -3   6  11  164.86   17.91
  -3   6  11  139.52   22.98
  -3   6  11  191.96   21.95
  -3   6  11  242.99   19.70
   3  -6 -10   23.76    6.91
  -3   6  10   18.82    6.37
  -3   6  10   17.06    5.28
  -3   6  10   15.39    7.78
   3  -6  -9   24.05    5.57
  -3   6   9   20.54    6.33
  -3   6   9   16.33    5.02
  -3   6   9   10.36    5.00
  -3   6   8  223.20   22.07
  -3   6   8  230.56   26.71
  -3   6   8  245.74   19.85
   3  -6  -7   15.16    6.23
  -3   6   7   12.41    7.06
  -3   6   7   12.97    4.55
  -3   6   7   21.04    5.61
  -3   6   6  229.26   26.13
  -3   6   6  231.69   22.56
   3  -6  -6  281.65   24.48
  -3   6   6  285.52   21.33
   3  -6  -5    1.21    1.55
   3  -6  -5   -0.66    4.11
  -3   6   5   -1.85    3.10
  -3   6   5   -2.84    2.35
   3  -6  -4   26.98    8.05
  -3   6   4   26.16    6.90
   3  -6  -4   25.29    6.51
  -3   6   4   23.44    5.38
  -3   6   3    3.28    1.71
  -3   6   3    1.47    1.01
   3  -6  -3   -0.16    1.44
  -3   6   3   -0.55    1.82
  -3   6   3    1.29    2.22
  -3   6   2  469.02   34.70
  -3   6   2  467.56   18.47
   3  -6  -2  464.45   33.08
   3  -6  -2  469.29   29.60
  -3   6   2  510.84   28.41
  -3   6   1    3.89    1.66
   3  -6  -1    3.81    2.05
  -3   6   1    8.06    4.70
   3  -6  -1    3.00    5.71
  -3   6   1    8.93    3.69
  -3   6   0  169.20   21.14
  -3   6   0  189.35   15.28
   3  -6   0  177.11   21.46
   3  -6   0  175.12   12.25
  -3   6   0  212.05   18.10
  -3   6  -1   41.59    7.52
  -3   6  -1   43.99    8.55
   3  -6   1   38.17    4.60
   3  -6   1   53.39   12.07
  -3   6  -2   11.66    4.53
  -3   6  -2   13.80    4.92
   3  -6   2    7.64    6.31
  -3   6  -3    7.49    3.73
  -3   6  -3   11.54    5.10
   3  -6   3   14.81    7.54
  -3   6  -4   55.65   11.62
   3  -6   4   61.88   14.44
  -3   6  -4   53.06    8.98
  -3   6  -5   -1.13    3.59
  -3   6  -5    1.72    1.39
   3  -6   5    0.43    4.71
  -3   6  -5   -3.80    4.17
  -3   6  -5    4.96    1.57
  -3   6  -6  273.41   20.57
   3  -6   6  291.52   30.88
  -3   6  -6  256.67   24.42
  -3   6  -6  267.12   14.43
  -3   6  -6  279.07   28.54
  -3   6  -7  128.12   14.52
  -3   6  -7  110.83   18.26
   3  -6   7  104.13   18.26
  -3   6  -7  114.87   16.30
  -3   6  -7  120.43    9.83
  -3   6  -8    5.41    4.04
  -3   6  -8    5.65    2.38
  -3   6  -8    5.75    1.39
   3  -6   8    5.46    4.55
  -3   6  -8    7.44    2.97
  -3   6  -9  184.16   17.43
   3  -6   9  183.27   25.24
  -3   6  -9  165.57   20.44
  -3   6  -9  187.51   14.40
  -3   6  -9  176.98   25.81
  -3   6 -10  119.29   13.75
  -3   6 -10  123.53   22.31
  -3   6 -10  122.90   16.90
   3  -6  10  118.27   19.26
  -3   6 -10  129.84   13.08
  -3   6 -11   31.60   11.06
  -3   6 -11   34.48    7.89
   3  -6  11   21.50    9.13
  -3   6 -11   32.76    8.66
  -3   6 -12    5.62    4.41
   3  -6  12   11.60    7.87
  -3   6 -12    6.63    2.15
   3  -6  13   -2.40    5.62
  -3   6 -13   -3.81    3.83
   3  -6  14    0.87    4.48
  -3   6 -14    3.41    5.46
   3  -6  15   27.83   12.50
  -3   6 -15   26.29   12.96
   3  -6  16    5.73    5.99
  -3   6 -16    0.19    8.23
  -3   6 -17    4.12    7.94
  -3   6 -18    8.11    6.65
  -3   5  23   24.13   15.65
  -3   5  22    0.85    5.95
   3  -5 -21    0.71    0.44
  -3   5  21   -2.14    5.95
   3  -5 -20    2.85    4.42
  -3   5  20   20.11   12.95
   3  -5 -19   -2.54    4.91
  -3   5  19  -20.29   12.18
   3  -5 -18    8.08    6.90
  -3   5  18   10.54    7.12
   3  -5 -17   32.95   10.53
  -3   5  17   33.14   13.65
  -3   5  16    6.19    2.86
   3  -5 -16    4.71    3.61
  -3   5  16    7.11    6.39
   3  -5 -15   -3.05    3.68
  -3   5  15    0.75    1.55
  -3   5  15   -2.44    2.53
  -3   5  15   -3.76    0.67
   3  -5 -14    0.70    1.92
  -3   5  14    3.78    3.92
  -3   5  14    2.60    0.15
  -3   5  14    0.65    0.93
   3  -5 -13   14.58    5.51
  -3   5  13   15.09    5.61
  -3   5  13    9.91    4.13
  -3   5  13   14.49    7.76
   3  -5 -12    6.48    3.97
  -3   5  12    8.83    5.97
  -3   5  12    1.55    0.86
  -3   5  12    5.23    3.25
   3  -5 -11   18.38    5.78
  -3   5  11   14.04    5.77
  -3   5  11   24.62    6.17
  -3   5  11   16.59    6.84
   3  -5 -10   13.40    3.56
  -3   5  10   14.06    6.75
  -3   5  10   14.72    4.84
  -3   5  10   24.16   10.21
   3  -5  -9   -0.08    1.34
  -3   5   9   -2.27    1.02
  -3   5   9    3.17    2.33
  -3   5   9    0.77    2.93
   3  -5  -8   12.35    3.39
  -3   5   8    4.64    1.93
  -3   5   8   13.29    5.41
  -3   5   8   16.55    4.92
  -3   5   8   16.58    4.83
  -3   5   7   11.25    4.56
  -3   5   7   18.75    4.93
  -3   5   7   16.08    6.78
   3  -5  -6    2.47    2.75
  -3   5   6   -4.07    6.38
   3  -5  -6   -5.31    4.08
  -3   5   6   -0.23    1.35
  -3   5   6    1.09    1.02
  -3   5   5  278.85   27.62
  -3   5   5  259.73   23.34
   3  -5  -5  275.32   23.95
   3  -5  -5  278.45   22.31
  -3   5   5  301.69   20.94
   3  -5  -4   24.14    5.86
  -3   5   4   19.41    7.04
  -3   5   4   20.24    6.45
   3  -5  -4   12.35    4.88
  -3   5   4   26.75    5.86
  -3   5   3  208.47   21.85
  -3   5   3  203.96   21.14
   3  -5  -3  197.23   19.65
   3  -5  -3  253.92   20.39
  -3   5   3  256.06   19.11
  -3   5   2   29.55    3.25
   3  -5  -2   30.60    7.31
  -3   5   2   33.39    8.35
   3  -5  -2   26.09    6.94
  -3   5   2   28.59    6.27
  -3   5   1  137.10   18.20
  -3   5   1  139.11    9.71
   3  -5  -1  129.23   16.51
  -3   5   1  130.05   13.41
   3  -5  -1  115.55   12.89
  -3   5   0   25.60    4.88
  -3   5   0   25.02    7.73
   3  -5   0   29.61    4.69
   3  -5   0   32.99    8.17
  -3   5   0   38.45    7.18
  -3   5  -1  417.31   23.06
   3  -5   1  425.07   32.28
   3  -5   1  405.67   12.84
  -3   5  -1  435.26   24.71
   3  -5   2   14.05    4.33
  -3   5  -2   20.96    6.22
  -3   5  -2   23.39    5.75
   3  -5   3   60.68   13.21
  -3   5  -3   45.31   10.15
  -3   5  -3   39.26    9.42
  -3   5  -3   42.14    7.72
   3  -5   4   16.34    6.02
  -3   5  -4   15.26    5.19
  -3   5  -4   29.88    7.98
  -3   5  -4   21.98    5.24
  -3   5  -5   51.86   11.39
   3  -5   5   59.00   12.64
  -3   5  -5   55.22   11.27
  -3   5  -5   49.54    8.62
  -3   5  -6   92.87   15.57
   3  -5   6  101.67   17.11
  -3   5  -6   89.91   13.89
  -3   5  -6  111.26   13.05
  -3   5  -7  434.14   25.54
   3  -5   7  412.85   35.70
  -3   5  -7  408.72   34.49
  -3   5  -7  420.26   30.64
  -3   5  -7  416.37   15.35
  -3   5  -8  165.80   15.70
  -3   5  -8  143.97   20.99
   3  -5   8  161.92   22.49
  -3   5  -8  145.03   18.46
  -3   5  -8  162.52   10.84
  -3   5  -9    3.10    3.69
  -3   5  -9    7.81    4.56
   3  -5   9   -0.86    2.48
  -3   5  -9    3.76    1.63
  -3   5  -9    4.39    0.26
  -3   5 -10    1.43    1.53
   3  -5  10    2.72    2.18
  -3   5 -10    6.86    4.38
  -3   5 -10    3.59    3.33
  -3   5 -10    3.55    1.78
  -3   5 -11   15.14    4.43
  -3   5 -11   20.51    9.52
   3  -5  11   17.88    7.52
  -3   5 -11   22.20    7.00
  -3   5 -12   47.48    9.27
   3  -5  12   47.00   11.91
  -3   5 -12   45.23   14.04
   3  -5  13    5.27    6.83
  -3   5 -13    3.62    3.65
   3  -5  14   14.22    6.82
  -3   5 -14    6.28    5.61
   3  -5  15    8.17    5.79
  -3   5 -15    5.70    6.24
   3  -5  16    3.50    5.89
  -3   5 -16    1.77    4.80
  -3   5 -17    3.71    7.60
  -3   5 -18   16.73   12.75
  -3   4  23    7.28    7.99
  -3   4  22   -0.77    1.91
   3  -4 -22    7.03    6.21
  -3   4  21    2.62    3.94
   3  -4 -21   -4.15    3.58
  -3   4  20    2.15    4.73
   3  -4 -20    2.91    0.18
  -3   4  19   16.14   11.77
   3  -4 -19   12.67    8.09
  -3   4  18   -1.19    2.33
   3  -4 -18   -4.75    3.70
  -3   4  17   -4.91    5.65
   3  -4 -17    3.96    3.72
  -3   4  16   -7.99    8.52
   3  -4 -16   10.65    5.65
  -3   4  15    9.92    7.43
   3  -4 -15   11.94    6.28
  -3   4  14   77.06   12.26
  -3   4  14   70.26   17.21
   3  -4 -14   56.96   12.32
  -3   4  13  124.18   22.87
  -3   4  13  174.94   18.89
   3  -4 -13  164.78   19.48
   3  -4 -12   62.84   11.26
  -3   4  12   87.13   14.03
  -3   4  12   90.98   12.03
  -3   4  12   62.27   14.30
   3  -4 -11    7.19    3.28
  -3   4  11   10.10    7.44
  -3   4  11   13.88    5.87
  -3   4  11    7.59    3.57
   3  -4 -10  332.19   22.57
  -3   4  10  315.67   32.76
  -3   4  10  375.03   29.61
  -3   4  10  392.16   24.43
   3  -4  -9    2.20    1.72
  -3   4   9   -1.87    1.17
  -3   4   9    1.59    1.43
  -3   4   9   -0.47    0.76
   3  -4  -8  496.52   23.03
  -3   4   8  426.48   34.29
  -3   4   8  477.64   32.79
   3  -4  -7    8.40    2.87
  -3   4   7    4.46    2.61
   3  -4  -7    7.83    3.40
  -3   4   7   14.02    4.39
  -3   4   7    9.12    3.47
  -3   4   6   19.54    5.88
   3  -4  -6   15.57    4.47
  -3   4   6   25.18    5.80
  -3   4   6   12.93    6.17
  -3   4   5    3.83    2.99
   3  -4  -5    6.25    1.37
  -3   4   5   10.39    3.76
  -3   4   5    3.82    2.12
  -3   4   4  441.33   32.79
  -3   4   4  421.09   29.27
  -3   4   4  458.93   24.79
   3  -4  -4  422.70   27.70
   3  -4  -3   -0.63    1.87
  -3   4   3   -1.39    1.27
   3  -4  -3    3.36    3.31
  -3   4   3    6.53    3.74
  -3   4   3   -0.35    1.79
  -3   4   2  502.54   33.63
   3  -4  -2  509.36   31.51
   3  -4  -2  548.61   24.96
  -3   4   2  510.89   32.58
  -3   4   2  599.98   28.25
  -3   4   1   96.71   11.25
  -3   4   1   78.49    5.89
  -3   4   1   75.15   12.71
   3  -4  -1   74.96   12.44
  -3   4   1   87.22   12.91
   3  -4  -1   88.35   10.29
   3  -4   0    8.91    3.20
   3  -4   0   17.84    7.92
  -3   4   0   31.69   10.71
  -3   4   0   27.12   12.16
  -3   4   0   16.61    4.02
  -3   4   0   10.56    4.61
  -3   4  -1   81.06    8.86
  -3   4  -1   77.85   12.31
   3  -4   1   84.44   13.34
  -3   4  -1   90.05   10.90
  -3   4  -2  512.11   26.06
  -3   4  -2  495.00   30.72
  -3   4  -2  542.69   27.08
   3  -4   2  527.33   35.10
  -3   4  -3   51.87    9.01
  -3   4  -3   66.52   12.04
   3  -4   3   68.30   12.53
  -3   4  -3   72.31    9.84
  -3   4  -4  188.84   18.51
  -3   4  -4  175.98   18.30
  -3   4  -4  183.26   15.79
   3  -4   4  186.85   21.12
  -3   4  -5  202.81   20.43
  -3   4  -5  215.04   21.46
  -3   4  -5  221.21   17.85
   3  -4   5  226.90   24.32
  -3   4  -6   76.29   13.53
  -3   4  -6   84.56   14.26
   3  -4   6   80.54   15.91
  -3   4  -6   76.80   10.93
  -3   4  -7  213.44   23.54
   3  -4   7  228.62   25.12
  -3   4  -7  238.43   22.09
  -3   4  -7  241.09   18.81
  -3   4  -8   86.09    7.08
  -3   4  -8   86.47    7.01
  -3   4  -8   83.95   15.52
   3  -4   8   99.43   16.60
  -3   4  -8   79.43   12.75
  -3   4  -8   86.97   10.77
  -3   4  -9   15.10    3.29
  -3   4  -9   18.02    4.05
  -3   4  -9   15.44    6.98
   3  -4   9   15.94    4.87
  -3   4  -9   15.53    4.59
  -3   4  -9   19.05    5.11
  -3   4 -10   -1.80    2.45
  -3   4 -10    1.15    0.47
   3  -4  10    2.16    0.40
  -3   4 -10    0.22    1.07
  -3   4 -10   -0.15    1.02
  -3   4 -11   35.58    9.99
  -3   4 -11   35.67    6.80
   3  -4  11   44.08   11.67
  -3   4 -12    3.91    4.25
  -3   4 -12    4.68    2.99
   3  -4  12    6.22    4.66
  -3   4 -13   18.98    8.75
  -3   4 -13   27.02    7.10
   3  -4  13   36.98   11.58
  -3   4 -14    1.84    6.07
   3  -4  14    5.07    2.06
  -3   4 -15   26.63   11.08
   3  -4  15   31.73   12.43
  -3   4 -16    4.64    6.52
   3  -4  16   10.13    5.70
  -3   4 -17    2.87    4.20
   3  -4  17    2.39    4.11
  -3   4 -18    5.82    8.57
  -3   4 -19   -0.45    1.82
  -3   3  23    2.32    2.05
   3  -3 -22   -1.18    5.22
  -3   3  22   10.70    7.78
   3  -3 -21    0.89    4.71
  -3   3  21   -6.02    9.45
   3  -3 -20    9.53    4.89
  -3   3  20    7.42    7.32
   3  -3 -19    4.06    4.58
  -3   3  19    4.23    6.40
   3  -3 -18   12.25    6.47
  -3   3  18    2.83    3.08
   3  -3 -17   10.16    5.90
  -3   3  17   12.37    6.68
   3  -3 -16   11.56    5.44
  -3   3  16   11.90    7.50
   3  -3 -15    1.00    3.56
  -3   3  15   -0.27    4.02
   3  -3 -14   -4.01    3.95
  -3   3  14    2.87    4.91
   3  -3 -13  231.81   17.27
  -3   3  13  192.29   28.32
   3  -3 -13  176.22   20.24
  -3   3  12    1.06    0.63
  -3   3  12    1.38    2.95
   3  -3 -12   -2.09    2.00
   3  -3 -12   -0.91    0.85
  -3   3  11  206.25   26.88
   3  -3 -11  293.00   19.21
  -3   3  11  248.57   22.33
   3  -3 -11  244.38   21.25
   3  -3 -10   40.84    7.86
   3  -3 -10   47.74    7.50
  -3   3  10   36.60   10.22
  -3   3  10   39.56    8.78
  -3   3  10   42.12    7.61
   3  -3  -9   22.80    5.64
   3  -3  -9   16.45    4.47
   3  -3  -9   15.58    4.34
  -3   3   9   14.68    6.11
  -3   3   9   18.87    5.74
  -3   3   9   19.71    5.31
   3  -3  -8    1.15    1.11
   3  -3  -8    2.32    2.37
   3  -3  -8   -1.01    1.82
  -3   3   8    1.97    3.88
  -3   3   8    1.24    3.95
   3  -3  -8    0.78    1.88
  -3   3   8   -0.95    0.73
   3  -3  -7  433.31   18.61
  -3   3   7  385.99   31.37
   3  -3  -7  377.95   23.41
   3  -3  -7  432.38   22.62
  -3   3   7  405.87   29.22
   3  -3  -7  423.25   23.20
  -3   3   7  435.85   24.36
   3  -3  -6    2.78    1.02
   3  -3  -6    1.04    1.57
   3  -3  -6   -0.03    1.57
  -3   3   6    1.26    1.24
   3  -3  -6    0.33    1.23
  -3   3   6    3.12    3.46
  -3   3   6    0.87    0.50
  -3   3   5  350.74   28.81
   3  -3  -5  437.56   22.85
  -3   3   5  372.87   27.51
  -3   3   5  448.47   24.11
   3  -3  -5  401.63   22.88
   3  -3  -5  340.17   23.03
   3  -3  -4  115.03   16.50
  -3   3   4  124.43   16.53
  -3   3   4  114.11   14.79
  -3   3   4  142.82   13.52
   3  -3  -4  119.61   12.76
   3  -3  -4  107.18   12.94
   3  -3  -3   -1.25    1.37
   3  -3  -3    4.57    2.15
  -3   3   3    3.15    2.75
  -3   3   3    4.84    2.82
  -3   3   3    8.13    3.71
   3  -3  -3    1.42    0.89
   3  -3  -2   59.89   11.06
  -3   3   2   56.29   10.59
   3  -3  -2   63.40   10.37
  -3   3   2   55.77   10.27
  -3   3   2   75.29    9.43
   3  -3  -2   75.21    9.59
   3  -3  -1  639.47   35.23
  -3   3   1  656.75   35.60
  -3   3   1  726.41   30.18
   3  -3  -1  757.02   30.67
  -3   3   1  679.10   37.39
   3  -3  -1  657.83   38.02
  -3   3   0   73.84    9.53
   3  -3   0   82.96   10.44
  -3   3   0   65.86   13.48
   3  -3   0   62.05   12.19
  -3   3   0   52.10    5.89
  -3   3   0   68.35   11.68
   3  -3   0   58.78   11.14
   3  -3   0   66.64    6.55
  -3   3  -1   85.80   12.10
   3  -3   1   75.63   11.04
   3  -3   1   95.77   16.82
   3  -3   1  121.03   20.62
   3  -3   1   83.95    7.29
  -3   3  -2    3.97    2.49
  -3   3  -2    0.60    2.04
  -3   3  -2    1.45    2.56
   3  -3   2    8.69    4.59
   3  -3   2    0.95    1.13
   3  -3   3  120.00   19.97
  -3   3  -3  112.85   14.13
  -3   3  -3  129.22   19.53
  -3   3  -3   49.72    9.11
   3  -3   3   42.61    9.07
   3  -3   4  262.26   17.31
   3  -3   4  248.83   23.83
  -3   3  -4  212.54   18.88
  -3   3  -4  250.47   22.26
  -3   3  -4  246.54   18.35
   3  -3   4  235.76   17.99
   3  -3   5  223.14   15.80
   3  -3   5  224.21   23.52
  -3   3  -5  204.50   19.64
  -3   3  -5  216.87   20.60
  -3   3  -5  211.80   16.16
   3  -3   5  237.38   17.72
   3  -3   6  219.30   15.51
  -3   3  -6  188.12   20.02
   3  -3   6  235.64   25.90
  -3   3  -6  210.80   20.40
  -3   3  -6  210.54   15.80
   3  -3   6  197.09   17.37
  -3   3  -7    9.38    7.63
  -3   3  -7    2.40    2.29
  -3   3  -7   10.12    6.58
   3  -3   7    1.48    1.79
   3  -3   7    0.91    1.11
   3  -3   8   14.95    4.25
   3  -3   8    8.89    4.50
  -3   3  -8    7.71    3.73
  -3   3  -8   11.47    2.03
  -3   3  -8    9.00    2.24
   3  -3   8    7.85    0.70
  -3   3  -8    6.53    4.04
  -3   3  -8    9.45    4.05
  -3   3  -9    3.38    1.19
  -3   3  -9    1.26    1.17
  -3   3  -9    3.77    1.85
   3  -3   9    4.98    2.61
  -3   3  -9    3.48    1.76
  -3   3 -10   20.79    8.17
   3  -3  10   32.83    9.43
   3  -3  10   39.95    6.81
  -3   3 -10   32.06    5.71
  -3   3 -11   22.10    7.32
   3  -3  11   11.95    6.31
   3  -3  11   15.31    4.29
  -3   3 -11   17.87    4.96
   3  -3  12   43.33    4.32
   3  -3  12   46.09   12.13
  -3   3 -12   39.58   12.77
   3  -3  13   -3.15    3.73
  -3   3 -13    9.71    6.92
   3  -3  14    0.00    4.31
  -3   3 -14    1.39    4.69
   3  -3  15    5.24    7.96
  -3   3 -15   -0.52    4.20
   3  -3  16   42.17   14.47
  -3   3 -16   29.95   13.88
   3  -3  17    3.33    5.41
  -3   3 -17   -6.51    5.42
   3  -3  18    6.60    3.29
  -3   3 -18    8.97    8.28
  -3   3 -19    4.91    8.05
  -3   3 -20  -11.49   12.56
  -3   2  23    2.98    2.67
   3  -2 -22   -4.41    5.00
  -3   2  22  -13.16    9.60
   3  -2 -21   -8.86    6.82
  -3   2  21   -8.21    8.31
   3  -2 -20   -1.84    1.97
  -3   2  20   -3.12    2.21
   3  -2 -19    1.91    6.62
  -3   2  19   -3.96    7.04
   3  -2 -18   -0.04    3.34
  -3   2  18    5.97    8.41
   3  -2 -17    2.40    3.90
  -3   2  17   -1.25    2.90
   3  -2 -16   21.20    7.41
  -3   2  16   22.61   10.64
   3  -2 -15   16.66    7.24
  -3   2  15   19.63   11.24
   3  -2 -14   19.81    7.82
  -3   2  14   17.34    8.56
  -3   2  13    1.23    2.67
   3  -2 -13    2.14    2.09
   3  -2 -13    5.90    5.36
   3  -2 -12   88.79   11.63
   3  -2 -12   99.06   14.73
  -3   2  12   94.03   20.76
  -3   2  11    2.71    2.65
   3  -2 -11    7.11    2.83
   3  -2 -11    5.48    2.60
   3  -2 -11    4.05    2.13
  -3   2  10  102.10   17.65
   3  -2 -10  138.25   12.82
   3  -2 -10  115.43   13.92
   3  -2 -10  115.09   12.19
  -3   2   9   13.26    5.77
   3  -2  -9   19.48    4.86
   3  -2  -9   17.99    4.65
  -3   2   9   19.50    5.91
   3  -2  -9   15.70    4.26
   3  -2  -8   86.77   10.48
  -3   2   8   94.80   15.83
   3  -2  -8  103.15   10.30
   3  -2  -8  135.65   12.63
  -3   2   8  106.31   14.25
   3  -2  -8  109.71   12.44
   3  -2  -7   67.05    8.12
   3  -2  -7   79.02    9.57
   3  -2  -7   71.28    8.94
  -3   2   7   64.62   12.75
  -3   2   7   68.99   11.53
  -3   2   7   83.93   10.21
   3  -2  -7   70.87    9.23
   3  -2  -6  297.16   14.58
  -3   2   6  292.49   26.17
   3  -2  -6  276.39   19.24
   3  -2  -6  277.00   17.74
  -3   2   6  278.19   23.07
  -3   2   6  279.38   19.18
   3  -2  -6  232.45   18.57
   3  -2  -5   28.70    3.40
   3  -2  -5   41.09    6.63
  -3   2   5   26.98    7.41
   3  -2  -5   36.58    9.46
  -3   2   5   35.16    8.56
   3  -2  -5   30.46    6.22
   3  -2  -5   45.44    7.29
  -3   2   5   36.68    6.65
   3  -2  -4  906.63   46.17
  -3   2   4  910.75   44.68
   3  -2  -4  959.32   32.20
  -3   2   4  910.37   42.18
  -3   2   4  809.14   33.64
   3  -2  -4  963.98   34.49
   3  -2  -4  884.82   36.21
   3  -2  -3   60.45    7.83
  -3   2   3   48.19    8.89
   3  -2  -3   46.73    8.33
  -3   2   3   57.27    8.87
   3  -2  -3   65.58    8.62
   3  -2  -3   41.15    9.10
  -3   2   3   40.51    8.51
   3  -2  -2    3.39    1.64
   3  -2  -2    2.32    6.08
   3  -2  -2    3.51    3.25
  -3   2   2    2.77    1.67
   3  -2  -2    8.62    7.14
  -3   2   2   13.95    9.05
   3  -2  -1    6.52    2.47
   3  -2  -1   10.00    4.10
  -3   2   1   16.04    8.52
   3  -2  -1   -0.65    3.02
  -3   2   1   12.33    6.22
  -3   2   1    5.53    2.21
   3  -2  -1    8.75    3.33
  -3   2   0  218.21   14.24
  -3   2   0  278.56   24.27
   3  -2   0  273.11   25.02
   3  -2   0  253.85   16.35
   3  -2   0  270.83   23.44
  -3   2   0  291.89   24.47
   3  -2   0  280.55   18.42
  -3   2   0  264.53   17.43
  -3   2  -1    7.53    3.00
   3  -2   1    6.18    2.71
   3  -2   1    3.85    1.82
   3  -2   1    7.18    5.07
  -3   2  -1   13.16    7.24
   3  -2   1    9.91    5.78
  -3   2  -1    2.05    2.14
   3  -2   1    5.94    3.43
  -3   2  -2  911.60   32.81
   3  -2   2  963.59   32.16
   3  -2   2  978.59   45.83
   3  -2   2  973.63   31.82
   3  -2   2 1023.79   45.61
  -3   2  -2  984.78   43.29
  -3   2  -2 1009.48   34.22
   3  -2   2 1076.41   36.73
   3  -2   3  957.59   35.56
  -3   2  -3  930.03   36.62
   3  -2   3  942.41   45.17
   3  -2   3 1080.48   33.62
   3  -2   3  957.00   44.80
  -3   2  -3  993.69   43.04
  -3   2  -3 1065.44   35.53
   3  -2   3 1102.46   37.50
  -3   2  -4  305.36   22.87
   3  -2   4  333.36   23.30
   3  -2   4  263.02   16.47
   3  -2   4  344.83   28.14
  -3   2  -4  308.12   26.55
  -3   2  -4  278.18   18.09
   3  -2   4  299.40   19.95
  -3   2  -5   38.93    8.23
   3  -2   5   40.32    8.40
   3  -2   5   43.45    6.73
   3  -2   5   42.48    9.69
  -3   2  -5   36.86    7.91
  -3   2  -5   29.20    6.79
   3  -2   5   44.45    7.82
  -3   2  -6  162.49   18.63
   3  -2   6  161.57   18.98
   3  -2   6  156.06   20.27
  -3   2  -6  130.33   12.96
   3  -2   6  181.07   15.07
  -3   2  -6  152.37   16.79
   3  -2   6  139.39   12.15
   3  -2   7  204.32   14.79
  -3   2  -7  163.47   19.42
   3  -2   7  183.98   21.76
  -3   2  -7  155.52   17.26
   3  -2   7  229.26   17.25
   3  -2   8  263.81   17.17
  -3   2  -8  252.76   25.58
   3  -2   8  292.01   28.12
  -3   2  -8  247.67   14.07
   3  -2   8  227.77   18.40
   3  -2   9  105.73   12.15
   3  -2   9  131.24   11.82
  -3   2  -9   99.12   16.79
   3  -2   9  115.86   17.02
  -3   2  -9   90.24   10.36
  -3   2 -10    5.34    6.45
  -3   2 -10    0.94    0.41
   3  -2  10   -0.04    1.98
   3  -2  10    1.52    1.28
   3  -2  10   -0.90    1.51
  -3   2 -11  109.17   18.88
   3  -2  11  127.25   12.62
   3  -2  11  134.79   19.81
  -3   2 -11  119.26   13.70
   3  -2  11  129.62   11.70
  -3   2 -12   20.42    8.07
   3  -2  12   25.79    7.70
   3  -2  12   20.12    5.26
  -3   2 -12   13.22    5.10
   3  -2  12   16.48    2.44
  -3   2 -13   66.65   15.84
   3  -2  13   77.12   15.86
  -3   2 -14   10.04    8.84
   3  -2  14   13.82    6.39
  -3   2 -15   23.37    8.53
   3  -2  15   30.70   11.03
  -3   2 -16   16.14   10.84
   3  -2  16   10.09    6.79
  -3   2 -17    8.76    6.46
   3  -2  17   12.53    8.24
  -3   2 -18   -1.96    2.43
   3  -2  18    8.86    6.52
  -3   2 -19   26.60   13.51
  -3   2 -20    0.58    5.27
  -3   1  22  -15.01   10.13
   3  -1 -22    5.25    6.49
  -3   1  21  -12.71    9.07
   3  -1 -21    2.81    6.27
  -3   1  20  -15.25   10.59
   3  -1 -20   -7.48    6.92
  -3   1  19   21.06   10.93
   3  -1 -19   20.59    9.32
  -3   1  18    3.22    2.78
   3  -1 -18   10.79    8.57
  -3   1  17   -2.14    2.99
   3  -1 -17   10.19    6.39
   3  -1 -17    3.01    3.77
   3  -1 -16   -0.34    0.77
  -3   1  16   -3.14    3.49
   3  -1 -15   21.72    8.62
  -3   1  15   28.89   11.95
   3  -1 -14    6.58    4.85
  -3   1  14    7.19    5.49
   3  -1 -13   25.34    9.55
   3  -1 -13   38.86    7.08
   3  -1 -13   36.13    6.43
  -3   1  13   30.02   10.51
   3  -1 -12    4.88    4.28
  -3   1  12    5.80    4.66
   3  -1 -12    3.75    1.95
   3  -1 -12    4.81    2.72
   3  -1 -12    4.04    1.77
  -3   1  11   38.49   12.64
   3  -1 -11   48.62    7.75
   3  -1 -11   34.12    9.10
   3  -1 -11   46.80    7.11
  -3   1  10    7.58    5.02
   3  -1 -10    7.03    3.00
   3  -1 -10    5.70    3.44
   3  -1 -10    6.79    2.66
  -3   1   9    2.82    1.96
   3  -1  -9    1.79    1.58
   3  -1  -9    1.51    0.94
   3  -1  -9    5.00    2.74
   3  -1  -9    1.53    1.13
   3  -1  -8    9.01    3.52
   3  -1  -8    7.41    2.98
  -3   1   8   14.69    5.73
   3  -1  -8   10.65    3.53
   3  -1  -8    6.82    3.02
  -3   1   7  445.29   31.07
   3  -1  -7  550.46   25.02
   3  -1  -7  458.95   21.53
   3  -1  -7  484.36   24.50
   3  -1  -7  553.79   25.03
   3  -1  -6    3.67    2.12
   3  -1  -6    7.82    3.23
  -3   1   6   -0.79    4.19
   3  -1  -6    5.51    3.55
   3  -1  -6   -0.08    1.72
   3  -1  -6    7.15    2.56
   3  -1  -5  111.10    9.18
   3  -1  -5  128.80   17.59
  -3   1   5  121.82   15.44
   3  -1  -5  159.31   13.48
  -3   1   5  143.84   15.85
   3  -1  -5  152.79   13.10
   3  -1  -5  123.67   12.53
   3  -1  -4    7.30    2.79
  -3   1   4    7.81    4.39
   3  -1  -4   14.20    5.49
  -3   1   4    7.61    2.75
   3  -1  -4    8.74    2.52
   3  -1  -4   10.24    3.01
   3  -1  -3  825.80   41.25
  -3   1   3  767.22   37.08
   3  -1  -3  799.96   29.65
   3  -1  -3  762.99   33.30
  -3   1   3  791.74   37.32
   3  -1  -3  788.92   29.39
   3  -1  -2   47.64    4.71
   3  -1  -2   51.09    9.67
   3  -1  -2   68.03    8.47
  -3   1   2   53.60    9.24
  -3   1   2   50.27   10.29
   3  -1  -2   46.02    8.23
   3  -1  -2   65.77    8.54
   3  -1  -1  739.87   19.27
  -3   1   1  725.86   36.53
   3  -1  -1  778.26   39.61
   3  -1  -1  804.92   29.02
   3  -1  -1  769.17   36.02
  -3   1   1  809.61   38.44
  -3   1   1  774.91   31.40
   3  -1  -1  737.76   29.72
   3  -1   0   26.71    4.12
  -3   1   0   25.93    5.48
  -3   1   0   23.88    7.19
   3  -1   0   37.54    6.17
   3  -1   0   32.03    8.85
  -3   1   0   32.19    8.08
   3  -1   0   42.58    7.04
  -3   1   0   21.70    7.07
  -3   1  -1   95.65   11.56
   3  -1   1  116.25    9.97
   3  -1   1  117.02   14.66
  -3   1  -1  136.65   12.75
   3  -1   1  131.46   12.20
  -3   1  -1  136.01   16.08
   3  -1   1  114.29    8.15
   3  -1   1  144.09   12.19
   3  -1   2   24.43    5.71
   3  -1   2   30.43    6.17
  -3   1  -2   33.56    7.20
   3  -1   2   28.88    5.51
   3  -1   2   37.23    8.91
  -3   1  -2   34.89    9.17
   3  -1   2   33.41    3.84
   3  -1   3  622.87   36.37
   3  -1   3  634.39   28.59
  -3   1  -3  647.61   30.85
   3  -1   3  656.93   26.14
  -3   1  -3  585.87   31.98
   3  -1   3  686.25   27.73
   3  -1   4  356.98   28.39
   3  -1   4  343.01   23.06
  -3   1  -4  337.72   23.61
  -3   1  -4  353.91   24.14
   3  -1   4  426.15   22.13
   3  -1   4  425.39   21.11
   3  -1   5  398.21   26.90
  -3   1  -5  382.20   26.72
  -3   1  -5  351.78   25.01
   3  -1   5  378.77   20.09
   3  -1   5  396.11   21.69
   3  -1   6  139.01   12.12
   3  -1   6  125.61   16.21
  -3   1  -6  109.97   15.39
   3  -1   6  147.06   13.53
  -3   1  -7   -0.85    1.57
   3  -1   7   -2.67    4.06
  -3   1  -7    1.87    2.79
   3  -1   7    2.01    1.27
   3  -1   7    1.20    4.70
   3  -1   7    0.05    1.16
  -3   1  -8   77.33   13.57
   3  -1   8  103.17   16.32
  -3   1  -8   83.65    8.05
   3  -1   8  112.90   12.04
   3  -1   8   99.80   10.14
   3  -1   9  191.17   14.13
  -3   1  -9  193.51   23.29
   3  -1   9  218.77   24.06
   3  -1   9  221.99   17.03
  -3   1  -9  167.46   14.99
  -3   1 -10  312.54   31.06
   3  -1  10  356.09   20.91
   3  -1  10  325.90   30.36
  -3   1 -10  282.90   21.48
   3  -1  11   37.60    6.65
   3  -1  11   35.03    4.71
  -3   1 -11   31.58    7.00
  -3   1 -11   35.07   10.86
   3  -1  11   45.07   11.02
   3  -1  11   28.29    6.28
   3  -1  12   37.52    6.66
   3  -1  12   45.57    4.21
   3  -1  12   39.33    6.71
  -3   1 -12   39.98    8.90
  -3   1 -12   35.35   10.26
   3  -1  12   32.97   10.02
   3  -1  12   39.05    6.19
   3  -1  13    2.58    0.23
  -3   1 -13    1.39    4.08
   3  -1  13   -3.39    1.69
   3  -1  13   -0.53    0.70
  -3   1 -13    0.03    2.64
  -3   1 -14   60.70   16.10
   3  -1  14   66.84   14.49
  -3   1 -15   -5.03    2.83
   3  -1  15    3.40    4.91
  -3   1 -16   19.66    8.95
   3  -1  16   29.75   10.58
  -3   1 -17   -4.31    9.59
   3  -1  17    4.33    3.65
  -3   1 -18   -5.66    7.61
   3  -1  18    3.07    2.27
  -3   1 -19    7.62    6.21
   3  -1  19   11.99    8.57
  -3   1 -20   13.69   10.41
  -3   1 -21    1.32   10.35
  -3   0  22    0.81    3.86
   3   0 -22    0.61    3.58
  -3   0  21    1.86    3.10
   3   0 -21   13.31   10.97
  -3   0  20   -3.36    6.71
   3   0 -20    1.64    2.94
  -3   0  19    9.92    4.85
   3   0 -19    3.79    5.65
  -3   0  18   -1.00    2.87
   3   0 -18    5.82    4.27
  -3   0  17    3.11    1.55
   3   0 -17   10.63    4.60
   3   0 -17   17.70    8.52
  -3   0  16   30.79   11.61
   3   0 -16   45.84   10.68
   3   0 -16   42.21   12.26
  -3   0  15    6.11    2.77
   3   0 -15   11.45    5.58
   3   0 -15   10.90    6.01
  -3   0  14   13.77    8.03
   3   0 -14   13.89    7.03
  -3   0  13   -2.97    1.75
   3   0 -13    9.28    5.60
   3   0 -12   84.34   15.14
  -3   0  12   90.74   17.34
   3   0 -12  105.58   11.36
   3   0 -12   83.19    9.56
  -3   0  11   24.84   10.38
   3   0 -11   21.76    5.06
   3   0 -11   20.06    5.00
   3   0 -11   25.97    5.62
   3   0 -11   29.79    9.08
   3   0 -10   88.92   14.34
  -3   0  10   94.41   16.98
   3   0 -10  121.69   12.54
   3   0 -10   97.17   10.99
   3   0 -10  128.18   12.28
   3   0  -9   12.88    4.96
  -3   0   9    5.07    4.05
   3   0  -9    9.02    2.74
   3   0  -9   13.56    4.24
   3   0  -9   10.96    3.51
   3   0  -8   41.53    6.54
  -3   0   8   46.53   11.98
   3   0  -8   39.39    7.24
   3   0  -8   47.14    9.38
   3   0  -8   39.49    6.49
   3   0  -7   -0.03    1.35
  -3   0   7   -0.53    2.33
   3   0  -7   -1.02    1.59
   3   0  -7    0.36    1.24
   3   0  -7    0.26    0.30
   3   0  -6  276.88   16.92
   3   0  -6  295.27   19.63
   3   0  -6  271.22   17.12
   3   0  -6  281.08   27.31
  -3   0   6  262.71   22.89
  -3   0   5  158.57   17.07
   3   0  -5  176.73   20.53
   3   0  -5  191.66   15.38
   3   0  -5  159.54   13.38
   3   0  -5  204.97   14.97
   3   0  -5  207.85   14.91
   3   0  -4  208.65   21.07
  -3   0   4  229.42   21.25
   3   0  -4  186.78   17.94
   3   0  -4  234.26   16.07
   3   0  -4  232.44   15.61
   3   0  -3  173.79   18.54
  -3   0   3  155.06   16.01
   3   0  -3  200.51   14.82
   3   0  -3  146.89   15.31
   3   0  -3  203.45   15.25
   3   0  -2   14.28    3.82
   3   0  -2   17.85    7.82
   3   0  -2    2.94    5.71
   3   0  -2    6.19    3.14
  -3   0   1   78.99   12.00
   3   0  -1   69.73   12.77
   3   0  -1   50.50    7.29
   3   0  -1   65.31    8.44
   3   0  -1   51.93    9.97
   3   0  -1   68.45    9.28
  -3   0   0  797.53   36.58
   3   0   0  888.25   40.80
   3   0   0  847.64   28.81
   3   0   0  878.15   30.40
   3   0   0  840.38   38.41
   3   0   0  885.00   32.03
   3   0   1  764.10   36.52
  -3   0  -1  736.10   33.37
   3   0   1  816.13   29.61
   3   0   1  944.71   31.51
   3   0   1  760.47   23.91
   3   0   1  829.31   38.62
   3   0   1  947.42   33.24
   3   0   2   31.11    7.68
   3   0   2   67.99   11.07
  -3   0  -2   64.22   14.91
   3   0   2   64.63   14.34
   3   0   2   61.11    7.85
   3   0   2   67.58   14.18
   3   0   2   28.58    5.81
   3   0   3   28.85    5.87
  -3   0  -3   34.50    7.98
   3   0   3   41.05    7.85
   3   0   3   24.48    5.19
   3   0   3   39.37    9.56
   3   0   3   41.31    8.93
   3   0   3   39.49    5.47
   3   0   4  187.72   15.25
   3   0   4  245.43   23.16
  -3   0  -4  258.96   23.28
   3   0   4  253.63   20.95
   3   0   4  174.85   13.67
   3   0   4  205.50   19.88
   3   0   4  188.52   12.00
   3   0   5  141.55   17.68
   3   0   5  147.82   16.57
  -3   0  -5  135.72   16.34
   3   0   5  131.49   15.09
   3   0   5  168.64   14.28
   3   0   5  167.84   13.18
   3   0   6  166.38   14.43
   3   0   6  155.18   12.68
   3   0   6  167.08   18.57
  -3   0  -6  166.64   18.16
   3   0   6  148.20   16.54
  -3   0  -6  158.37    9.25
   3   0   7  235.11   23.69
  -3   0  -7  206.37   21.61
   3   0   7  227.00   15.20
   3   0   7  242.04   17.00
  -3   0  -7  214.93   12.16
   3   0   7  216.34   16.24
  -3   0  -8   28.03    8.39
  -3   0  -8   15.66    3.49
   3   0   8   17.06    4.67
   3   0   8   18.20    4.60
  -3   0  -9   -0.38    3.37
   3   0   9    1.94    1.47
   3   0   9   -0.67    0.26
  -3   0  -9    1.88    1.66
   3   0  10    6.45    2.11
  -3   0 -10    2.76    2.58
   3   0  10    4.65    2.20
   3   0  10    5.74    2.85
   3   0  10    3.65    0.95
  -3   0 -10    5.10    2.68
  -3   0 -11  126.17   20.93
  -3   0 -11  122.20   16.19
   3   0  11  169.53   10.72
   3   0  11  173.69   14.53
   3   0  11  151.91   13.89
   3   0  11  166.43   13.39
   3   0  12   24.68    5.42
  -3   0 -12   40.85   12.62
   3   0  12   23.31    5.06
   3   0  12   25.11    5.42
   3   0  12   34.24   10.62
  -3   0 -12   21.74    6.99
  -3   0 -13  198.66   27.68
  -3   0 -13  179.97   21.09
   3   0  13  183.09   24.13
   3   0  13  201.41   15.66
   3   0  13  180.34   15.07
   3   0  13  222.68   15.84
  -3   0 -14    1.17    1.42
   3   0  14    2.56    4.01
  -3   0 -15    5.66    5.25
   3   0  15    9.05    5.18
  -3   0 -16    0.84    4.32
   3   0  16   -3.12    5.11
  -3   0 -17   47.64   15.94
   3   0  17   38.73   12.06
  -3   0 -18    2.09    2.20
   3   0  18   -2.25    4.95
  -3   0 -19   14.12    8.59
   3   0  19   19.63   10.24
  -3   0 -20    5.56    4.07
  -3   0 -21    5.63    5.24
   3   1 -22    2.69    5.47
   3   1 -21    4.38    5.56
  -3  -1  20   12.10    6.84
   3   1 -20   15.54   10.39
  -3  -1  19   -1.74    4.80
   3   1 -19   -5.74    5.86
  -3  -1  18    3.53    3.57
   3   1 -18    0.57    1.47
  -3  -1  17    3.37    1.60
   3   1 -17    2.77    4.86
   3   1 -16   12.25    5.86
   3   1 -16    8.56    5.39
  -3  -1  15   59.64   14.49
   3   1 -15   95.92   14.91
   3   1 -15   88.79   18.45
  -3  -1  14    5.15    4.17
   3   1 -14    3.11    4.32
   3   1 -14    3.19    5.09
  -3  -1  13   12.26    5.99
   3   1 -13   20.03    7.40
   3   1 -13   17.90    7.67
   3   1 -12    4.52    3.86
   3   1 -12    6.63    4.60
  -3  -1  12    0.34    3.05
   3   1 -12    6.32    2.60
   3   1 -12    4.60    2.48
  -3  -1  11  143.61   21.68
   3   1 -11  124.96   19.62
   3   1 -11  122.07   12.28
   3   1 -11  109.04   10.52
  -3  -1  10    3.88    3.17
   3   1 -10    1.65    1.13
   3   1 -10    2.16    1.98
   3   1 -10    4.26    4.12
  -3  -1   9  337.93   28.76
   3   1  -9  392.34   28.83
   3   1  -9  337.12   10.97
   3   1  -9  377.06   19.75
   3   1  -9  446.07   24.70
   3   1  -9  458.36   23.65
  -3  -1   8   28.32    7.97
   3   1  -8   28.52    4.56
   3   1  -8   34.26    8.16
   3   1  -8   44.00    7.54
   3   1  -8   38.27    6.06
   3   1  -8   39.65    6.55
   3   1  -7  153.64   12.99
   3   1  -7  167.69   14.75
   3   1  -7  108.41   10.36
  -3  -1   7  115.83   15.91
   3   1  -7  112.27   14.35
   3   1  -7  162.80   13.75
   3   1  -6    2.44    1.44
   3   1  -6   -0.65    1.51
  -3  -1   6    3.33    4.74
   3   1  -6    3.37    2.41
   3   1  -6    1.76    1.64
  -3  -1   5  193.50   18.94
   3   1  -5  186.00   21.01
   3   1  -5  184.01   15.25
   3   1  -5  170.92   17.54
   3   1  -5  188.89   14.83
   3   1  -4   21.65    5.07
   3   1  -4   20.41    4.70
  -3  -1   4   17.57    5.90
   3   1  -4   14.71    5.25
   3   1  -4   12.60    4.33
  -3  -1   4   22.74    4.73
   3   1  -3 1269.88   39.09
   3   1  -3 1107.09   46.14
  -3  -1   3  986.86   38.46
   3   1  -3 1216.05   38.86
   3   1  -3 1121.70   45.46
  -3  -1   3 1248.54   36.34
  -3  -1   2   61.39    7.98
   3   1  -2   36.59    7.23
   3   1  -2   55.45   10.47
   3   1  -2   52.31    8.07
  -3  -1   2   52.70    9.00
   3   1  -2   56.63   10.32
   3   1  -2   56.87    8.34
  -3  -1   1  153.09   15.49
   3   1  -1  172.12   18.23
  -3  -1   1  188.48   13.95
   3   1  -1  174.98   14.64
   3   1  -1  168.44   18.16
   3   1  -1  178.12   14.28
   3   1   0   91.30   11.29
  -3  -1   0  100.75   11.97
   3   1   0  107.97   13.89
  -3  -1   0   87.11    9.44
   3   1   0   85.13   10.58
   3   1   0   84.53    9.75
   3   1   0   88.29   12.84
   3   1   0   89.19   10.62
   3   1   1  337.18   23.46
   3   1   1  342.08   24.40
  -3  -1  -1  242.71   16.06
   3   1   1  280.42   18.67
   3   1   1  323.22   27.37
   3   1   1  290.34   17.64
   3   1   1  261.17   18.99
   3   1   2  296.00   19.42
   3   1   2  269.88   19.41
   3   1   2  263.85   21.61
  -3  -1  -2  307.86   18.09
   3   1   2  299.86   18.94
   3   1   2  277.61   23.03
   3   1   2  280.87   15.85
   3   1   3  245.41   17.04
  -3  -1  -3  274.84   27.89
   3   1   3  309.00   22.77
   3   1   3  267.91   23.22
  -3  -1  -3  230.04   15.51
   3   1   3  224.74   17.19
   3   1   3  289.77   24.63
   3   1   3  253.01   16.03
   3   1   4   29.63    6.71
   3   1   4   32.81    6.17
  -3  -1  -4   24.56    6.59
   3   1   4   22.51    6.48
   3   1   4   23.01    6.19
   3   1   4   28.35    5.67
   3   1   4   31.46    7.93
  -3  -1  -4   34.52    6.23
   3   1   5  232.07   17.28
  -3  -1  -5  243.64   16.13
   3   1   5  202.37   19.31
  -3  -1  -5  236.33   23.61
   3   1   5  212.50   16.01
  -3  -1  -5  203.31   12.47
   3   1   5  212.83   20.19
   3   1   5  170.49   13.84
   3   1   6   93.30   11.45
   3   1   6  105.75   15.12
  -3  -1  -6  107.02   16.01
  -3  -1  -6  104.38   10.78
   3   1   6   94.58   10.82
   3   1   6  102.02   14.01
   3   1   6  113.30    9.52
  -3  -1  -6   89.57    8.83
   3   1   7   -0.50    1.32
   3   1   7    3.60    1.89
  -3  -1  -7    7.82    5.17
   3   1   7    5.39    2.52
   3   1   7    7.56    3.96
  -3  -1  -7    3.75    1.91
   3   1   8  342.15   21.07
   3   1   8  366.44   19.77
  -3  -1  -8  294.70   27.65
   3   1   8  338.80   18.30
   3   1   8  332.89   20.15
   3   1   8  302.58   24.32
  -3  -1  -8  298.47   18.39
   3   1   9   86.70   10.76
   3   1   9   86.40    9.74
  -3  -1  -9   90.58   15.81
   3   1   9   94.68   10.64
   3   1   9  100.61    9.70
   3   1   9   95.60   13.42
  -3  -1  -9   69.47   10.11
   3   1  10  262.37   17.88
   3   1  10  278.31   18.55
   3   1  10  266.05   16.86
  -3  -1 -10  251.28   27.57
   3   1  10  264.21   15.18
   3   1  10  232.80   21.15
  -3  -1 -10  209.04   19.85
  -3  -1 -11   25.13    9.06
   3   1  11   25.77    4.31
  -3  -1 -11   19.00    5.42
   3   1  11   23.41    4.97
   3   1  11   29.38    5.81
   3   1  11   31.14    5.95
  -3  -1 -12    4.99    1.97
   3   1  12    8.17    3.05
   3   1  12    7.22    2.99
  -3  -1 -12    3.09    3.14
   3   1  12   10.20    3.56
  -3  -1 -13    0.25    3.36
   3   1  13    3.57    2.28
   3   1  13    1.86    1.47
  -3  -1 -13    5.33    3.54
   3   1  14  114.64   11.49
   3   1  14  125.11   12.07
  -3  -1 -14   98.31   19.93
  -3  -1 -15    1.19    3.52
   3   1  15    4.84    2.22
  -3  -1 -16   19.04    8.07
   3   1  16   32.27   10.55
  -3  -1 -17    2.60    2.83
   3   1  17    0.44    5.74
  -3  -1 -18    7.10    5.07
   3   1  18    9.68    5.48
  -3  -1 -19    5.84    9.23
   3   1  19    3.72    5.31
  -3  -1 -20    4.04    4.05
   3   1  20    2.61    2.21
  -3  -1 -21   -5.93    7.09
  -3  -1 -22   15.83   13.55
   3   2 -21    0.60    2.35
   3   2 -20   -6.41    7.97
  -3  -2  19   -9.48    7.05
   3   2 -19    4.03    5.08
  -3  -2  18   10.69    4.36
   3   2 -18   12.36    6.97
  -3  -2  17   10.47    6.75
   3   2 -17    8.88    8.22
  -3  -2  16    0.04    2.22
   3   2 -16    1.82    2.37
   3   2 -16    4.08    5.02
  -3  -2  15    9.42    5.27
   3   2 -15   10.35    4.80
   3   2 -15    2.52    4.19
  -3  -2  14   20.23    8.64
   3   2 -14   13.11    5.13
   3   2 -14    7.04    5.87
  -3  -2  13    0.67    2.64
   3   2 -13   -2.34    1.62
   3   2 -13    0.59    1.67
   3   2 -12  124.88   16.72
  -3  -2  12  102.83   17.20
   3   2 -12   98.57   17.45
  -3  -2  11    8.44    4.68
   3   2 -11    6.21    4.36
   3   2 -11    6.85    2.72
   3   2 -11    8.51    4.66
   3   2 -10   30.32   10.48
   3   2 -10   19.10    8.77
  -3  -2  10   24.83   11.74
   3   2 -10    8.71    3.36
   3   2 -10    5.82    3.00
   3   2  -9    5.11    2.51
   3   2  -9   -2.29    2.88
   3   2  -9    2.77    3.16
  -3  -2   9    6.92    4.42
   3   2  -9    3.28    2.39
   3   2  -9    2.19    0.80
   3   2  -9    3.32    1.97
  -3  -2   8  435.07   30.89
   3   2  -8  419.94   22.20
   3   2  -8  438.47   27.86
   3   2  -8  443.76   23.42
   3   2  -8  423.16   17.25
   3   2  -7    8.03    2.71
   3   2  -7    7.08    2.96
  -3  -2   7    6.46    4.42
   3   2  -7    6.99    3.54
  -3  -2   7   10.48    3.43
   3   2  -7   11.17    3.84
  -3  -2   6  322.21   23.66
   3   2  -6  361.06   21.02
   3   2  -6  420.99   24.11
   3   2  -6  331.84   24.73
  -3  -2   6  360.12   19.17
   3   2  -6  403.69   22.70
   3   2  -5    1.82    1.48
   3   2  -5    1.22    1.60
  -3  -2   5   -0.80    1.93
   3   2  -5   -0.85    2.04
   3   2  -5    1.40    0.51
  -3  -2   5    2.31    1.99
   3   2  -5    4.90    2.44
  -3  -2   4   79.62   13.77
   3   2  -4   78.26   14.36
   3   2  -4   58.87   13.67
   3   2  -4   24.07    5.31
  -3  -2   4   26.74    5.39
   3   2  -4   26.77    6.32
   3   2  -4   23.30    5.69
   3   2  -3  174.38   17.38
  -3  -2   3  133.51   13.06
   3   2  -3  168.53   17.94
   3   2  -3  177.17   14.63
  -3  -2   3  193.43   14.21
   3   2  -3  169.37   14.74
   3   2  -3  181.85   15.48
   3   2  -2  866.22   37.87
  -3  -2   2  819.17   33.59
   3   2  -2  922.06   34.09
   3   2  -2  933.01   34.94
   3   2  -2  873.66   40.01
  -3  -2   2  901.80   31.43
   3   2  -2  895.54   32.44
  -3  -2   1   26.65    5.71
   3   2  -1   21.78    5.05
   3   2  -1   22.82    6.86
   3   2  -1   24.29    6.74
  -3  -2   1   23.61    6.28
   3   2  -1   13.51    6.65
   3   2  -1   23.00    5.19
   3   2  -1   22.45    5.56
   3   2   0   27.59   10.75
  -3  -2   0   59.44    9.67
   3   2   0   60.52   11.58
  -3  -2   0   21.35    5.57
   3   2   0   18.53    5.18
   3   2   0   44.28   11.73
   3   2   0   47.59    8.95
   3   2   0   25.98    5.88
   3   2   1  258.51   22.75
   3   2   1  301.62   21.53
  -3  -2  -1  418.58   21.64
   3   2   1  378.81   20.65
   3   2   1  374.89   22.18
   3   2   1  367.36   25.81
   3   2   1  320.49   19.76
  -3  -2  -2  152.58   21.10
   3   2   2  137.27   18.79
   3   2   2  123.04   18.06
   3   2   2   32.87    7.10
   3   2   2  154.17   19.55
   3   2   2   90.49   13.40
  -3  -2  -3   96.09   15.06
   3   2   3  147.82   16.49
   3   2   3  135.14   15.74
  -3  -2  -3  166.35   13.79
   3   2   3  161.05   13.36
   3   2   3  150.22   13.97
   3   2   3  149.74   16.37
   3   2   3  150.13   12.95
   3   2   4  506.91   25.57
  -3  -2  -4  464.31   36.50
   3   2   4  487.12   30.72
   3   2   4  488.63   30.48
   3   2   4  469.82   24.73
   3   2   4  473.76   25.77
   3   2   4  474.86   30.37
  -3  -2  -4  452.16   20.84
   3   2   4  470.89   23.00
  -3  -2  -4  510.62   23.99
   3   2   5  925.41   34.83
  -3  -2  -5  955.14   32.58
   3   2   5  923.41   32.36
   3   2   5  849.82   42.24
  -3  -2  -5  796.37   45.98
   3   2   5  903.59   33.84
   3   2   5  829.28   40.38
   3   2   5  895.03   38.93
  -3  -2  -5  812.99   29.21
   3   2   6  105.00   12.14
   3   2   6  108.42   11.67
   3   2   6  106.29   15.61
  -3  -2  -6  113.76   17.19
   3   2   6  106.71   10.98
  -3  -2  -6  106.28   11.00
   3   2   6  104.16   11.27
   3   2   6  104.05   13.93
  -3  -2  -6  107.98   11.18
   3   2   6   87.25   11.23
   3   2   7   14.67    3.94
   3   2   7   12.62    4.42
  -3  -2  -7   17.20    6.89
   3   2   7   17.00    5.83
   3   2   7   17.34    4.19
  -3  -2  -7   16.52    4.37
   3   2   7   18.82    4.73
   3   2   7   14.87    4.06
   3   2   7   19.62    6.15
  -3  -2  -7   14.92    3.69
   3   2   8   24.18    6.77
   3   2   8   28.92    5.98
  -3  -2  -8   26.42    9.00
   3   2   8   26.66    8.26
   3   2   8   32.22    6.11
  -3  -2  -8   23.45    5.71
   3   2   8   27.05    7.94
   3   2   8   30.15    5.70
  -3  -2  -8   27.18    5.50
   3   2   9   80.78   10.92
   3   2   9   80.73   10.20
  -3  -2  -9  101.15   10.57
   3   2   9   97.28   10.38
  -3  -2  -9   88.00   16.03
   3   2   9   83.68    8.79
   3   2   9   85.52   13.32
  -3  -2  -9   75.21   11.45
   3   2  10    7.12    3.41
   3   2  10    8.31    2.91
  -3  -2 -10    9.88    3.21
   3   2  10   11.66    3.91
  -3  -2 -10   15.34    6.21
   3   2  10   13.21    3.48
   3   2  10    6.78    3.37
  -3  -2 -10    9.42    4.46
   3   2  11   64.66    9.39
   3   2  11   68.51    8.62
  -3  -2 -11   68.34   14.47
   3   2  11   68.76    7.61
   3   2  11   61.74   11.43
  -3  -2 -11   50.16   10.97
   3   2  12    2.13    1.55
  -3  -2 -12   -4.31    3.82
  -3  -2 -12    3.34    4.73
   3   2  12    2.11    2.90
   3   2  12    1.28    1.36
   3   2  13   -0.98    0.51
   3   2  13   -0.54    1.14
   3   2  13   -0.20    0.12
  -3  -2 -14   18.67    9.01
   3   2  14   24.64    4.93
  -3  -2 -14   14.50    7.63
  -3  -2 -15   19.88   10.58
  -3  -2 -16   -3.63    2.52
  -3  -2 -17   56.68   16.45
   3   2  17   64.73   14.26
  -3  -2 -18    0.94    6.00
   3   2  18   -3.33    3.28
  -3  -2 -19    3.61    3.58
   3   2  19    0.00    4.92
  -3  -2 -20    7.51    7.37
   3   2  20   -0.84    2.52
  -3  -2 -21   13.43   10.62
  -3  -2 -22   -1.04    3.26
   3   3 -20   -7.67    7.02
   3   3 -19  -12.36    8.64
   3   3 -18   -7.36    6.46
  -3  -3  17   33.46   11.62
   3   3 -17   22.95   10.72
  -3  -3  16    3.95    4.37
   3   3 -16   -2.57    4.98
  -3  -3  15    8.51    6.46
   3   3 -15   13.74    5.49
   3   3 -15   16.62    8.43
  -3  -3  14   10.15    5.93
   3   3 -14    5.18    3.91
   3   3 -14   10.79    6.26
  -3  -3  13    1.22    4.05
   3   3 -13    0.58    1.71
   3   3 -13   -2.82    2.98
  -3  -3  12   15.75    7.56
   3   3 -12    8.39    4.45
   3   3 -12    8.20    4.33
  -3  -3  11  170.99   21.27
   3   3 -11  179.81   19.65
   3   3 -11  187.96   24.90
   3   3 -11  181.40   13.82
   3   3 -10    2.56    2.20
   3   3 -10   -2.22    3.63
  -3  -3  10   -2.91    3.03
   3   3 -10   -0.02    1.15
   3   3 -10    3.31    1.71
   3   3  -9  241.32   16.92
  -3  -3   9  186.49   19.67
   3   3  -9  177.73    8.27
   3   3  -9  248.37   22.68
   3   3  -9  224.85   19.46
  -3  -3   9  233.84   15.90
   3   3  -8    6.19    2.64
   3   3  -8    2.28    3.22
  -3  -3   8    4.51    2.84
   3   3  -8    3.11    1.08
  -3  -3   8    5.32    2.17
   3   3  -7   36.11    8.10
  -3  -3   7  119.30   18.84
   3   3  -7   76.74   13.01
   3   3  -7  132.14   20.79
   3   3  -7   38.32    7.16
  -3  -3   7   28.82    5.60
   3   3  -6   10.39    3.62
   3   3  -6   17.76    7.25
  -3  -3   6   19.90    7.82
   3   3  -6   24.20    8.45
   3   3  -6    9.76    3.92
  -3  -3   6   13.48    4.13
   3   3  -5  551.03   31.05
   3   3  -5  584.67   27.20
  -3  -3   5  573.93   25.64
   3   3  -5  540.08   31.71
  -3  -3   5  512.76   28.17
   3   3  -4   98.56   12.64
  -3  -3   4  109.09   11.17
   3   3  -4  113.46   11.84
   3   3  -4   92.80   12.80
  -3  -3   4   79.12   10.12
   3   3  -4   85.39   12.83
  -3  -3   3  115.68   14.96
   3   3  -3  137.82   18.78
   3   3  -3   55.70    8.35
  -3  -3   3   56.10    8.05
   3   3  -3   67.20   15.30
   3   3  -3   96.05   20.03
   3   3  -3   58.50    8.93
   3   3  -2   75.25   10.67
  -3  -3   2   67.40    8.83
   3   3  -2   72.00    9.67
   3   3  -2   82.05   11.32
  -3  -3   2   83.12    9.87
   3   3  -2   76.86   10.34
  -3  -3   1  392.86   23.42
   3   3  -1  391.36   25.49
  -3  -3   1  182.78   15.41
   3   3  -1  182.86   15.43
   3   3  -1  257.01   20.03
   3   3  -1  356.98   25.49
   3   3  -1  187.18   17.92
   3   3   0   50.81   12.79
   3   3   0   69.83   12.12
   3   3   0   56.17    8.41
  -3  -3   0   58.76    8.41
   3   3   0   54.24   10.51
   3   3   0   68.72   10.39
   3   3   0   53.53    8.85
   3   3   1  781.35   32.42
   3   3   1  937.44   33.59
  -3  -3  -1  954.48   33.85
   3   3   1  863.84   35.24
   3   3   1  915.16   34.97
   3   3   1  796.58   33.81
   3   3   2  462.07   26.79
   3   3   2  574.61   25.95
  -3  -3  -2  595.86   26.80
   3   3   2  508.73   26.48
   3   3   2  579.31   27.68
   3   3   2  452.82   25.29
  -3  -3  -3  263.56   26.07
   3   3   3  280.88   24.52
   3   3   3  359.55   25.01
  -3  -3  -3  365.57   21.10
   3   3   3  362.57   20.59
   3   3   3  355.06   22.18
   3   3   3  311.18   21.26
   3   3   3  364.06   21.98
   3   3   4   60.28    9.07
  -3  -3  -4   40.73    9.96
   3   3   4   51.77   10.30
   3   3   4   49.65    9.59
   3   3   4   62.86    8.93
   3   3   4   51.11    8.38
  -3  -3  -4   54.80    8.16
   3   3   4   61.33    8.72
  -3  -3  -4   74.72    9.37
  -3  -3  -5   70.25    9.41
   3   3   5   66.14    8.86
  -3  -3  -5   87.16   19.54
   3   3   5   69.11   12.61
   3   3   5   77.33   10.53
   3   3   5   65.94    9.42
   3   3   5   58.56   10.66
  -3  -3  -5   80.61   11.19
   3   3   6  983.28   35.35
  -3  -3  -6  992.03   35.07
  -3  -3  -6  780.70   51.66
   3   3   6  786.11   44.06
   3   3   6  826.28   32.08
   3   3   6  898.94   34.82
  -3  -3  -6  788.66   33.14
   3   3   6  771.02   40.90
  -3  -3  -7  564.68   26.62
   3   3   7  528.76   25.53
  -3  -3  -7  504.52   37.84
   3   3   7  504.75   35.75
   3   3   7  485.73   24.08
  -3  -3  -7  454.81   25.38
   3   3   7  442.42   28.74
   3   3   7  530.65   27.05
   3   3   8  659.16   30.32
  -3  -3  -8  767.28   30.81
   3   3   8  688.52   28.25
  -3  -3  -8  560.79   40.12
   3   3   8  670.83   28.26
   3   3   8  641.60   36.56
   3   3   8  552.67   29.08
  -3  -3  -8  568.98   30.02
   3   3   9    0.29    0.23
  -3  -3  -9   -0.68    2.16
  -3  -3  -9    3.40    5.23
   3   3   9   -1.29    2.73
   3   3   9    0.71    2.08
  -3  -3  -9    2.21    0.73
   3   3  10   36.78    7.25
  -3  -3 -10   43.48    7.19
   3   3  10   41.50    7.23
  -3  -3 -10   36.77   11.29
   3   3  10   37.25    6.05
   3   3  10   35.91    8.33
  -3  -3 -10   31.62    8.29
   3   3  11   20.18    6.84
  -3  -3 -11   39.31   12.68
   3   3  11   30.87    8.06
  -3  -3 -11   23.69    7.02
   3   3  11   34.14    6.62
  -3  -3 -11   29.13    5.80
   3   3  12  250.04   19.79
  -3  -3 -12  304.16   19.02
  -3  -3 -12  240.79   30.31
   3   3  12  259.41   24.06
  -3  -3 -12  222.76   24.39
  -3  -3 -13   21.88   11.46
   3   3  13   14.81    5.98
   3   3  13    8.54    3.26
  -3  -3 -13   11.91    6.00
  -3  -3 -14  100.44   21.09
   3   3  14  120.50   12.85
   3   3  14  102.08   14.61
  -3  -3 -15   10.27    6.29
  -3  -3 -16   -5.02    7.27
  -3  -3 -17    3.07    6.09
  -3  -3 -18   26.70   10.91
  -3  -3 -19    1.00    2.20
  -3  -3 -20   15.68   10.97
   3   3  20   16.73    9.42
  -3  -3 -21    0.47    7.36
  -3  -3 -22   -0.28    4.04
  -3  -3 -23    6.93   10.69
   3   4 -20   -3.96    5.22
   3   4 -19    5.28    7.12
   3   4 -18   -2.51    3.91
   3   4 -17   14.26   10.58
  -3  -4  16    0.01    5.21
   3   4 -16    4.85    3.20
  -3  -4  15    2.56    2.77
   3   4 -15    5.32    1.69
  -3  -4  14   63.58   14.35
   3   4 -14   78.51   13.09
   3   4 -14   57.99   16.07
  -3  -4  13    1.39    1.23
   3   4 -13    9.17    4.74
   3   4 -13   12.69    7.27
  -3  -4  12   21.63    7.59
   3   4 -12   27.61    8.19
   3   4 -12   20.39    8.54
  -3  -4  11   -0.18    1.94
   3   4 -11   -1.42    2.54
   3   4 -11    3.03    4.01
  -3  -4  10   13.05    6.53
   3   4 -10   18.52    7.44
   3   4 -10   17.74    6.09
  -3  -4  10    5.09    2.58
   3   4  -9    6.50    2.85
   3   4  -9    9.51    4.64
  -3  -4   9   12.38    6.02
   3   4  -9   16.16    5.70
  -3  -4   9    6.79    2.72
  -3  -4   8   72.82   11.56
  -3  -4   8   77.76    9.60
   3   4  -8   88.64   13.09
   3   4  -8   78.10   11.94
   3   4  -8   70.80   10.76
   3   4  -7  134.74   16.28
  -3  -4   7  138.86   12.97
   3   4  -7  111.19   14.45
  -3  -4   7   95.07   12.27
   3   4  -6  340.41   27.02
  -3  -4   6  375.85   21.52
   3   4  -6  332.28   25.81
  -3  -4   6  290.55   21.02
   3   4  -5   48.16    9.80
  -3  -4   5   55.50    8.47
  -3  -4   5   56.17    8.53
   3   4  -4   78.87   12.45
   3   4  -4   87.25   10.86
  -3  -4   4   75.18    9.58
  -3  -4   4   99.22   11.42
   3   4  -3   80.21   12.41
  -3  -4   3   76.48    9.65
   3   4  -3   86.40   11.39
  -3  -4   3   66.34    8.53
   3   4  -3   61.75    9.89
  -3  -4   2  646.68   30.34
   3   4  -2  665.52   33.89
  -3  -4   2  679.86   29.14
   3   4  -2  702.17   31.05
   3   4  -2  506.31   30.06
  -3  -4   2  557.92   24.66
   3   4  -2  579.53   29.06
   3   4  -1  903.53   38.92
  -3  -4   1  861.13   35.19
  -3  -4   1  908.15   33.99
   3   4  -1  918.26   34.77
   3   4  -1  639.77   32.97
  -3  -4   1  594.42   25.24
   3   4  -1  700.70   30.94
   3   4   0  333.58   23.02
  -3  -4   0  302.87   19.43
   3   4   0  296.28   19.52
   3   4   0  317.96   22.88
  -3  -4   0  308.39   22.25
   3   4   0  356.38   32.48
   3   4   0  327.30   24.18
   3   4   1   81.53   10.43
   3   4   1   76.56    9.93
   3   4   1   88.95   11.61
  -3  -4  -1   88.57   11.45
   3   4   1   84.84   15.91
   3   4   1   80.19   12.14
   3   4   2  269.67   20.94
   3   4   2  226.92   16.97
  -3  -4  -2  245.49   19.75
   3   4   2  227.67   19.57
   3   4   2  187.73   25.32
   3   4   2  231.38   20.17
   3   4   3  484.69   28.25
   3   4   3  533.64   27.48
  -3  -4  -3  583.71   29.51
   3   4   3  464.46   26.84
  -3  -4  -3  473.02   27.40
   3   4   3  573.06   26.69
   3   4   4   85.78   10.31
   3   4   4   65.53   13.02
  -3  -4  -4   75.27   14.91
   3   4   4   88.26   11.08
  -3  -4  -4   91.57   11.87
  -3  -4  -4   81.97   10.90
   3   4   4   96.89   12.56
   3   4   5  400.56   23.22
  -3  -4  -5  440.00   25.66
  -3  -4  -5  428.73   23.38
   3   4   5  422.00   23.02
  -3  -4  -5  316.42   32.91
   3   4   5  338.93   30.51
   3   4   5  387.25   27.42
  -3  -4  -5  375.50   25.04
   3   4   6   16.66    7.40
  -3  -4  -6   15.79    7.27
   3   4   6   19.98    4.99
  -3  -4  -6   27.67    7.19
   3   4   6   16.09    4.30
   3   4   6   19.68    5.32
  -3  -4  -6   19.29    5.70
  -3  -4  -6   15.70    5.25
   3   4   7   34.16    9.51
   3   4   7   31.45    6.42
   3   4   7   24.46    7.65
  -3  -4  -7   32.39   12.02
  -3  -4  -7   35.52    6.88
   3   4   7   34.30    6.60
  -3  -4  -7   28.83    7.13
   3   4   8  228.35   16.87
  -3  -4  -8  237.56   29.42
   3   4   8  255.62   18.98
  -3  -4  -8  216.74   17.02
  -3  -4  -8  202.70   19.30
   3   4   8  196.89   21.00
   3   4   9  438.82   22.82
   3   4   9  495.58   26.23
  -3  -4  -9  474.55   25.22
  -3  -4  -9  394.00   37.05
   3   4   9  317.16   24.29
  -3  -4  -9  352.31   26.43
  -3  -4 -10   46.79    8.12
  -3  -4 -10   50.28   13.12
  -3  -4 -10   41.88    9.89
  -3  -4 -11   71.51    9.80
  -3  -4 -11   63.71   16.55
   3   4  11   55.10   10.69
  -3  -4 -11   47.95   10.80
  -3  -4 -12    0.03    2.91
  -3  -4 -12    9.17    5.96
   3   4  12    1.02    1.68
  -3  -4 -12    2.11    2.81
   3   4  13   42.00   10.31
  -3  -4 -13   81.70    9.98
  -3  -4 -13   73.74   16.62
   3   4  13   68.05   12.33
  -3  -4 -13   51.66   12.45
  -3  -4 -14    2.15    2.37
   3   4  14    1.43    1.68
   3   4  14    2.31    0.73
  -3  -4 -15  179.46   14.70
  -3  -4 -15  161.21   26.95
  -3  -4 -16   -5.60    5.81
  -3  -4 -17   15.91   10.36
  -3  -4 -18   11.55   10.38
  -3  -4 -19    9.51    2.20
  -3  -4 -20  -14.12   12.53
  -3  -4 -21    9.41    7.94
   3   4  21   16.65    7.38
  -3  -4 -22   -1.98    3.89
  -3  -4 -23    8.15    7.04
   3   5 -19   -9.36    8.06
   3   5 -18    2.50    4.09
   3   5 -17   -1.86    2.99
   3   5 -16    3.57    3.70
   3   5 -15   -4.69    3.82
   3   5 -14    3.67    5.13
  -3  -5  14   -1.15    1.95
   3   5 -13   40.99   14.37
  -3  -5  13   42.17   10.29
   3   5 -12   14.99    8.79
   3   5 -12    8.21    3.82
  -3  -5  12    6.84    4.15
  -3  -5  11   42.38   10.07
   3   5 -11   60.48   11.74
   3   5 -11   42.34   13.45
  -3  -5  11   53.14    7.78
   3   5 -10   -1.17    3.31
  -3  -5  10    0.88    0.21
  -3  -5  10   -0.76    2.07
   3   5  -9    8.82    5.23
   3   5  -9    7.65    2.88
  -3  -5   9   11.24    4.07
  -3  -5   9   11.68    6.23
   3   5  -8   10.35    4.36
  -3  -5   8    8.49    5.10
   3   5  -8   12.59    5.34
  -3  -5   8    5.58    1.80
   3   5  -7  250.18   22.83
  -3  -5   7  202.25   17.18
  -3  -5   7  243.86   18.09
   3   5  -6   76.88   12.33
  -3  -5   6   68.39    9.51
  -3  -5   6   76.73   10.15
   3   5  -5  478.83   30.15
  -3  -5   5  466.56   24.77
   3   5  -4   10.23    5.87
   3   5  -4   17.05    5.83
  -3  -5   4    2.91    1.98
  -3  -5   4   11.65    3.78
  -3  -5   4   10.97    4.37
  -3  -5   3   21.33    7.36
   3   5  -3   15.48    8.62
  -3  -5   3   16.23    8.13
  -3  -5   2   15.10    5.28
   3   5  -2   13.74    5.95
   3   5  -2   17.17    6.76
   3   5  -2   30.78    9.74
  -3  -5   2    5.46    4.36
   3   5  -1  773.41   41.17
   3   5  -1  863.22   33.59
  -3  -5   1  882.38   37.50
   3   5  -1  838.24   38.15
   3   5   0  512.17   29.69
   3   5   0  462.28   29.33
   3   5   0  453.06   23.38
   3   5   1  177.91   15.46
   3   5   1  177.62   15.81
  -3  -5  -1  171.75   16.53
   3   5   1  179.71   17.41
   3   5   1  163.02   23.73
   3   5   1  167.43   18.32
   3   5   2   50.76    8.07
   3   5   2   77.69   10.94
  -3  -5  -2   65.53    9.87
   3   5   2   69.94   10.34
   3   5   2   41.03   11.53
   3   5   2   57.38   10.41
   3   5   3    2.76    6.68
   3   5   3   10.73    8.14
   3   5   3   13.56    7.25
   3   5   3    5.69   10.43
  -3  -5  -3   12.29    7.94
  -3  -5  -3    4.76    5.64
   3   5   3   -0.10    1.47
   3   5   4  232.20   18.55
   3   5   4  157.01   22.50
  -3  -5  -4  224.40   18.88
   3   5   4  218.61   18.77
  -3  -5  -4  176.86   18.00
   3   5   4  179.99   18.89
  -3  -5  -5  627.84   31.98
   3   5   5  608.70   30.21
   3   5   5  630.21   29.60
  -3  -5  -5  572.20   33.34
   3   5   5  610.41   36.15
  -3  -5  -6  343.68   23.48
   3   5   6  306.09   20.93
  -3  -5  -6  258.69   30.28
   3   5   6  218.98   26.08
   3   5   6  312.23   27.52
  -3  -5  -6  296.95   23.68
  -3  -5  -7   84.69   11.78
   3   5   7   72.07   14.15
   3   5   7   83.71   10.79
  -3  -5  -7   90.00   18.58
  -3  -5  -7   68.41   11.78
   3   5   8   14.82    4.74
   3   5   8   16.27    7.83
  -3  -5  -8    6.56    4.44
  -3  -5  -8   13.65    5.21
  -3  -5  -8   12.28    5.00
   3   5   9   25.62    8.07
  -3  -5  -9   37.54   13.57
  -3  -5  -9   31.12    6.78
  -3  -5  -9   23.85    7.29
  -3  -5 -10  249.82   31.12
  -3  -5 -10  303.43   20.54
   3   5  10  206.97   21.27
  -3  -5 -10  194.81   21.34
  -3  -5 -10  287.09   21.51
  -3  -5 -11   35.65   10.85
  -3  -5 -11   48.33   11.31
  -3  -5 -12  367.06   38.44
  -3  -5 -12  323.84   30.74
  -3  -5 -13   28.39    6.39
  -3  -5 -13   12.15    6.88
  -3  -5 -14   -1.38    2.85
  -3  -5 -14    3.98    4.57
  -3  -5 -15   12.84    4.02
  -3  -5 -15    7.35    1.67
  -3  -5 -16   85.01   10.48
  -3  -5 -16   72.86   20.41
  -3  -5 -17   22.66    5.47
  -3  -5 -17   17.12   10.36
  -3  -5 -18   37.88   14.89
  -3  -5 -19   -6.06    9.76
  -3  -5 -20   12.75    5.67
  -3  -5 -21   -6.43    8.33
  -3  -5 -22   -1.95    3.45
  -3  -5 -23   -1.18    3.56
   3   6 -18    1.06    7.19
   3   6 -17    5.66    7.08
   3   6 -16   25.56   14.09
   3   6 -15    6.81    8.17
   3   6 -14   23.10   12.63
   3   6 -13   -2.30    2.99
  -3  -6  12    6.29    4.83
   3   6 -12    7.03    6.83
  -3  -6  11    0.96    2.23
  -3  -6  11    0.85    1.67
   3   6 -10  160.51   19.55
  -3  -6  10  132.97   15.34
  -3  -6  10  169.96   14.79
  -3  -6   9   13.42    4.41
  -3  -6   9   22.46    5.34
   3   6  -9   12.36    5.66
  -3  -6   8   68.53    9.91
  -3  -6   8   93.02   11.32
   3   6  -8   90.07   13.79
  -3  -6   7  115.09   11.94
  -3  -6   7  128.67   13.19
   3   6  -7  139.58   17.52
  -3  -6   6  216.30   16.51
  -3  -6   6  172.51   15.82
   3   6  -6  218.25   26.92
   3   6  -6  196.61   21.06
  -3  -6   6  199.47   18.84
   3   6  -5    6.42    0.59
  -3  -6   5    1.79    1.83
   3   6  -5    9.10    5.41
  -3  -6   5    4.65    3.07
   3   6  -4  276.53   26.65
  -3  -6   4  239.17   14.75
  -3  -6   4  272.61   21.82
   3   6  -4  288.37   24.44
   3   6  -3  280.86   25.62
  -3  -6   3  377.15   25.52
   3   6  -3  361.86   27.00
  -3  -6   3  264.19   14.46
  -3  -6   2   68.43   11.09
   3   6  -2   67.23   12.22
   3   6  -2   71.79   13.83
   3   6  -1    5.50    4.88
   3   6  -1   -4.81    4.35
   3   6  -1    8.53    3.92
  -3  -6   1    6.72    4.55
  -3  -6   1    2.76    1.35
   3   6   0  128.42   16.84
  -3  -6   0  139.87   17.04
  -3  -6   0  105.30   13.08
   3   6   0  171.60   22.59
   3   6   0  190.02   16.34
   3   6   1  162.84   13.42
  -3  -6  -1  188.77   17.31
   3   6   1  183.08   18.00
  -3  -6  -1  181.35   17.73
   3   6   1  168.98   24.24
   3   6   1  155.66   17.77
   3   6   2  188.43   26.32
   3   6   2  182.44   15.05
  -3  -6  -2  188.44   16.84
   3   6   2  175.56   17.17
   3   6   2  163.70   18.19
  -3  -6  -2  204.61   19.35
  -3  -6  -3  647.72   34.05
   3   6   3  475.94   44.29
   3   6   3  523.29   27.22
   3   6   3  588.91   32.11
   3   6   3  504.04   32.79
  -3  -6  -3  523.35   32.97
  -3  -6  -3  682.56   32.93
  -3  -6  -4   21.36    4.55
   3   6   4   20.24    4.61
   3   6   4   15.71    7.33
  -3  -6  -4   24.43    8.18
  -3  -6  -4   21.44    7.70
   3   6   4   16.91    7.14
   3   6   5    9.63    3.27
  -3  -6  -5   10.19    4.01
   3   6   5    9.63    3.50
  -3  -6  -5   12.42    4.72
  -3  -6  -5   12.25    4.38
  -3  -6  -6    3.83    3.47
   3   6   6   -1.08    2.17
  -3  -6  -6    0.97    5.44
  -3  -6  -6   -1.87    2.88
  -3  -6  -6   -0.36    3.04
   3   6   6   -1.41    3.53
  -3  -6  -7  238.28   20.69
  -3  -6  -7  195.43   28.40
   3   6   7  250.66   28.83
  -3  -6  -7  187.73   20.83
  -3  -6  -7  240.24   19.50
  -3  -6  -8   -3.97    3.73
   3   6   8   -4.23    5.66
  -3  -6  -8    0.98    3.99
  -3  -6  -8    4.69    3.66
  -3  -6  -8   -1.76    0.48
  -3  -6  -9  179.56   17.98
  -3  -6  -9  157.56   27.68
  -3  -6  -9  154.39   19.44
   3   6   9  189.76   25.58
   3   6  10   32.30    9.53
  -3  -6 -10   30.76   10.39
  -3  -6 -10   35.81    7.31
  -3  -6 -10   24.91    7.79
  -3  -6 -11  145.33   16.06
   3   6  11  104.01   16.40
  -3  -6 -11  121.03   24.80
  -3  -6 -12   14.25    6.10
  -3  -6 -12   15.98    3.56
  -3  -6 -13   97.07   21.13
  -3  -6 -13  123.59   13.82
  -3  -6 -14   33.16   12.82
  -3  -6 -14   28.04    6.33
  -3  -6 -15  139.37   25.34
  -3  -6 -15  200.13   17.57
  -3  -6 -16   -2.41    5.27
  -3  -6 -16    1.77    0.89
  -3  -6 -17    0.62    2.52
  -3  -6 -17    4.79    2.58
  -3  -6 -18   12.19   10.76
  -3  -6 -18   11.07    4.12
  -3  -6 -19   36.57   15.15
  -3  -6 -20    0.70    7.78
  -3  -6 -21   11.13    7.41
  -3  -6 -22   -3.39   11.03
  -3  -6 -23   10.15   10.12
   3   7 -17  -12.05    9.22
   3   7 -16   -6.08    9.28
   3   7 -16    3.96    4.72
   3   7 -15    2.29    6.43
   3   7 -15    7.55    9.76
   3   7 -14  -10.32    8.46
   3   7 -14   -6.59    7.34
   3   7 -13   19.42    9.88
   3   7 -12   -4.35    2.80
   3   7 -12   -4.08    5.30
  -3  -7  11    6.88    2.65
   3   7 -11    6.10    3.85
  -3  -7  10    2.13    1.01
  -3  -7  10    0.00    0.85
   3   7 -10   -0.01    1.84
  -3  -7   9  103.13   12.52
   3   7  -9  115.05   21.91
  -3  -7   9   91.23   11.23
  -3  -7   8   41.11    6.92
  -3  -7   8   49.29    8.70
   3   7  -8   34.08   10.83
  -3  -7   7   41.57    6.25
   3   7  -7   34.47    9.88
  -3  -7   7   48.37    9.22
   3   7  -6    3.82    0.79
  -3  -7   6    4.67    2.26
   3   7  -6    7.88    6.25
  -3  -7   6   11.71    5.21
   3   7  -5   29.58    9.82
  -3  -7   5   33.87   10.12
  -3  -7   5   50.89    7.56
   3   7  -4   10.32    7.49
  -3  -7   4    6.29    3.94
   3   7  -4    4.69    4.65
   3   7  -3   84.88   17.21
  -3  -7   3   80.71   11.82
  -3  -7   3   95.41   13.84
   3   7  -3   96.25   14.99
   3   7  -2   51.04   11.37
  -3  -7   2   65.34   10.79
  -3  -7   2   77.00   11.52
   3   7  -2   68.46   11.73
   3   7  -1   70.76   13.65
   3   7  -1   72.38   12.71
  -3  -7   1   86.27   13.21
  -3  -7   1   70.86   10.87
   3   7   0   23.93    7.75
   3   7   0   23.66    7.14
   3   7   0   15.80    3.39
  -3  -7   0   24.03    6.62
  -3  -7   0   29.17    7.73
   3   7   1   59.74   17.78
   3   7   1   52.34    9.39
   3   7   1   60.12   12.73
  -3  -7  -1   58.67   12.81
  -3  -7  -1   46.45    8.24
   3   7   2   26.02    7.98
   3   7   2   24.76    6.21
   3   7   2   22.54    4.81
  -3  -7  -2   24.66    6.45
  -3  -7  -2   28.44    6.81
   3   7   3  180.77   15.47
   3   7   3  194.22   22.78
   3   7   3  190.50   19.05
  -3  -7  -3  212.04   20.59
  -3  -7  -3  204.32   18.78
   3   7   4  418.28   24.15
   3   7   4  517.02   30.82
   3   7   4  455.15   33.19
  -3  -7  -4  590.86   31.66
  -3  -7  -4  555.92   32.61
   3   7   5  209.04   24.03
  -3  -7  -5  232.10   20.04
  -3  -7  -5  222.37   20.79
   3   7   6  178.77   21.85
  -3  -7  -6  218.90   20.25
  -3  -7  -6  223.71   19.48
   3   7   7   -3.64    5.14
  -3  -7  -7   -0.86    1.78
  -3  -7  -7   -1.45    3.55
  -3  -7  -7    1.03    1.52
  -3  -7  -8  271.44   22.02
  -3  -7  -8  202.53   30.62
  -3  -7  -8  247.15   22.49
   3   7   8  242.78   30.43
   3   7   9   -5.41    7.94
  -3  -7  -9    1.90    2.88
  -3  -7  -9    0.38    4.10
  -3  -7  -9    0.28    0.90
  -3  -7 -10  360.90   26.62
  -3  -7 -10  302.13   40.32
  -3  -7 -10  374.81   25.72
   3   7  10  329.05   35.28
  -3  -7 -11   85.70   22.16
  -3  -7 -11   81.50   11.78
   3   7  11   61.15   13.89
  -3  -7 -11   86.69   12.78
  -3  -7 -12   57.80   10.62
  -3  -7 -12   56.23   19.93
   3   7  12   46.76   12.25
  -3  -7 -13  131.56   27.07
  -3  -7 -13  150.43   16.86
  -3  -7 -14   56.83   18.23
  -3  -7 -14   69.35   12.05
  -3  -7 -15    5.11    2.83
  -3  -7 -15    6.76    9.58
  -3  -7 -16   87.76   11.94
  -3  -7 -16   57.47   18.69
  -3  -7 -17    1.94    1.96
  -3  -7 -17    2.78    8.07
  -3  -7 -18    2.09    1.57
  -3  -7 -18    4.59    7.25
  -3  -7 -19    0.31    1.36
  -3  -7 -19   -2.61    2.51
  -3  -7 -20    1.69    4.78
  -3  -7 -21  -11.65   11.97
  -3  -7 -22   -6.05    6.89
  -3  -7 -23    6.90    7.34
  -3  -7 -24   -9.43   10.46
   3   8 -16    3.86   19.67
   3   8 -15   10.62    7.84
   3   8 -15    9.73    6.68
   3   8 -14   -2.30    5.37
   3   8 -14  -12.92    9.24
   3   8 -13   -7.11    7.87
   3   8 -13    4.17    5.31
   3   8 -12   38.96   13.78
   3   8 -12   47.80   16.06
   3   8 -11    3.04    1.48
   3   8 -10   78.37   17.90
  -3  -8  10   95.87   12.51
   3   8  -9    2.04    3.34
  -3  -8   9    3.30    2.57
  -3  -8   8   40.44    8.60
   3   8  -8   25.39    9.82
  -3  -8   7   13.07    2.69
   3   8  -7   24.13    8.81
  -3  -8   7   17.39    5.14
  -3  -8   6  131.95   16.44
   3   8  -6  115.35   21.12
  -3  -8   6  108.47    6.89
   3   8  -5  240.12   26.94
  -3  -8   5  314.15   23.68
  -3  -8   5  314.55   25.15
  -3  -8   4  380.67   26.71
  -3  -8   4  395.99   28.68
   3   8  -3   -1.00    2.10
  -3  -8   3    5.21    2.81
  -3  -8   3    2.78    1.69
  -3  -8   2   21.43    7.36
  -3  -8   2   36.62   11.41
   3   8  -1  120.96   19.21
  -3  -8   1  127.36   15.30
  -3  -8   1  119.61   15.98
   3   8   0  401.41   33.73
  -3  -8   0  409.25   30.07
  -3  -8   0  403.44   27.51
   3   8   1  385.11   32.14
  -3  -8  -1  544.46   32.95
  -3  -8  -1  545.87   31.66
   3   8   1  358.39   15.67
   3   8   2   63.13   12.58
   3   8   2   74.40    8.35
  -3  -8  -2   83.87   12.93
  -3  -8  -2   83.30   12.44
   3   8   3   44.76   11.65
   3   8   3   31.76    6.06
  -3  -8  -3   46.72    9.76
  -3  -8  -3   56.97   10.21
   3   8   4    2.59    3.74
   3   8   4   14.61    9.14
  -3  -8  -4   15.71    5.76
  -3  -8  -4    4.53    5.24
   3   8   5  249.92   27.49
  -3  -8  -5  317.42   24.88
  -3  -8  -5  283.16   24.36
   3   8   6   80.08   16.16
  -3  -8  -6   94.89   13.75
  -3  -8  -6   78.33   13.68
   3   8   7  493.17   40.69
  -3  -8  -7  540.32   33.98
  -3  -8  -7  531.28   31.95
   3   8   8   11.70    7.77
  -3  -8  -8    3.74    1.89
  -3  -8  -8    6.14    2.53
  -3  -8  -8    8.43    3.87
   3   8   9   32.87   10.92
  -3  -8  -9   29.52   10.79
  -3  -8  -9   34.46    9.04
  -3  -8  -9   30.37    7.39
   3   8  10   99.93   21.01
  -3  -8 -10  103.25   15.00
  -3  -8 -10  114.66   14.56
  -3  -8 -10  104.33   22.42
  -3  -8 -11  336.12   25.22
  -3  -8 -11  262.73   37.76
  -3  -8 -11  304.38   26.03
   3   8  11  299.31   34.11
   3   8  12   41.88   12.83
  -3  -8 -12   39.44   14.20
  -3  -8 -12   49.36   10.78
  -3  -8 -12   41.19    8.53
  -3  -8 -13  132.69   16.46
  -3  -8 -13  142.29   16.29
   3   8  13  127.28   20.17
  -3  -8 -13  109.16   27.36
  -3  -8 -14    7.19    6.40
  -3  -8 -14    4.87    3.59
  -3  -8 -15   -1.05    4.76
  -3  -8 -15   -1.55    2.60
  -3  -8 -16   16.80    6.38
  -3  -8 -16   24.18    6.82
  -3  -8 -17   45.07    9.05
  -3  -8 -17   41.21   16.33
  -3  -8 -18   10.70    4.62
  -3  -8 -18   12.41    9.45
  -3  -8 -19   19.10    5.43
  -3  -8 -19   20.11    9.26
  -3  -8 -20   12.40   11.43
  -3  -8 -21    1.52    5.16
  -3  -8 -22    1.68    5.95
  -3  -8 -23   -6.89    8.92
  -3  -8 -24   -0.06    9.74
   3   9 -15    5.32    4.07
   3   9 -14    3.84    7.73
   3   9 -14    0.49    3.37
   3   9 -13   17.62    9.30
   3   9 -13   26.78   15.51
   3   9 -12   -2.98    6.09
   3   9 -12    1.07    5.81
   3   9 -11   -3.09    4.80
   3   9 -10    4.03    4.86
  -3  -9  10    8.62    3.20
   3   9  -9   46.02   13.41
  -3  -9   9   66.37   10.71
  -3  -9   9   65.54   11.53
  -3  -9   8   12.58    4.61
   3   9  -8   11.92    7.35
   3   9  -7   96.75   18.42
  -3  -9   7  118.39   16.14
  -3  -9   6   53.48   10.78
  -3  -9   6   57.83   10.27
   3   9  -6   33.90   11.49
  -3  -9   5   88.20   14.04
  -3  -9   5   88.76   13.13
   3   9  -5   87.28   18.91
  -3  -9   4  104.75   15.12
  -3  -9   4  102.39   14.41
   3   9  -4   77.57   15.87
  -3  -9   3  253.95   23.78
  -3  -9   3  254.88   22.82
   3   9  -3  221.28   27.37
  -3  -9   2  143.29   18.03
  -3  -9   2  162.98   18.03
   3   9  -2  101.76   17.94
  -3  -9   1   88.01   14.31
  -3  -9   1   88.39   13.31
   3   9  -1   72.28   15.62
  -3  -9   0   -0.26    1.75
  -3  -9   0    0.28    2.07
   3   9   0   -0.73    1.22
  -3  -9  -1   24.78    8.78
  -3  -9  -1   26.00    7.64
   3   9   1   43.84   15.20
   3   9   2  171.36    9.60
  -3  -9  -2  250.14   24.24
  -3  -9  -2  267.27   24.19
   3   9   2  167.47   21.15
   3   9   3  106.69    9.68
  -3  -9  -3  134.68   18.38
  -3  -9  -3  133.96   17.20
   3   9   3  127.50   19.80
   3   9   4  285.91   18.65
   3   9   4  309.87   30.36
  -3  -9  -4  377.62   28.45
  -3  -9  -4  362.13   29.10
   3   9   5   18.09    8.40
  -3  -9  -5   16.01    5.74
  -3  -9  -5   18.75    7.20
   3   9   6    8.16    6.52
  -3  -9  -6    4.73    2.78
  -3  -9  -6    7.06    1.79
   3   9   7   26.90   11.44
  -3  -9  -7   39.43    9.11
  -3  -9  -7   34.77   10.03
   3   9   8  233.64   32.98
  -3  -9  -8  254.06   24.61
  -3  -9  -8  259.00   24.51
   3   9   9   15.54   10.61
  -3  -9  -9   25.27   10.54
  -3  -9  -9   27.06    7.30
  -3  -9  -9   25.48    6.82
   3   9  10  133.82   25.43
  -3  -9 -10  127.28   25.84
  -3  -9 -10  128.07   17.33
  -3  -9 -10  147.17   17.61
   3   9  11   94.33   19.81
  -3  -9 -11   78.91   22.32
  -3  -9 -11   81.82   13.41
  -3  -9 -11   77.51   12.53
   3   9  12   83.18   17.88
  -3  -9 -12   76.08   13.45
  -3  -9 -12   85.10   12.94
  -3  -9 -12   73.95   23.18
  -3  -9 -13  296.62   24.68
  -3  -9 -13  218.47   37.37
  -3  -9 -13  296.41   26.56
   3   9  13  271.60   32.32
  -3  -9 -14   54.89   18.35
  -3  -9 -14   67.09   12.50
  -3  -9 -14   65.12   11.83
   3   9  14   68.86   15.34
  -3  -9 -15   16.79   11.95
  -3  -9 -15   17.17    5.87
  -3  -9 -15   13.48    4.80
  -3  -9 -16   17.76   12.85
  -3  -9 -16    4.84    3.44
  -3  -9 -17    1.65    3.51
  -3  -9 -17    8.18    4.15
  -3  -9 -18    4.72   11.49
  -3  -9 -18   -1.47    2.51
  -3  -9 -19   -0.30    1.24
  -3  -9 -19    2.06    9.57
  -3  -9 -20   25.38   16.87
  -3  -9 -21    0.89    6.61
  -3  -9 -22  -14.81   13.22
  -3  -9 -23    3.70    1.72
  -3  -9 -24   -4.52    9.16
   3  10 -13    7.37   10.28
   3  10 -13    7.46    6.90
   3  10 -12   24.63   13.56
   3  10 -12   10.12    4.56
   3  10 -11   -4.40    6.04
   3  10 -10   -2.31    1.89
  -3 -10   9    9.44    4.26
   3  10  -9    7.53    4.91
   3  10  -8   70.94   17.94
  -3 -10   8   85.88   14.15
  -3 -10   7   32.55    8.71
   3  10  -7   27.91    9.05
  -3 -10   6   50.71   10.74
  -3 -10   6   51.06   10.42
   3  10  -6   28.64    8.68
  -3 -10   5    3.38    2.47
  -3 -10   5   -0.55    2.23
   3  10  -5   -4.32    6.12
  -3 -10   4    4.90    4.54
  -3 -10   4    0.85    0.23
  -3 -10   3   16.95    6.38
  -3 -10   3    7.37    2.89
   3  10  -3   18.45    8.30
  -3 -10   2   68.46   14.15
  -3 -10   2   54.72   11.44
   3  10  -2   75.48   19.94
  -3 -10   1  340.02   29.48
  -3 -10   1  384.16   30.06
  -3 -10   0   28.95    9.46
  -3 -10   0   35.35    9.22
   3  10   0   27.35   10.48
  -3 -10  -1  183.07   21.91
  -3 -10  -1  186.38   20.28
   3  10   1  131.63   20.95
  -3 -10  -2    7.25    4.09
  -3 -10  -2    6.73    2.96
   3  10   2   17.15   11.02
   3  10   3   35.52    4.50
  -3 -10  -3   46.22   10.20
   3  10   3   38.36   11.61
   3  10   4   64.44    8.26
  -3 -10  -4   81.94   13.82
   3  10   4   71.30   16.44
  -3 -10  -5  319.83   26.68
   3  10   5  279.38   31.15
  -3 -10  -6   15.98    5.78
   3  10   6   16.50    7.68
   3  10   7  150.21   23.70
  -3 -10  -7  185.21   21.74
  -3 -10  -7  178.56   19.90
  -3 -10  -8    9.96    3.96
   3  10   8   13.36    7.00
  -3 -10  -8   13.30    5.19
  -3 -10  -9   40.53   10.39
   3  10   9   31.41   12.27
  -3 -10  -9   27.25    7.34
  -3 -10 -10    1.83    2.85
   3  10  10   10.04    4.85
  -3 -10 -10    0.63    2.86
  -3 -10 -11  338.19   29.04
  -3 -10 -11  290.87   40.90
  -3 -10 -11  318.90   28.73
   3  10  11  293.37   37.97
  -3 -10 -12   -4.44    5.63
  -3 -10 -12   -0.43    2.07
  -3 -10 -12    0.41    0.66
   3  10  12   -1.17    3.03
  -3 -10 -13  123.03   28.98
  -3 -10 -13  124.05   17.48
  -3 -10 -13  123.68   16.62
   3  10  13  114.78   21.69
  -3 -10 -14    5.79    2.75
  -3 -10 -14    5.59    3.04
  -3 -10 -15   75.92   22.57
  -3 -10 -15   91.87   15.31
  -3 -10 -15  102.28   14.91
   3  10  15   92.62   19.08
  -3 -10 -16    3.55    6.01
  -3 -10 -16    3.45    3.46
  -3 -10 -16    4.20    1.96
  -3 -10 -17   70.58   21.72
  -3 -10 -17   86.07   13.67
  -3 -10 -17   88.49   14.13
  -3 -10 -18    5.13   10.61
  -3 -10 -18   -2.53    2.04
  -3 -10 -19    4.90    8.73
  -3 -10 -19   -3.72    3.89
  -3 -10 -20    4.88    3.83
  -3 -10 -20   -1.30    9.21
  -3 -10 -21    4.08    4.81
  -3 -10 -22   12.34   11.11
  -3 -10 -23   -3.65    5.26
  -3 -10 -24  -11.71   16.65
   3  11 -12   -4.34    5.04
   3  11 -12   11.62    9.05
   3  11 -11    7.39    4.66
   3  11 -10    5.74    5.51
   3  11  -9   25.91   12.10
  -3 -11   9   11.71    5.46
   3  11  -8   -0.39    3.71
  -3 -11   8    2.59    1.62
   3  11  -7    1.18    6.05
  -3 -11   7   -1.95    1.50
  -3 -11   7    2.89    3.79
   3  11  -6   29.69   10.97
  -3 -11   6   38.51    9.71
  -3 -11   6   44.96   10.90
   3  11  -5   -0.77    1.58
  -3 -11   5    1.58    1.97
   3  11  -4    2.54    2.88
  -3 -11   4   14.79    5.77
  -3 -11   4   13.65    5.98
   3  11  -3   55.98   14.38
  -3 -11   3   72.02   12.99
  -3 -11   3   71.07   13.64
   3  11  -2   42.39   11.58
  -3 -11   2   64.60   12.65
  -3 -11   2   60.50   12.39
   3  11  -1    0.72    0.85
  -3 -11   1    4.05    3.33
  -3 -11   1    2.51    2.97
   3  11   0   -1.33    3.28
  -3 -11   0    5.57    3.91
  -3 -11   0   -1.57    1.81
   3  11   1  129.31   22.13
  -3 -11  -1  159.19   19.85
   3  11   2  232.24   28.23
  -3 -11  -2  285.50   25.94
   3  11   3   26.29    8.80
  -3 -11  -3   30.16    8.68
   3  11   4    4.29    4.16
  -3 -11  -4    9.09    4.70
   3  11   4    5.19    2.02
   3  11   5    5.38    7.29
  -3 -11  -5    1.14    3.30
   3  11   5   -0.71    1.33
   3  11   6  165.75   26.01
  -3 -11  -6  171.50   20.44
   3  11   7   90.25   19.11
  -3 -11  -7  101.18   15.71
   3  11   8  260.69   35.92
  -3 -11  -8  240.92   24.36
   3  11   9   24.08   14.50
  -3 -11  -9   21.83    6.75
   3  11  10   -2.56    8.27
  -3 -11 -10   -3.81    3.45
  -3 -11 -11    6.02    2.32
   3  11  11    4.33    4.07
  -3 -11 -11    2.15    2.70
   3  11  12   68.32   16.85
  -3 -11 -12   52.24   19.04
  -3 -11 -12   61.62   13.28
  -3 -11 -12   53.03   11.62
   3  11  13    0.80    5.98
  -3 -11 -13    4.92    6.89
  -3 -11 -13    0.53    0.89
  -3 -11 -13   -2.58    2.73
   3  11  14   99.64   20.77
  -3 -11 -14  118.83   29.61
  -3 -11 -14   97.97   16.42
  -3 -11 -14  102.99   15.83
   3  11  15   52.95   15.37
  -3 -11 -15   48.40   19.87
  -3 -11 -15   51.67   11.99
  -3 -11 -15   56.18   11.54
   3  11  16   -2.12    5.10
  -3 -11 -16    1.29    2.83
  -3 -11 -16    5.25    0.75
  -3 -11 -16   -7.04    6.28
  -3 -11 -17    0.12    0.89
  -3 -11 -17    5.21    4.38
  -3 -11 -17   -4.16    9.16
  -3 -11 -18   18.06    5.99
  -3 -11 -18   19.76    6.94
  -3 -11 -18   16.29   10.63
  -3 -11 -19    6.88    4.40
  -3 -11 -19    6.98   13.03
  -3 -11 -20   10.79    5.33
  -3 -11 -20    2.39    6.82
  -3 -11 -21   12.63    5.28
  -3 -11 -22    8.62    5.32
  -3 -11 -23   -2.48    9.99
   3  12 -11    6.65    6.85
   3  12 -10   -7.45    8.59
   3  12  -9    5.94    1.64
  -3 -12   8   48.03   11.22
   3  12  -8   37.48   12.24
  -3 -12   7    6.82    3.95
  -3 -12   7   13.32    5.70
   3  12  -7    5.38    4.78
  -3 -12   6   40.09   10.60
  -3 -12   6   43.31   10.26
   3  12  -6   28.37   10.62
  -3 -12   5   -3.30    3.40
  -3 -12   5    4.94    4.34
   3  12  -5    2.44    5.43
  -3 -12   4   28.95    8.77
  -3 -12   4   29.23    8.35
   3  12  -4   32.89   10.45
  -3 -12   3   42.48   10.26
  -3 -12   3   32.29    8.89
   3  12  -3   27.57    9.89
  -3 -12   2   57.42   12.77
  -3 -12   2   53.60   12.16
   3  12  -2   32.97   11.68
  -3 -12   1   68.60   14.67
  -3 -12   1   68.12   13.07
   3  12  -1   47.39   13.58
  -3 -12   0    1.02    0.61
   3  12   0    1.48    4.32
  -3 -12  -1   -2.33    3.82
   3  12   1   -1.66    1.79
  -3 -12  -2   32.51    9.05
   3  12   2   26.47   10.10
  -3 -12  -3  154.96   20.14
   3  12   3  130.29   22.42
  -3 -12  -4   12.97    4.78
   3  12   4   14.90    7.58
   3  12   5  135.00   23.83
  -3 -12  -5  142.65   19.52
   3  12   5  103.94    8.79
   3  12   5  115.87   10.62
   3  12   6    4.33    6.92
  -3 -12  -6    5.78    3.88
   3  12   7   20.30   10.50
  -3 -12  -7   30.93    9.48
   3  12   8   10.63    8.75
  -3 -12  -8    6.04    4.73
   3  12   9  148.81   30.33
  -3 -12  -9  160.39   20.44
   3  12  10   24.80   12.95
  -3 -12 -10   27.22    9.35
   3  12  11   48.98   16.99
  -3 -12 -11   45.59   10.71
  -3 -12 -12   18.77    7.69
   3  12  12   17.24   11.00
  -3 -12 -12   16.24    6.59
  -3 -12 -13   32.55    9.59
   3  12  13   33.47   15.54
  -3 -12 -13   27.04    8.27
   3  12  14   14.22   10.48
  -3 -12 -14    8.48    3.50
  -3 -12 -14    6.24    1.75
  -3 -12 -14    4.69    2.74
   3  12  15   48.43   15.37
  -3 -12 -15   57.26   21.87
  -3 -12 -15   58.39   13.15
  -3 -12 -15   59.59   12.77
   3  12  16   -0.79    6.15
  -3 -12 -16   -2.67    0.87
  -3 -12 -16    5.35    4.67
  -3 -12 -16   -1.13   11.44
  -3 -12 -17   20.72    8.07
  -3 -12 -17   19.81    6.70
  -3 -12 -17   14.99   11.82
  -3 -12 -18    1.67    0.70
  -3 -12 -18   -4.00    2.54
  -3 -12 -18    0.03    5.10
  -3 -12 -19   10.14    6.48
  -3 -12 -19    6.32    3.65
  -3 -12 -19    9.01    7.57
  -3 -12 -20   15.41    6.99
  -3 -12 -20    8.93    9.73
  -3 -12 -21   -4.89   11.67
  -3 -12 -22   24.86   21.05
  -3 -12 -23   13.43   16.72
   3  13  -9   -2.97    7.45
   3  13  -8   12.57    9.46
  -3 -13   7   22.63    8.00
  -3 -13   7   22.98    7.48
   3  13  -7   18.02    9.72
  -3 -13   6   35.31   10.82
  -3 -13   6   38.63   10.57
   3  13  -6   23.84    9.04
  -3 -13   5   33.91    9.87
  -3 -13   5   35.48   10.52
   3  13  -5   27.90   11.47
  -3 -13   4   53.98   12.91
  -3 -13   4   62.61   12.86
   3  13  -4   60.55   18.04
  -3 -13   3    0.63    2.34
  -3 -13   3    2.28    3.97
   3  13  -3    1.30    5.15
  -3 -13   2    2.08    3.42
  -3 -13   2    7.34    4.39
   3  13  -2   -0.10    2.20
  -3 -13   1   85.49   16.90
  -3 -13   1   64.38   13.28
   3  13  -1   56.23   16.11
  -3 -13   0  152.63   20.79
   3  13   0  111.44   21.92
  -3 -13  -1   84.78   15.19
   3  13   1   77.77   18.05
  -3 -13  -2   17.92    7.18
   3  13   2   27.22   10.56
  -3 -13  -3    8.27    5.83
   3  13   3   -4.91    1.39
  -3 -13  -4   18.68    6.77
   3  13   4   12.90    6.82
  -3 -13  -5   29.71    9.92
   3  13   5   32.49   15.17
   3  13   6  205.43   29.91
  -3 -13  -6  215.33   24.83
   3  13   6  190.11   14.77
   3  13   7   30.91   13.37
  -3 -13  -7   36.48   10.04
  -3 -13  -8   14.05    7.49
   3  13   8   18.95   11.06
  -3 -13  -9    2.69    3.29
   3  13   9    0.53    6.21
  -3 -13 -10   32.44    9.14
   3  13  10   30.17   12.60
  -3 -13 -11    1.52    0.65
   3  13  11  -10.72   10.52
  -3 -13 -12   57.68   12.74
   3  13  12   58.86   18.65
  -3 -13 -13   -0.68    3.30
   3  13  13    0.74    5.27
  -3 -13 -14    4.95    1.54
  -3 -13 -14   12.14    6.89
   3  13  14   22.24   13.18
  -3 -13 -15   15.14    9.07
  -3 -13 -15   10.60    5.94
   3  13  15   18.81   11.70
  -3 -13 -16    0.69    6.19
  -3 -13 -16    0.29    2.68
  -3 -13 -16   -2.07    3.27
   3  13  16    4.37    2.11
  -3 -13 -17   12.59   10.98
  -3 -13 -17   11.07    6.10
  -3 -13 -17   11.29    6.25
   3  13  17    7.34    7.93
  -3 -13 -18   10.67    5.99
  -3 -13 -18   10.04    5.39
  -3 -13 -18   17.02   12.56
  -3 -13 -19   12.95    5.17
  -3 -13 -19   19.73    7.26
  -3 -13 -19   16.88   12.75
  -3 -13 -20    0.30    2.66
  -3 -13 -20    1.86    4.14
  -3 -13 -20    2.48    7.48
  -3 -13 -21   -4.39    4.77
  -3 -13 -21    1.66    2.95
  -3 -13 -21    8.41    3.61
  -3 -13 -22    9.59   11.20
  -3 -13 -23   -1.30    0.52
   3  14  -8    6.10    2.28
   3  14  -7   11.22    7.09
  -3 -14   7    4.35    3.04
   3  14  -6    3.56    7.89
  -3 -14   6   -0.74    2.63
  -3 -14   6   -0.78    2.23
   3  14  -5   -2.40    1.64
  -3 -14   5    3.42    4.16
  -3 -14   5    4.87    3.56
   3  14  -4   22.31   10.45
  -3 -14   4   31.18    9.13
  -3 -14   4   30.10   10.08
   3  14  -3   32.82   13.07
  -3 -14   3   50.25   12.88
  -3 -14   3   40.37   11.66
   3  14  -2   19.17   10.41
  -3 -14   2   23.49    8.51
  -3 -14   2   21.72    7.70
   3  14  -1  -11.00    6.53
  -3 -14   1    0.18    2.09
  -3 -14   1   -2.53    5.69
   3  14   0    5.00    5.87
  -3 -14   0    0.84    2.49
   3  14   1  104.43   21.37
  -3 -14  -1  108.60   17.50
   3  14   2    2.60    5.81
  -3 -14  -2   -0.46    0.84
   3  14   3   81.45   18.49
  -3 -14  -3  101.06   17.61
   3  14   4   12.40    8.46
  -3 -14  -4   15.33    7.17
   3  14   5    6.99    5.10
  -3 -14  -5    6.40    5.52
   3  14   6    8.66    9.18
  -3 -14  -6   -3.66    4.06
   3  14   7   51.86   15.80
  -3 -14  -7   52.18   12.91
   3  14   8    9.46    4.77
   3  14   8   17.18   13.65
  -3 -14  -8    0.31    4.63
   3  14   9  157.52   31.94
  -3 -14  -9  150.66   21.71
   3  14  10    4.55    4.61
  -3 -14 -10    1.94    1.37
   3  14  11   -4.00   10.19
  -3 -14 -11   -0.92    2.21
   3  14  12    4.31    8.11
  -3 -14 -12    2.85    3.18
   3  14  13   84.41   22.58
  -3 -14 -13   50.11   12.41
   3  14  14   -1.78    4.11
  -3 -14 -14   -1.14    4.44
  -3 -14 -15   15.82    6.98
   3  14  15   31.17   13.59
  -3 -14 -15   23.08    9.11
  -3 -14 -16    3.24    2.21
   3  14  16   -0.47    3.39
  -3 -14 -17   17.72    7.52
   3  14  17   26.29   11.48
  -3 -14 -17   27.23    9.69
  -3 -14 -18    9.89    6.46
  -3 -14 -18    2.34    1.35
  -3 -14 -19    0.70    1.74
  -3 -14 -19    2.07    4.01
  -3 -14 -19    0.19    1.22
  -3 -14 -20    0.44    2.60
  -3 -14 -20   -0.24    1.40
  -3 -14 -20   -7.57   10.77
  -3 -14 -21    1.97    2.07
  -3 -14 -21    0.03    1.01
  -3 -14 -21   -0.89    6.59
  -3 -14 -22   14.54   16.15
  -3 -15   6    1.97    3.46
  -3 -15   6    4.48    3.89
   3  15  -5    3.04    1.90
  -3 -15   5    8.42    4.24
  -3 -15   5   10.97    5.94
   3  15  -4   -1.65    4.72
  -3 -15   4   -1.22    3.62
  -3 -15   4    3.06    4.09
   3  15  -3    5.47    5.59
  -3 -15   3   12.62    7.02
  -3 -15   3    3.65    3.94
   3  15  -2   21.74    6.53
  -3 -15   2   40.24   11.76
  -3 -15   2   49.35   13.82
   3  15  -1   13.26    6.83
  -3 -15   1   23.02    9.07
  -3 -15   1   13.60    7.05
  -3 -15   0   70.32   14.92
   3  15   0   53.44   15.44
  -3 -15  -1    1.39    2.83
   3  15   1    1.51    3.63
  -3 -15  -2   -8.45    6.62
   3  15   2   -2.60    2.70
  -3 -15  -3    8.85    5.08
   3  15   3    8.21    7.84
  -3 -15  -4   96.91   18.01
   3  15   4   78.45   20.52
  -3 -15  -5    6.73    2.11
   3  15   5   19.60   10.04
  -3 -15  -6   42.39   12.02
   3  15   6   48.61   15.79
  -3 -15  -7    5.43    5.15
   3  15   7    2.81    6.36
   3  15   8   13.16   12.78
  -3 -15  -8    4.76    4.38
   3  15   9   14.43   10.08
  -3 -15  -9    8.13    6.06
   3  15  10  119.25   30.78
  -3 -15 -10  105.45   18.99
   3  15  10  102.48   16.72
  -3 -15 -11    7.39    4.72
   3  15  11   11.03    6.43
  -3 -15 -12   26.30    9.51
   3  15  12   45.02   19.42
  -3 -15 -13   -0.36    2.96
   3  15  13   10.76   11.42
  -3 -15 -14    8.06    3.75
   3  15  14   24.45   13.44
  -3 -15 -15    0.26    2.15
   3  15  15   19.09   11.58
  -3 -15 -16   38.93   12.31
  -3 -15 -16   27.61    9.16
   3  15  16   34.94   15.66
  -3 -15 -17   10.98    6.40
  -3 -15 -17   13.65    6.37
   3  15  17   21.24   10.25
  -3 -15 -18    2.92    0.89
  -3 -15 -18    3.68    3.20
   3  15  18   -7.52   11.83
  -3 -15 -19    1.04    3.92
  -3 -15 -19    0.22    2.33
  -3 -15 -20   -4.96    5.43
  -3 -15 -20    7.07    4.88
  -3 -15 -20   -0.37    5.93
  -3 -15 -21    7.67    5.81
  -3 -15 -21    2.48    3.00
  -3 -15 -21   15.05   13.71
  -3 -15 -22    9.98   10.10
  -3 -16   5   15.68    7.84
  -3 -16   5    6.97    5.58
   3  16  -4   -1.69    4.56
  -3 -16   4    9.24    7.01
  -3 -16   4    1.86    3.53
  -3 -16   3    5.78    4.45
  -3 -16   3    6.72    3.11
   3  16  -2    4.38    7.07
  -3 -16   2    0.87    3.44
  -3 -16   2   -0.05    1.26
   3  16  -1    0.42    2.64
  -3 -16   1   -2.90    0.60
   3  16   0    1.22    5.97
  -3 -16   0   -2.69    2.65
   3  16   1   26.14   10.63
  -3 -16  -1   20.40    6.36
   3  16   2   -8.89    8.36
  -3 -16  -2   -2.37    1.92
   3  16   3   16.01    8.89
  -3 -16  -3   36.70   11.32
   3  16   4   12.95    8.95
  -3 -16  -4   -3.01    4.18
   3  16   5    2.86    2.31
  -3 -16  -5    5.06    4.19
   3  16   6   -0.74    5.21
  -3 -16  -6    5.42    6.08
   3  16   7   85.93   23.34
  -3 -16  -7   65.03   15.16
  -3 -16  -8    3.81    0.97
   3  16   8    9.68    8.11
  -3 -16  -9    5.68    5.40
   3  16   9   -4.91    1.77
  -3 -16 -10   -1.31    3.13
   3  16  10    6.67    7.00
  -3 -16 -11    5.98    2.42
   3  16  11   29.43   12.84
  -3 -16 -12    3.56    1.83
   3  16  12   17.73   10.45
  -3 -16 -13   34.13   10.95
   3  16  13   30.31   10.44
   3  16  13   38.20   12.89
  -3 -16 -14   15.22    7.23
   3  16  14    4.37    6.50
  -3 -16 -15    3.42    2.63
   3  16  15   -4.42    9.21
  -3 -16 -16    1.60    2.97
   3  16  16    7.24    7.32
  -3 -16 -17    8.95    6.65
  -3 -16 -17   -2.15    5.21
   3  16  17   -3.70    7.35
  -3 -16 -18    2.42    4.69
  -3 -16 -18   -1.01    4.78
   3  16  18    9.53    9.84
  -3 -16 -19    7.32    5.94
  -3 -16 -19    8.14    5.82
  -3 -16 -20   -4.59    3.33
  -3 -16 -20   -0.95    3.48
  -3 -16 -21    1.14    3.91
  -3 -16 -21   -0.81    1.12
  -3 -17   4    9.67    5.48
  -3 -17   4    7.49    5.17
  -3 -17   3   -3.23    3.63
  -3 -17   3    5.20    4.71
   3  17  -2   20.54   11.41
  -3 -17   2   19.03   10.36
  -3 -17   2   18.05    8.52
   3  17  -1   -1.23    0.87
  -3 -17   1    3.69    4.00
  -3 -17   1    0.62    3.01
  -3 -17   0    6.68    4.99
   3  17   0   -8.55    6.61
  -3 -17  -1    2.74    0.79
   3  17   1   13.19    8.85
  -3 -17  -2    8.25    7.62
   3  17   2   23.58   14.06
  -3 -17  -3   34.47   11.79
   3  17   3   35.58   14.56
  -3 -17  -4   42.78   13.60
   3  17   4   36.81   17.20
  -3 -17  -5    5.35    6.28
   3  17   5   -9.58    5.63
  -3 -17  -6    5.48    5.79
   3  17   6  -10.17    9.67
  -3 -17  -7    4.35    3.06
   3  17   7    2.86   10.52
  -3 -17  -8   32.00   10.91
   3  17   8   41.06   19.69
  -3 -17  -9   11.56    6.53
   3  17   9   13.93    7.37
  -3 -17 -10    8.74    6.79
   3  17  10   17.65   11.84
  -3 -17 -11   10.39    7.58
   3  17  11    4.75   11.53
  -3 -17 -12    3.36    5.46
   3  17  12   -5.57    8.74
  -3 -17 -13    0.17    1.98
   3  17  13    3.29   10.41
  -3 -17 -14   13.26    6.14
   3  17  14   12.94   11.52
  -3 -17 -15    8.59    5.34
   3  17  15   14.76   11.18
  -3 -17 -16    0.93    2.09
   3  17  16   23.91   14.67
  -3 -17 -17   12.29    6.53
   3  17  17  -10.96   12.04
  -3 -17 -18    1.43    2.47
  -3 -17 -18    3.96    4.49
   3  17  18   -4.28    6.19
  -3 -17 -19    1.19    2.16
  -3 -17 -19   -6.47    5.52
  -3 -17 -20   -1.21    2.66
  -3 -17 -20    9.64    7.38
  -3 -17 -21   24.79   11.24
  -3 -17 -21   10.00    6.36
  -3 -18   3    1.37    2.60
  -3 -18   3   -0.32    3.88
  -3 -18   2    9.77    8.51
  -3 -18   2   11.69    7.11
  -3 -18   1    6.07    5.98
  -3 -18   1    5.35    5.95
  -3 -18   0    4.59    4.67
   3  18   0    2.39    6.16
  -3 -18  -1   14.80    8.08
   3  18   1    4.45    5.50
  -3 -18  -2   -3.81    5.65
   3  18   2   16.40   12.51
  -3 -18  -3    4.63    2.59
   3  18   3    4.35    6.27
  -3 -18  -4    7.63    7.08
   3  18   4   -6.63    6.62
  -3 -18  -5   28.90   11.86
   3  18   5   27.28   13.40
  -3 -18  -6    5.95    4.83
   3  18   6   -2.90    6.81
  -3 -18  -7   11.88    4.95
   3  18   7   35.51   17.16
  -3 -18  -8   12.36    8.16
   3  18   8   -9.45   13.38
  -3 -18  -9    5.09    4.43
   3  18   9   -3.12    2.37
  -3 -18 -10   -7.15    6.92
   3  18  10   10.86    9.84
  -3 -18 -11   19.92    8.96
   3  18  11   32.47   15.58
  -3 -18 -12    0.61    0.95
   3  18  12    6.11    6.74
  -3 -18 -13    5.61    4.08
   3  18  13   -1.02    3.43
  -3 -18 -14  -14.15    9.21
   3  18  14   -6.48    9.60
  -3 -18 -15    8.79    6.87
   3  18  15   13.97    9.09
  -3 -18 -16   -1.93    2.93
   3  18  16   11.88   11.44
  -3 -18 -17    5.01    5.38
   3  18  17    0.78    4.02
  -3 -18 -18    1.26    2.80
  -3 -18 -18    3.97    5.31
   3  18  18    8.06    9.42
  -3 -18 -19   -0.37    3.68
  -3 -18 -19    5.70    6.08
   3  18  19   -2.24    1.59
  -3 -18 -20    4.79    5.59
  -3 -18 -20    0.30    4.39
  -3 -18 -21    2.46    2.59
  -3 -18 -21  -16.83    8.06
  -3 -19   0    4.40    4.61
  -3 -19  -1   -0.23    1.93
  -3 -19  -2   13.20    7.55
  -3 -19  -3   11.36    7.84
   3  19   3   -0.94    6.25
  -3 -19  -4    5.35    4.80
   3  19   4    0.82    1.94
  -3 -19  -5   10.66    7.50
   3  19   5    8.93    7.87
   3  19   6    9.89   11.94
  -3 -19  -6    1.26    2.42
   3  19   7   -4.37    8.77
  -3 -19  -7   -6.68    5.23
   3  19   8    7.31    3.49
  -3 -19  -8   19.27    9.18
   3  19   9    5.66    4.80
  -3 -19  -9  -12.69    8.79
   3  19  10  -11.11   13.69
  -3 -19 -10    0.60    4.07
   3  19  11   -9.80   13.71
  -3 -19 -11    8.12    5.91
   3  19  12    5.45    7.39
  -3 -19 -12   13.77    8.26
   3  19  13    8.58   13.41
  -3 -19 -13    5.48    5.07
   3  19  14   -1.03    3.85
  -3 -19 -14   -5.17    6.46
   3  19  15    6.53   10.11
  -3 -19 -15    7.72    7.99
   3  19  16    6.78    0.67
  -3 -19 -16    5.69    4.27
  -3 -19 -17   -3.94    4.13
  -3 -19 -18    8.08    4.92
  -3 -19 -18    5.51    3.11
  -3 -19 -19   -1.45    2.88
  -3 -19 -19   10.16    7.68
  -3 -19 -20   -0.88    1.35
  -4  19  11    1.49    4.07
  -4  19  10  -26.57   13.44
  -4  18  13   10.19    9.04
  -4  18  12    8.28    7.63
  -4  18  11    6.36    9.00
  -4  18  10   -1.64    4.67
  -4  18   9   -1.82    5.59
  -4  18   8   -0.12    5.63
  -4  18   7   -1.06    4.42
  -4  17  15  -16.46   10.74
  -4  17  14    0.80    2.72
  -4  17  14   -0.31    4.13
  -4  17  13   -2.62    5.04
  -4  17  13    1.31    1.02
  -4  17  12    1.44    7.48
  -4  17  12  -10.78    7.64
  -4  17  11   -7.23    7.92
  -4  17  11    4.32    1.64
  -4  17  10   -4.45    6.10
  -4  17  10   -4.54    5.57
  -4  17   9   -8.56    9.29
  -4  17   9    8.71    6.93
  -4  17   8   -2.71    2.74
  -4  17   8   -4.03    7.07
  -4  17   7   -5.87    6.65
  -4  17   7   -4.66    5.54
  -4  17   6    4.16    6.24
  -4  17   6   -7.21    7.63
  -4  17   5   12.03    8.03
  -4  17   4   -0.95    4.34
  -4  17   3   -2.92    3.60
  -4  17   2    4.83    4.97
  -4  16  18  -15.02    7.81
  -4  16  17    5.57    4.81
  -4  16  16  -16.59   11.35
  -4  16  16   -0.70    2.79
  -4  16  15   -4.78    5.60
  -4  16  15   -3.40    3.47
  -4  16  14   12.04   10.78
  -4  16  14    6.05    3.18
  -4  16  13   -0.37    6.46
  -4  16  13    2.33    4.01
  -4  16  12   -1.95    1.91
  -4  16  12   -1.82    1.24
  -4  16  11    6.07    7.68
  -4  16  11    1.99    2.93
  -4  16  10    5.62    1.79
  -4  16  10    3.41    4.20
  -4  16   9   -0.01    2.13
  -4  16   9    5.65    4.23
  -4  16   8    1.64    4.63
  -4  16   8    6.45    5.76
  -4  16   7   15.02    8.32
  -4  16   7   14.85    9.99
  -4  16   6    7.09    6.52
  -4  16   6    9.01    5.95
  -4  16   5   -0.17    4.02
  -4  16   4   -3.02    2.96
  -4  16   3    2.20    3.56
  -4  16   2    8.24    5.97
  -4  16   1    1.61    0.62
  -4  16   0   -2.14    0.95
  -4  16  -1   -0.17    1.32
  -4  16  -2    1.82    4.75
[truncated: 255,012 more chars]
