# Supplementary material for: 4-[(Benzyl­amino)­carbon­yl]-1-methyl­pyridinium bromide hemihydrate: X-ray diffraction study and Hirshfeld surface analysis
Source: Acta Crystallogr E Crystallogr Commun. 2022 Apr 12;78(Pt 5):496–9. doi: 10.1107/S2056989022003784 (PMC9069518; doi:10.1107/S2056989022003784)
Supplement: Supplementary file 2 [file e-78-00496-Isup2.hkl]

data_I                                                                          
_shelx_title ' I in P-1'                                                        
_shelx_refln_list_code          4                                               
_shelx_F_calc_maximum      206.60                                               
_exptl_crystal_F_000       644.00                                               
_reflns_d_resolution_high  0.8409                                               
                                                                                
loop_                                                                           
 _space_group_symop_operation_xyz                                               
 'x, y, z'                                                                      
 '-x, -y, -z'                                                                   
                                                                                
_cell_length_a     5.8536                                                       
_cell_length_b    14.7332                                                       
_cell_length_c    17.7437                                                       
_cell_angle_alpha  65.739                                                       
_cell_angle_beta   85.636                                                       
_cell_angle_gamma  85.260                                                       
                                                                                
_shelx_F_squared_multiplier     1.000                                           
                                                                                
loop_                                                                           
 _refln_index_h                                                                 
 _refln_index_k                                                                 
 _refln_index_l                                                                 
 _refln_F_squared_calc                                                          
 _refln_F_squared_meas                                                          
 _refln_F_squared_sigma                                                         
 _refln_observed_status                                                         
   1   0   0       1539.48       1956.24       631.76 o                         
   2   0   0       1268.03       1355.05        84.81 o                         
   3   0   0       2612.69       3098.25       116.12 o                         
   4   0   0        418.05        479.82        51.57 o                         
   5   0   0         35.48         52.09        45.08 o                         
   6   0   0          5.16        -14.73        36.12 o                         
  -6   1   0         52.66         56.59        50.05 o                         
  -5   1   0        201.89        218.85        78.70 o                         
  -4   1   0        236.08        229.43        39.57 o                         
  -3   1   0        127.21        129.14        21.74 o                         
  -2   1   0        719.52        607.00        41.23 o                         
  -1   1   0       2364.71       2665.90       124.46 o                         
   1   1   0       1436.22       1392.92       445.09 o                         
   2   1   0        914.26        882.66        86.49 o                         
   3   1   0        246.99        335.24        66.07 o                         
   4   1   0        478.48        477.78        87.09 o                         
   5   1   0         27.92         11.55        26.36 o                         
   6   1   0          0.43          8.21        22.08 o                         
  -6   2   0         15.56         -8.39        17.45 o                         
  -5   2   0         33.51         90.07        49.05 o                         
  -4   2   0        356.53        382.17        53.47 o                         
  -3   2   0        958.37       1211.45        98.30 o                         
  -2   2   0        818.99        959.87        98.97 o                         
  -1   2   0      19541.16      18246.26       456.28 o                         
   1   2   0       3485.67       3075.05        84.47 o                         
   2   2   0      10299.44      10681.52       418.51 o                         
   3   2   0         50.85         42.33        14.63 o                         
   4   2   0          0.01          8.50        27.03 o                         
   5   2   0        147.18        145.71        48.97 o                         
   6   2   0          6.77          1.29        25.84 o                         
  -6   3   0          9.21          0.88        20.23 o                         
  -5   3   0          6.56         18.65        39.22 o                         
  -4   3   0         58.98         30.58        26.66 o                         
  -3   3   0        250.74        227.19        56.61 o                         
  -2   3   0        141.30        168.29        52.43 o                         
  -1   3   0       1423.45       1903.13       187.55 o                         
   0   3   0         59.65         62.36        30.68 o                         
   1   3   0       8715.59       7534.05       191.18 o                         
   2   3   0          1.52          8.49        24.67 o                         
   3   3   0        142.87         77.23        40.30 o                         
   4   3   0        311.25        265.82        76.74 o                         
   5   3   0         79.54         96.24        48.78 o                         
   6   3   0          1.37         -9.34         9.34 o                         
  -6   4   0          0.09         50.34        69.67 o                         
  -5   4   0        127.05        180.12        50.14 o                         
  -4   4   0        332.95        337.21        63.05 o                         
  -3   4   0         21.72         17.13        15.14 o                         
  -2   4   0       2477.38       1970.23       213.54 o                         
  -1   4   0      22113.09      21502.57       661.70 o                         
   0   4   0       7301.21       7218.79       367.99 o                         
   1   4   0      15906.42      14065.27       456.17 o                         
   2   4   0       2116.05       2108.72       124.53 o                         
   3   4   0        675.75        689.82        73.43 o                         
   4   4   0        223.76        194.50        66.37 o                         
   5   4   0          3.26         14.26        54.93 o                         
   6   4   0          2.51        -37.17        37.17 o                         
  -6   5   0         14.97         -0.43       100.80 o                         
  -5   5   0          6.45         12.74        21.17 o                         
  -4   5   0        133.47        221.41        69.40 o                         
  -3   5   0        132.79        193.62        81.26 o                         
  -2   5   0        578.11        823.85       143.15 o                         
  -1   5   0        405.65        423.90       108.14 o                         
   0   5   0        483.62        818.78       220.23 o                         
   1   5   0       2573.91       2217.93       205.23 o                         
   2   5   0       1089.38        911.42        90.01 o                         
   3   5   0       1464.61       1561.07       118.46 o                         
   4   5   0          6.63        -25.57        25.57 o                         
   5   5   0          5.02         35.08        30.93 o                         
   6   5   0        124.12        104.33        44.91 o                         
  -6   6   0         21.75        170.76       187.34 o                         
  -5   6   0         14.42         75.50        33.46 o                         
  -4   6   0          3.91         17.30        42.99 o                         
  -3   6   0        557.95        449.01       113.41 o                         
  -2   6   0       3852.93       3588.97       317.91 o                         
  -1   6   0        252.14        182.39        58.11 o                         
   0   6   0       1002.68       1209.74       181.32 o                         
   1   6   0       1988.80       1831.42       109.90 o                         
   2   6   0        392.32        409.53        66.79 o                         
   3   6   0        222.37        139.73        45.39 o                         
   4   6   0        124.30        142.64        58.71 o                         
   5   6   0          0.13          2.66        41.72 o                         
   6   6   0          0.52          6.08        22.51 o                         
  -6   7   0          0.37         42.78       104.75 o                         
  -5   7   0         49.23        129.54       122.64 o                         
  -4   7   0          2.00        -16.20        20.53 o                         
  -3   7   0         40.86        -16.95        31.86 o                         
  -2   7   0          5.48        123.68        66.53 o                         
  -1   7   0        149.29        -45.58        63.11 o                         
   0   7   0         70.01        346.44       105.90 o                         
   1   7   0       1907.95       1838.79       134.47 o                         
   2   7   0       1266.77       1179.51       137.54 o                         
   3   7   0         54.21         46.88        27.39 o                         
   4   7   0         15.60         14.34        49.68 o                         
   5   7   0         56.66         24.61        64.63 o                         
   6   7   0         27.57         15.56        33.73 o                         
  -5   8   0         19.97        -35.04        40.46 o                         
  -4   8   0         34.34        -37.72        37.72 o                         
  -3   8   0        477.91        470.18       126.62 o                         
  -2   8   0        728.37        789.21       166.32 o                         
  -1   8   0        328.02        227.01        74.70 o                         
   0   8   0       2688.82       3286.80       335.59 o                         
   1   8   0        184.48        209.78        46.65 o                         
   2   8   0        112.87         69.56        36.40 o                         
   3   8   0        658.16        654.48        88.52 o                         
   4   8   0         37.94         32.37        20.12 o                         
   5   8   0         11.22         13.13        19.43 o                         
   6   8   0          2.63          6.08        25.25 o                         
  -5   9   0          0.28         19.94        64.43 o                         
  -4   9   0         39.15         24.38        24.08 o                         
  -3   9   0          0.46         -0.11        39.47 o                         
  -2   9   0          0.29        -74.90        74.90 o                         
  -1   9   0         25.85        -37.68        70.56 o                         
   0   9   0         48.42         36.16        20.36 o                         
   1   9   0        521.97        389.71        77.08 o                         
   2   9   0        449.47        508.70       103.06 o                         
   3   9   0          4.74         24.05        26.31 o                         
   4   9   0         26.03         22.78        14.21 o                         
   5   9   0        156.65        121.71        71.01 o                         
  -5  10   0          2.15         42.45        41.62 o                         
  -4  10   0         93.28         72.57        51.53 o                         
  -3  10   0        231.77         68.22        60.32 o                         
  -2  10   0         50.19         69.94        34.90 o                         
  -1  10   0        290.40        292.38       103.08 o                         
   0  10   0       1029.47       1217.12       157.96 o                         
   1  10   0        130.67          5.44        50.23 o                         
   2  10   0        366.31        414.84        97.65 o                         
   3  10   0         32.44         -0.26        22.81 o                         
   4  10   0          1.60        -33.50        33.50 o                         
   5  10   0          5.19         48.61        18.55 o                         
  -4  11   0          6.23         80.62        56.75 o                         
  -3  11   0         22.54        -37.48        55.33 o                         
  -2  11   0         21.91        100.29        85.96 o                         
  -1  11   0        120.99         88.83        64.23 o                         
   0  11   0         69.46         45.74        31.46 o                         
   1  11   0         34.04          9.55        10.43 o                         
   2  11   0         42.55         86.02        37.29 o                         
   3  11   0          2.03          7.53        32.17 o                         
   4  11   0        157.06        195.48       104.10 o                         
   5  11   0          3.22         41.14        36.28 o                         
  -4  12   0         23.11         34.91        29.50 o                         
  -3  12   0          0.56         55.10        62.45 o                         
  -2  12   0        246.16        263.00       125.47 o                         
  -1  12   0        765.24        766.84       182.65 o                         
   0  12   0         28.89         78.73        51.29 o                         
   1  12   0        336.38        395.21       117.47 o                         
   2  12   0        138.63        330.67       100.15 o                         
   3  12   0          0.57         29.29        29.96 o                         
   4  12   0          1.22         61.47        57.85 o                         
  -3  13   0         34.61        -28.88        49.90 o                         
  -2  13   0          2.46         22.51        11.95 o                         
  -1  13   0         50.78        123.09        58.80 o                         
   0  13   0         39.54        148.98        89.31 o                         
   1  13   0         49.87         91.46        80.47 o                         
   2  13   0          0.70         28.30        50.94 o                         
   3  13   0        101.41        136.05        53.47 o                         
   4  13   0         38.22         72.98        58.50 o                         
  -2  14   0         11.84         54.19        73.54 o                         
  -1  14   0          5.29         -5.79        42.42 o                         
   0  14   0         39.60         58.42        67.74 o                         
   1  14   0         75.35        132.35        79.76 o                         
   2  14   0          0.57         56.95        53.48 o                         
   3  14   0          0.51         30.39        47.42 o                         
  -2  15   0          1.11         63.77        53.53 o                         
  -1  15   0          2.27        -16.76        53.48 o                         
   0  15   0          7.40        102.94        65.81 o                         
   1  15   0          0.05         87.65        82.69 o                         
   2  15   0          6.26        116.10        51.20 o                         
  -2 -15   1         18.33        -29.10        29.10 o                         
  -1 -15   1          2.72         -2.16        26.53 o                         
   0 -15   1         39.80        204.17        87.53 o                         
   1 -15   1          9.97         -0.11        20.30 o                         
  -3 -14   1          1.26         26.78        40.49 o                         
  -2 -14   1         71.44        137.26        71.20 o                         
  -1 -14   1         62.13         49.87        60.43 o                         
   0 -14   1          0.53         49.50        57.62 o                         
   1 -14   1         10.12         37.66        77.39 o                         
   2 -14   1         29.14        109.66        64.25 o                         
  -4 -13   1          0.56        -34.57        45.40 o                         
  -3 -13   1         58.55         48.33        29.21 o                         
  -2 -13   1        101.30        109.87        68.13 o                         
  -1 -13   1        135.42         81.60        67.42 o                         
   0 -13   1        123.57        267.41       110.93 o                         
   1 -13   1          7.30        -38.81        44.79 o                         
   2 -13   1         53.13         48.80        13.35 o                         
   3 -13   1         77.62         96.13        73.70 o                         
  -4 -12   1          0.03         42.87        40.90 o                         
  -3 -12   1         26.02        131.28        42.89 o                         
  -2 -12   1         89.16        207.92        86.10 o                         
  -1 -12   1         10.90        -18.56        25.97 o                         
   0 -12   1         43.05         87.44        47.50 o                         
   1 -12   1         53.61        104.40        59.05 o                         
   2 -12   1          3.39        -98.57        98.57 o                         
   3 -12   1          1.05        -19.48        23.90 o                         
   4 -12   1          0.95        -30.06        54.15 o                         
  -5 -11   1          4.02        -37.34        37.34 o                         
  -4 -11   1          0.46        -31.86        61.05 o                         
  -3 -11   1          7.80         40.35        36.34 o                         
  -2 -11   1          4.04         -3.37        29.71 o                         
  -1 -11   1        478.56        699.32       161.57 o                         
   0 -11   1          7.52        -52.80        66.87 o                         
   1 -11   1         34.66         -4.15        41.18 o                         
   2 -11   1        488.47        505.37       140.89 o                         
   3 -11   1        109.18        153.56        85.18 o                         
   4 -11   1         16.76        -38.00        38.30 o                         
  -5 -10   1          8.79         20.24        23.05 o                         
  -4 -10   1          2.22         18.98        29.65 o                         
  -3 -10   1        455.17        479.17        84.40 o                         
  -2 -10   1         36.78         30.03        50.96 o                         
  -1 -10   1         11.16         17.83        29.30 o                         
   0 -10   1        140.32        136.99        90.34 o                         
   1 -10   1          7.26         14.47        23.58 o                         
   2 -10   1         26.49         50.51        31.78 o                         
   3 -10   1         13.24        -41.47        41.47 o                         
   4 -10   1         64.54        146.50        67.49 o                         
   5 -10   1          0.07        -38.66        38.66 o                         
  -5  -9   1         26.90         31.47        51.48 o                         
  -4  -9   1        319.68        264.63        98.57 o                         
  -3  -9   1         90.42        118.19        44.65 o                         
  -2  -9   1       1197.57       1644.21       218.00 o                         
  -1  -9   1        493.44        505.53        69.15 o                         
   0  -9   1          5.38         41.50        49.65 o                         
   1  -9   1       2249.85       1628.97       250.73 o                         
   2  -9   1        386.13        437.77       124.62 o                         
   3  -9   1         35.32         20.83        13.14 o                         
   4  -9   1        149.16        191.61        95.70 o                         
   5  -9   1         22.13         46.28        56.77 o                         
  -6  -8   1          3.29         47.21       107.11 o                         
  -5  -8   1         44.41         67.29        43.09 o                         
  -4  -8   1        491.84        643.67       139.75 o                         
  -3  -8   1        215.44        184.28        41.29 o                         
  -2  -8   1         70.95        185.75        69.72 o                         
  -1  -8   1        656.17        608.83        72.01 o                         
   0  -8   1         64.57         19.32        17.99 o                         
   1  -8   1        191.13        337.42       134.44 o                         
   2  -8   1         47.51        -90.28        90.28 o                         
   3  -8   1        172.80        172.70        83.73 o                         
   4  -8   1          5.26         26.69        40.79 o                         
   5  -8   1         42.29        -26.33        62.87 o                         
  -6  -7   1         10.06       -125.39       125.39 o                         
  -5  -7   1         53.26         18.26        26.90 o                         
  -4  -7   1         92.35        111.30        43.46 o                         
  -3  -7   1        146.69        134.50        43.05 o                         
  -2  -7   1       1134.59       1369.48       165.92 o                         
  -1  -7   1       1010.63       1000.50        85.88 o                         
   0  -7   1       4945.75       5433.60       409.14 o                         
   1  -7   1        941.63        673.81       154.58 o                         
   2  -7   1         34.90        131.28        80.08 o                         
   3  -7   1        609.40        606.72       129.91 o                         
   4  -7   1        119.74         61.87        18.47 o                         
   5  -7   1          3.20          5.21        24.01 o                         
  -6  -6   1          3.57          8.48        35.84 o                         
  -5  -6   1         62.47         94.30        66.53 o                         
  -4  -6   1        552.53        623.92        84.71 o                         
  -3  -6   1          9.29         17.17        14.03 o                         
  -2  -6   1        569.31        647.12       101.13 o                         
  -1  -6   1         61.69         55.47         8.10 o                         
   0  -6   1         26.21         52.78        85.28 o                         
   1  -6   1       1332.46       1176.64       201.79 o                         
   2  -6   1         57.59        184.28        73.59 o                         
   3  -6   1        131.84        100.98        47.24 o                         
   4  -6   1          2.40         13.06        15.31 o                         
   5  -6   1         36.31         30.81        26.75 o                         
   6  -6   1          0.08         38.57       244.70 o                         
  -6  -5   1         32.82         30.76        28.80 o                         
  -5  -5   1         16.02         16.18        23.20 o                         
  -4  -5   1        559.20        584.37        87.15 o                         
  -3  -5   1       2072.93       2167.76       105.32 o                         
  -2  -5   1         33.87         17.96        25.40 o                         
  -1  -5   1       1843.90       1662.29       184.08 o                         
   0  -5   1       7856.45       8888.29       480.52 o                         
   1  -5   1         41.54         41.14         6.92 o                         
   2  -5   1       1289.52        957.32       171.10 o                         
   3  -5   1       1151.47        898.40       149.05 o                         
   4  -5   1        114.91        129.10        69.37 o                         
   5  -5   1          2.03          7.65        27.48 o                         
   6  -5   1          6.90         99.83       117.35 o                         
  -6  -4   1         28.91         33.07        24.79 o                         
  -5  -4   1        156.95        208.60        69.21 o                         
  -4  -4   1          6.90         -2.66        46.89 o                         
  -3  -4   1       2390.02       1989.90       167.86 o                         
  -2  -4   1       2009.55       1419.07       170.43 o                         
  -1  -4   1         39.82         43.68        47.89 o                         
   0  -4   1         55.75        266.47       136.04 o                         
   1  -4   1        378.80        445.19       112.05 o                         
   2  -4   1        160.77        320.76        89.92 o                         
   3  -4   1        240.90        188.55        76.31 o                         
   4  -4   1        723.47        677.75       108.82 o                         
   5  -4   1         97.81        120.59        43.65 o                         
   6  -4   1          4.37         20.35        27.32 o                         
  -6  -3   1          9.30         63.92        48.83 o                         
  -5  -3   1        252.07        232.61        74.95 o                         
  -4  -3   1        271.07        300.12        76.99 o                         
  -3  -3   1        533.05        422.23       105.45 o                         
  -2  -3   1       2917.96       2688.72       143.07 o                         
  -1  -3   1      10014.70      10476.42       367.63 o                         
   0  -3   1       1413.77       1679.14       165.99 o                         
   1  -3   1        118.79       2292.13       225.57 o                         
   2  -3   1       2561.78       2398.52       215.09 o                         
   3  -3   1        177.60        137.41        79.84 o                         
   4  -3   1          5.35         19.93        25.55 o                         
   5  -3   1         95.11        101.99        40.51 o                         
   6  -3   1          9.37        -23.90        32.92 o                         
  -6  -2   1         15.26         11.04        39.68 o                         
  -5  -2   1        115.09         60.68        36.59 o                         
  -4  -2   1        557.71        565.93       108.14 o                         
  -3  -2   1         74.30         29.67        20.88 o                         
  -2  -2   1        449.44        450.08        75.19 o                         
  -1  -2   1         33.83         38.96        11.51 o                         
   0  -2   1         29.13         43.20         7.50 o                         
   1  -2   1       4085.26       3789.59       232.50 o                         
   2  -2   1         23.49         11.40        13.67 o                         
   3  -2   1         11.28         20.78        24.62 o                         
   4  -2   1        498.83        586.54        74.81 o                         
   5  -2   1          0.33          6.60        13.98 o                         
   6  -2   1          8.66         54.84       122.66 o                         
  -6  -1   1          0.13          5.92        22.24 o                         
  -5  -1   1        159.08        238.05        63.87 o                         
  -4  -1   1        112.21        101.45        37.15 o                         
  -3  -1   1        570.50        634.35        86.68 o                         
  -2  -1   1       8531.95       9926.81       297.46 o                         
  -1  -1   1        660.91        852.16        80.78 o                         
   1  -1   1       1574.61       2188.86       249.26 o                         
   2  -1   1       9911.45      10465.42       258.63 o                         
   3  -1   1        451.99        430.50        47.57 o                         
   4  -1   1        323.64        310.17        44.32 o                         
   5  -1   1        162.62        190.66        60.56 o                         
   6  -1   1          2.94         39.59        42.99 o                         
  -6   0   1         66.72         76.03        41.34 o                         
  -5   0   1         28.94         22.39        28.96 o                         
  -4   0   1        234.33        397.11        76.41 o                         
  -3   0   1        190.70        169.42        19.33 o                         
  -2   0   1       1155.81       1511.84       109.11 o                         
  -1   0   1        336.69        498.21        76.70 o                         
   1   0   1        421.21        427.67        48.86 o                         
   2   0   1       1730.66       1807.85        73.23 o                         
   3   0   1       3088.98       3368.34       128.19 o                         
   4   0   1          7.88         -7.43        12.03 o                         
   5   0   1        111.09        122.74        49.11 o                         
   6   0   1        131.90        177.32        69.19 o                         
  -6   1   1         18.44         22.20        26.49 o                         
  -5   1   1         14.10         -2.65        27.60 o                         
  -4   1   1         22.48         36.88        15.13 o                         
  -3   1   1       2724.05       2964.11       110.69 o                         
  -2   1   1       5499.17       5626.67       295.43 o                         
  -1   1   1        637.88        833.90        47.20 o                         
   1   1   1       4780.54       4397.82       833.48 o                         
   2   1   1        453.80        541.22        41.88 o                         
   3   1   1        744.08        918.22        59.82 o                         
   4   1   1       1312.68       1833.56        93.75 o                         
   5   1   1          0.26         -6.05        11.60 o                         
   6   1   1         14.54         -3.44        28.94 o                         
  -6   2   1          1.62         -1.29        32.64 o                         
  -5   2   1        221.90        222.53        75.43 o                         
  -4   2   1        423.56        431.25        67.17 o                         
  -3   2   1         55.30        121.58        36.33 o                         
  -2   2   1        440.60        476.40        46.36 o                         
  -1   2   1       1781.74       1874.03        89.12 o                         
   1   2   1       3067.26       2798.08        83.59 o                         
   2   2   1       1042.34        793.90        61.96 o                         
   3   2   1       1162.27       1264.48       128.71 o                         
   4   2   1        105.23        139.19        48.89 o                         
   5   2   1        373.14        469.90        92.05 o                         
   6   2   1         14.44         15.54        15.95 o                         
  -6   3   1         17.95        -18.59       109.66 o                         
  -5   3   1        164.22        184.12        73.62 o                         
  -4   3   1        683.45        701.90        78.32 o                         
  -3   3   1       2130.89       2239.53       128.08 o                         
  -2   3   1        160.84        144.47        43.33 o                         
  -1   3   1        689.50        775.82       123.09 o                         
   0   3   1       2025.33       2511.27       173.15 o                         
   1   3   1       5352.08       4797.16       153.89 o                         
   2   3   1        811.96        827.35        62.45 o                         
   3   3   1       2595.03       2786.33       187.30 o                         
   4   3   1         51.60         34.00        28.24 o                         
   5   3   1         26.21         19.60        26.13 o                         
   6   3   1         26.29         63.14        39.71 o                         
  -6   4   1         58.14        102.03       127.40 o                         
  -5   4   1         38.28         49.59        22.23 o                         
  -4   4   1         22.64         22.39        21.72 o                         
  -3   4   1        376.07        272.46        66.01 o                         
  -2   4   1         44.60         10.73        19.63 o                         
  -1   4   1       2671.60       2789.44       229.23 o                         
   0   4   1       1636.94       1475.93       247.34 o                         
   1   4   1        447.05        413.02        48.16 o                         
   2   4   1        130.03        101.55        23.16 o                         
   3   4   1        242.71        224.02        36.44 o                         
   4   4   1        859.87        893.00       138.13 o                         
   5   4   1        133.92        124.81        62.62 o                         
   6   4   1          1.73         45.21        36.41 o                         
  -6   5   1          2.45        -14.20        44.86 o                         
  -5   5   1         21.03         35.05        21.06 o                         
  -4   5   1        408.59        427.15        74.77 o                         
  -3   5   1        330.16        345.63        91.61 o                         
  -2   5   1       4149.36       4461.31       328.35 o                         
  -1   5   1       3171.96       2782.20       250.73 o                         
   0   5   1       6775.06       7235.97       754.20 o                         
   1   5   1        670.06        626.38        56.97 o                         
   2   5   1       1433.63       1224.87       120.88 o                         
   3   5   1        470.38        415.20        85.85 o                         
   4   5   1         18.78        -24.16        30.15 o                         
   5   5   1         44.53         21.69        19.76 o                         
   6   5   1         13.79          0.10        57.48 o                         
  -6   6   1         17.53        -67.46        81.82 o                         
  -5   6   1         47.38         93.60        46.20 o                         
  -4   6   1         36.75         89.69        45.75 o                         
  -3   6   1         25.59        139.33        67.11 o                         
  -2   6   1        648.35       1820.77       233.68 o                         
  -1   6   1         46.34        -21.18        26.42 o                         
   0   6   1        349.83        536.94       154.28 o                         
   1   6   1          9.84         23.20        26.80 o                         
   2   6   1        167.30        155.58        46.26 o                         
   3   6   1        366.45        336.79        51.68 o                         
   4   6   1        676.61        696.91       127.71 o                         
   5   6   1          2.91        -18.15        42.58 o                         
   6   6   1         29.19        126.44        87.26 o                         
  -6   7   1          3.09        -24.41       125.11 o                         
  -5   7   1        235.45        243.51        89.74 o                         
  -4   7   1        160.35        189.38        70.23 o                         
  -3   7   1         26.86         -3.00        60.15 o                         
  -2   7   1        775.07       1116.81       182.91 o                         
  -1   7   1       1486.95       1169.20       182.32 o                         
   0   7   1        633.46        686.95        94.59 o                         
   1   7   1       1754.47       1743.82       212.25 o                         
   2   7   1       2468.10       2831.27       179.65 o                         
   3   7   1         66.15         53.79        22.62 o                         
   4   7   1        215.85        208.92        74.85 o                         
   5   7   1         18.15         16.47        31.88 o                         
   6   7   1          9.12        -29.43        39.70 o                         
  -5   8   1         20.82         -4.05        59.75 o                         
  -4   8   1        165.20        124.08        76.21 o                         
  -3   8   1          3.67        -71.63        71.63 o                         
  -2   8   1        218.15        199.39        76.30 o                         
  -1   8   1        205.46        212.26        99.22 o                         
   0   8   1        147.85        307.62        73.80 o                         
   1   8   1         82.15         61.14        40.76 o                         
   2   8   1        407.40        378.29        90.53 o                         
   3   8   1        956.12       1017.23       114.99 o                         
   4   8   1         42.32         53.82        30.23 o                         
   5   8   1         57.68         65.46        40.13 o                         
   6   8   1         37.26         -9.67        59.35 o                         
  -5   9   1          1.68         54.98        54.62 o                         
  -4   9   1          4.33        -14.31        28.71 o                         
  -3   9   1        423.17        496.83       131.08 o                         
  -2   9   1        274.46        306.06        98.24 o                         
  -1   9   1        266.11        188.48        63.87 o                         
   0   9   1       1199.57       1965.73       326.10 o                         
   1   9   1        942.26        995.72       118.98 o                         
   2   9   1        356.43        504.64        95.09 o                         
   3   9   1         17.88         16.72        21.65 o                         
   4   9   1         73.43         39.34        45.84 o                         
   5   9   1          0.06        -24.19        45.28 o                         
   6   9   1          1.36         60.32        59.22 o                         
  -5  10   1          0.29         26.71        29.16 o                         
  -4  10   1          6.61         99.10        70.79 o                         
  -3  10   1          0.02        -15.68        38.99 o                         
  -2  10   1         11.46         85.48        56.12 o                         
  -1  10   1        454.66        268.18        91.54 o                         
   0  10   1         36.76         51.94        23.49 o                         
   1  10   1        112.16        498.27       149.39 o                         
   2  10   1        272.44        318.02        76.90 o                         
   3  10   1        260.94        272.59        62.95 o                         
   4  10   1         28.02          6.38         9.00 o                         
   5  10   1         35.80         38.32        34.74 o                         
  -4  11   1         28.32         55.87        47.70 o                         
  -3  11   1        114.81        200.85        95.32 o                         
  -2  11   1        318.98        179.91        91.26 o                         
  -1  11   1          1.94          3.96        71.97 o                         
   0  11   1        589.57        886.72       378.22 o                         
   1  11   1        999.83        738.35       236.84 o                         
   2  11   1          2.19          0.85        27.55 o                         
   3  11   1        208.93        221.84        59.97 o                         
   4  11   1         42.88         42.64        47.81 o                         
   5  11   1          0.51         24.38        45.03 o                         
  -4  12   1          0.10          2.64        26.43 o                         
  -3  12   1          3.89         87.65        68.71 o                         
  -2  12   1        102.39        102.57        74.14 o                         
  -1  12   1         13.96        -24.20        53.21 o                         
   0  12   1          6.75         76.90        40.08 o                         
   1  12   1        728.23        895.21       207.21 o                         
   2  12   1        248.71        423.89        99.87 o                         
   3  12   1          0.87         13.01        14.36 o                         
   4  12   1        107.04        112.28        59.06 o                         
   5  12   1         38.37         65.90        66.83 o                         
  -3  13   1         31.06         37.70        43.01 o                         
  -2  13   1         14.35          6.53        27.25 o                         
  -1  13   1        464.44        374.39       110.56 o                         
   0  13   1        160.34        171.05        78.62 o                         
   1  13   1         46.76         83.42        79.74 o                         
   2  13   1        172.87        268.33        83.09 o                         
   3  13   1         72.15         65.22        23.30 o                         
   4  13   1         23.08         61.66        69.12 o                         
  -3  14   1          0.05        109.53        44.10 o                         
  -2  14   1          1.47         11.42        95.26 o                         
  -1  14   1          2.40         -8.43        59.69 o                         
   0  14   1         30.01         77.86        62.13 o                         
   1  14   1         16.18         88.94        80.69 o                         
   2  14   1         23.41         65.59        54.05 o                         
   3  14   1         93.45        153.31        50.72 o                         
  -2  15   1         46.10        101.19        50.75 o                         
  -1  15   1         53.36         75.77        73.27 o                         
   0  15   1         10.52        100.69        78.18 o                         
   1  15   1         16.71        -25.55        35.24 o                         
   2  15   1         27.59        107.37       101.13 o                         
   3  15   1          4.69         -9.21        41.28 o                         
   0  16   1         26.25        186.71       100.72 o                         
   1  16   1         11.75         65.12        59.45 o                         
  -1 -15   2         41.82         51.91        48.20 o                         
   0 -15   2         18.09        -29.75        47.71 o                         
  -2 -14   2         89.33        102.88        75.66 o                         
  -1 -14   2         16.39        197.58        92.51 o                         
   0 -14   2          8.58         -4.99        50.84 o                         
   1 -14   2        139.19        103.61        87.60 o                         
   2 -14   2          7.01          9.45        46.35 o                         
  -3 -13   2          2.12         22.21        32.43 o                         
  -2 -13   2         20.11         23.35        31.00 o                         
  -1 -13   2         42.91        112.19        61.23 o                         
   0 -13   2         11.25         88.17        74.12 o                         
   1 -13   2          0.09        -68.00        68.00 o                         
   2 -13   2          4.46         52.96        82.49 o                         
   3 -13   2          1.98         85.17        86.48 o                         
  -4 -12   2         16.95          2.59        59.07 o                         
  -3 -12   2         46.72         23.40        34.75 o                         
  -2 -12   2          2.19        -12.68        40.51 o                         
  -1 -12   2         43.87         85.16        74.20 o                         
   0 -12   2        297.80        441.08       148.76 o                         
   1 -12   2         27.29        -19.43        19.43 o                         
   2 -12   2        112.93        107.49        75.29 o                         
   3 -12   2         60.42         46.31        39.96 o                         
  -4 -11   2         14.88         21.61        42.88 o                         
  -3 -11   2         64.28         40.92        29.31 o                         
  -2 -11   2        420.93        421.20       129.34 o                         
  -1 -11   2         63.02         70.10        53.62 o                         
   0 -11   2         14.86        -11.42        11.42 o                         
   1 -11   2          6.87        -52.30        68.69 o                         
   2 -11   2          0.00        -28.10        28.30 o                         
   3 -11   2          0.96         16.26        22.82 o                         
   4 -11   2         36.90         18.86        42.27 o                         
  -5 -10   2          0.02         12.56        27.38 o                         
  -4 -10   2         48.38         58.45        46.53 o                         
  -3 -10   2         69.32         54.43        30.59 o                         
  -2 -10   2         60.08         60.83        59.29 o                         
  -1 -10   2        188.48        123.50        40.97 o                         
   0 -10   2       1135.43       1647.76       262.67 o                         
   1 -10   2        116.15         84.59        65.83 o                         
   2 -10   2         39.27        -13.94        31.33 o                         
   3 -10   2         11.69        -27.66        51.30 o                         
   4 -10   2          0.11        -29.69        29.69 o                         
  -5  -9   2         22.65         13.68        31.11 o                         
  -4  -9   2         20.62         23.01        21.11 o                         
  -3  -9   2        218.05        156.10        45.90 o                         
  -2  -9   2          6.73         -6.73        33.22 o                         
  -1  -9   2          6.28        136.19        53.55 o                         
   0  -9   2         18.66       -106.12       106.12 o                         
   1  -9   2          8.91        -37.70        48.21 o                         
   2  -9   2          0.11         -9.54        14.22 o                         
   3  -9   2        149.28         99.10        65.17 o                         
   4  -9   2         50.36         56.58        36.00 o                         
   5  -9   2          0.11        -26.06        26.06 o                         
  -5  -8   2         35.24         87.68        60.40 o                         
  -4  -8   2          1.81         21.91        38.93 o                         
  -3  -8   2         14.73         -6.14        25.94 o                         
  -2  -8   2        642.30        976.90       175.85 o                         
  -1  -8   2       2377.08       2303.45       254.44 o                         
   0  -8   2        434.13        622.01       158.90 o                         
   1  -8   2        959.99        841.82       175.57 o                         
   2  -8   2       1471.20       1605.51       254.58 o                         
   3  -8   2        138.65        145.95        83.16 o                         
   4  -8   2          5.22         -2.40        20.30 o                         
   5  -8   2         17.50        -30.33        47.32 o                         
  -6  -7   2         12.21         75.54       126.75 o                         
  -5  -7   2          3.35        -22.49        22.49 o                         
  -4  -7   2        371.55        443.34       109.78 o                         
  -3  -7   2        125.05        155.08        51.07 o                         
  -2  -7   2        116.15        163.21        74.48 o                         
  -1  -7   2        327.82        348.56        62.14 o                         
   0  -7   2         50.44        -37.77        56.56 o                         
   1  -7   2         30.95        117.83        62.27 o                         
   2  -7   2         89.52         82.74        64.81 o                         
   3  -7   2         94.87         82.66        35.63 o                         
   4  -7   2         25.58         56.91        44.46 o                         
   5  -7   2         26.56         21.33        74.05 o                         
  -6  -6   2          0.22         -8.40        72.19 o                         
  -5  -6   2          6.26         12.74        27.51 o                         
  -4  -6   2        111.88        107.57        46.15 o                         
  -3  -6   2        113.81         90.37        31.28 o                         
  -2  -6   2       2631.57       3397.70       275.63 o                         
  -1  -6   2       2614.40       2131.30       397.29 o                         
   0  -6   2       2363.27       2891.11       301.69 o                         
   1  -6   2       6513.85       6069.29       438.95 o                         
   2  -6   2       1052.98       1197.91       197.02 o                         
   3  -6   2         27.50         26.77        41.19 o                         
   4  -6   2        393.67        240.27        84.51 o                         
   5  -6   2          3.87        -20.92        33.66 o                         
   6  -6   2          1.47         27.36        71.29 o                         
  -6  -5   2          4.01          2.20        66.85 o                         
  -5  -5   2        163.40        173.48        53.11 o                         
  -4  -5   2         50.99         51.30        45.93 o                         
  -3  -5   2          1.55         -1.02        10.57 o                         
  -2  -5   2        104.74        107.67        39.54 o                         
  -1  -5   2        204.04        170.53        55.50 o                         
   0  -5   2        157.73        148.87        62.97 o                         
   1  -5   2        144.92        175.23        67.65 o                         
   2  -5   2        304.82        293.34       122.68 o                         
   3  -5   2         44.31         33.11        36.77 o                         
   4  -5   2         61.83        240.67       100.44 o                         
   5  -5   2          1.14         10.98        36.99 o                         
   6  -5   2         17.95         23.45       135.37 o                         
  -6  -4   2         28.23          7.03        60.05 o                         
  -5  -4   2          1.83         14.06        17.93 o                         
  -4  -4   2          6.50         10.27        20.35 o                         
  -3  -4   2       1606.62       1558.88       140.08 o                         
  -2  -4   2       1958.28       1667.77       112.16 o                         
  -1  -4   2        379.27        596.26       146.43 o                         
   0  -4   2       7699.27      10040.12       486.37 o                         
   1  -4   2       2084.66       1958.65       223.53 o                         
   2  -4   2         51.75         73.24        47.44 o                         
   3  -4   2       1584.27       1325.31       175.41 o                         
   4  -4   2        171.92        200.79        74.42 o                         
   5  -4   2         35.23         11.81        18.16 o                         
   6  -4   2          7.59        102.10        56.07 o                         
  -6  -3   2          1.09         48.49        48.43 o                         
  -5  -3   2        137.37        152.44        50.11 o                         
  -4  -3   2         25.95         16.04        28.61 o                         
  -3  -3   2        184.01        185.16        43.09 o                         
  -2  -3   2        618.84        585.27        52.80 o                         
  -1  -3   2       1166.93       1084.31        56.77 o                         
   0  -3   2         81.51        118.20        90.51 o                         
   1  -3   2       1575.19       2087.76       223.26 o                         
   2  -3   2        983.00       1227.26       166.46 o                         
   3  -3   2          5.02        -31.87        47.39 o                         
   4  -3   2          2.93         20.64        31.67 o                         
   5  -3   2         85.27        108.33        34.47 o                         
   6  -3   2          8.89         74.84        64.24 o                         
  -6  -2   2          7.10         86.77       116.72 o                         
  -5  -2   2         55.16         20.53        36.01 o                         
  -4  -2   2        474.37        459.07        98.45 o                         
  -3  -2   2       2543.56       2939.95       206.22 o                         
  -2  -2   2         56.87         43.48        28.52 o                         
  -1  -2   2       9457.01      10080.02       537.93 o                         
   0  -2   2      20688.89      30460.00       688.22 o                         
   1  -2   2       1261.47       1683.11       214.10 o                         
   2  -2   2       3506.06       3673.41       263.25 o                         
   3  -2   2       2930.37       2860.99       236.25 o                         
   4  -2   2        123.92        149.33        41.07 o                         
   5  -2   2         17.59         11.10        26.12 o                         
   6  -2   2          0.19          3.82        37.45 o                         
  -6  -1   2        138.96        121.78        67.50 o                         
  -5  -1   2         39.17        101.48        44.06 o                         
  -4  -1   2        153.54        179.46        56.47 o                         
  -3  -1   2        215.21        173.29        43.76 o                         
  -2  -1   2         35.05         25.33        16.01 o                         
  -1  -1   2        708.43        607.82        40.28 o                         
   1  -1   2       4091.18       4485.97       250.83 o                         
   2  -1   2          3.34        -19.12        19.12 o                         
   3  -1   2         84.45         91.66        25.35 o                         
   4  -1   2        331.95        409.71        55.44 o                         
   5  -1   2         65.73        126.15        69.10 o                         
   6  -1   2          1.28         14.72        79.08 o                         
  -6   0   2          8.26         -1.13        53.12 o                         
  -5   0   2         53.22         12.14        19.29 o                         
  -4   0   2        593.21        630.78        96.50 o                         
  -3   0   2          2.13         18.82        23.19 o                         
  -2   0   2       3343.34       3121.49       308.94 o                         
  -1   0   2       4161.43       4329.51       187.48 o                         
   1   0   2       2688.38       2845.70       260.46 o                         
   2   0   2       8966.50       9398.33       486.42 o                         
   3   0   2         32.94         35.70         7.95 o                         
   4   0   2         41.92         25.00        19.69 o                         
   5   0   2        143.28        135.57        18.70 o                         
   6   0   2         50.70        189.78        92.51 o                         
  -6   1   2         10.39        -19.71        36.12 o                         
  -5   1   2         23.37          9.56        28.51 o                         
  -4   1   2        253.41        243.21        47.02 o                         
  -3   1   2        206.84        191.66        27.33 o                         
  -2   1   2       2824.06       2681.21       270.56 o                         
  -1   1   2       2716.07       2764.03        82.12 o                         
   1   1   2       2592.44       2470.77       146.66 o                         
   2   1   2       1561.92       1628.13        84.73 o                         
   3   1   2       1067.08       1245.91        77.01 o                         
   4   1   2        643.30        820.44        65.91 o                         
   5   1   2         67.34         62.16        40.02 o                         
   6   1   2         28.50         71.28        41.15 o                         
  -6   2   2          2.26         25.02        23.36 o                         
  -5   2   2        153.44         92.11        47.47 o                         
  -4   2   2        329.60        303.19        58.82 o                         
  -3   2   2         21.83         43.88        33.85 o                         
  -2   2   2       3697.18       3692.30       129.35 o                         
  -1   2   2      17999.92      16149.98       327.71 o                         
   1   2   2      11046.99      12174.33       454.09 o                         
   2   2   2       3125.50       3125.36       146.33 o                         
   3   2   2          0.28          0.48        12.76 o                         
   4   2   2        714.60        800.59        61.43 o                         
   5   2   2          4.04        -14.36        40.30 o                         
   6   2   2          2.27         43.81        26.76 o                         
  -6   3   2          0.11         54.95        57.62 o                         
  -5   3   2         45.52         85.34        53.57 o                         
  -4   3   2        148.27        108.16        34.36 o                         
  -3   3   2        214.80        189.52        38.56 o                         
  -2   3   2         73.00         68.15        15.17 o                         
  -1   3   2       4063.54       3859.06       165.92 o                         
   0   3   2         93.51         74.84        19.41 o                         
   1   3   2       8519.81       8219.56       291.63 o                         
   2   3   2       1454.68       1202.10       137.45 o                         
   3   3   2       1558.41       1347.42       142.96 o                         
   4   3   2         52.35         23.41        13.35 o                         
   5   3   2        222.40        215.44        65.86 o                         
   6   3   2        120.38        161.92        57.29 o                         
  -6   4   2         17.83         54.35        69.57 o                         
  -5   4   2        136.44        175.46        48.58 o                         
  -4   4   2        115.62         76.55        25.55 o                         
  -3   4   2       1643.40       1709.16       112.34 o                         
  -2   4   2       3084.81       3246.68       207.40 o                         
  -1   4   2       2343.67       2375.68       225.24 o                         
   0   4   2      42682.39      40225.97      4189.74 o                         
   1   4   2      16892.98      15148.50       876.66 o                         
   2   4   2          5.39         37.90        25.75 o                         
   3   4   2        568.52        503.54        54.88 o                         
   4   4   2         57.18         38.60         8.80 o                         
   5   4   2         29.75          6.06        22.51 o                         
   6   4   2         32.61         36.58        44.54 o                         
  -6   5   2          4.26        -60.70        60.70 o                         
  -5   5   2         73.23         91.30        49.71 o                         
  -4   5   2         19.89         15.53        17.48 o                         
  -3   5   2         48.38        -10.47        31.32 o                         
  -2   5   2        474.23        801.65       159.17 o                         
  -1   5   2          7.57        -52.63        63.74 o                         
   0   5   2         11.69          7.62        34.08 o                         
   1   5   2       1584.19       1321.35       118.12 o                         
   2   5   2         60.55         11.93        17.74 o                         
   3   5   2        180.15        134.53        57.56 o                         
   4   5   2        338.95        403.36        95.04 o                         
   5   5   2        181.80        278.20        89.25 o                         
   6   5   2          0.73         36.89        51.66 o                         
  -6   6   2         14.31        -47.25       110.46 o                         
  -5   6   2          2.79         15.33        26.91 o                         
  -4   6   2        169.21        151.40        49.68 o                         
  -3   6   2       1214.89       1334.81       302.61 o                         
  -2   6   2       1192.16       1494.36       220.13 o                         
  -1   6   2       4698.82       4457.44       340.82 o                         
   0   6   2       8541.60       8813.13       968.69 o                         
   1   6   2        219.97        129.71        25.00 o                         
   2   6   2       2524.60       2578.91       136.99 o                         
   3   6   2        462.78        411.08        85.32 o                         
   4   6   2         17.59         25.90        42.30 o                         
   5   6   2         49.56         54.51        40.91 o                         
   6   6   2          0.03        -26.63        50.15 o                         
  -6   7   2          1.22        105.27       143.07 o                         
  -5   7   2         22.53         47.84        39.94 o                         
  -4   7   2         29.46         23.65        33.30 o                         
  -3   7   2         12.82         20.36        24.86 o                         
  -2   7   2        358.82        703.58       169.00 o                         
  -1   7   2        488.15        544.03       134.53 o                         
   0   7   2        120.64        443.75        81.20 o                         
   1   7   2       3548.18       3636.19       207.51 o                         
   2   7   2       2963.29       3160.79       246.83 o                         
   3   7   2         43.80         36.16        17.11 o                         
   4   7   2        311.13        236.12        92.28 o                         
   5   7   2        118.74        176.10        70.43 o                         
   6   7   2          9.13         23.30        36.61 o                         
  -5   8   2         79.90         68.66        42.94 o                         
  -4   8   2        129.72        163.86        81.63 o                         
  -3   8   2        260.19        107.63        58.09 o                         
  -2   8   2        509.62        450.02       123.76 o                         
  -1   8   2       5447.46       5726.45       434.11 o                         
   0   8   2        102.02         76.34        41.99 o                         
   1   8   2       2106.69       2029.12       234.36 o                         
   2   8   2       1308.27       1375.78       132.30 o                         
   3   8   2        128.98        109.26        25.06 o                         
   4   8   2          0.15         -1.07        19.01 o                         
   5   8   2          4.10          2.85        24.67 o                         
   6   8   2          7.52          6.42        32.64 o                         
  -5   9   2          0.39          3.67        33.46 o                         
  -4   9   2          3.27         -2.97        26.67 o                         
  -3   9   2          2.12         45.71        34.28 o                         
  -2   9   2         71.75        108.60        61.49 o                         
  -1   9   2         66.67        122.78        79.45 o                         
   0   9   2        598.99        583.59       103.22 o                         
   1   9   2        542.72        633.51       134.76 o                         
   2   9   2         15.40        106.09        55.11 o                         
   3   9   2        349.42        389.46        76.62 o                         
   4   9   2        119.86        169.57        75.34 o                         
   5   9   2          1.78         -7.59        31.12 o                         
   6   9   2         13.32        -41.59        55.70 o                         
  -5  10   2          1.80         23.16        67.61 o                         
  -4  10   2         72.75         67.65        55.37 o                         
  -3  10   2         17.38         45.36        52.63 o                         
  -2  10   2       1025.09       1086.55       200.46 o                         
  -1  10   2        459.84        373.12        85.40 o                         
   0  10   2        172.77        106.99        53.58 o                         
   1  10   2        516.70        647.53       103.57 o                         
   2  10   2         47.12        105.97        43.94 o                         
   3  10   2         11.57         63.75        36.24 o                         
   4  10   2         18.15         50.35        43.40 o                         
   5  10   2          7.18         33.69        39.69 o                         
  -4  11   2          2.77         67.21        54.56 o                         
  -3  11   2          4.86         77.39        61.55 o                         
  -2  11   2         54.86        -36.67        39.07 o                         
  -1  11   2         69.21        215.40       115.60 o                         
   0  11   2        395.96        469.03        93.04 o                         
   1  11   2        122.70        120.39        49.86 o                         
   2  11   2        852.50        721.08       118.27 o                         
   3  11   2        437.55        467.94        84.23 o                         
   4  11   2         66.58         53.56        20.31 o                         
   5  11   2          0.75         -5.95        26.00 o                         
  -4  12   2          0.00         78.08        67.90 o                         
  -3  12   2         41.67        -36.90        62.18 o                         
  -2  12   2        246.45        431.21       142.99 o                         
  -1  12   2         21.11        117.03       191.02 o                         
   0  12   2         42.76         54.19        41.89 o                         
   1  12   2         29.47         34.92        30.28 o                         
   2  12   2          0.34         58.05        49.65 o                         
   3  12   2         30.50         48.52        36.52 o                         
   4  12   2          4.19         -3.32        14.94 o                         
   5  12   2          5.58         17.08        44.54 o                         
  -4  13   2          0.16         39.61       113.48 o                         
  -3  13   2          3.04        -29.87        62.73 o                         
  -2  13   2          5.39         95.77        70.82 o                         
  -1  13   2         14.28         36.37        43.50 o                         
   0  13   2          0.44         28.52        36.90 o                         
   1  13   2        367.99        263.10       125.48 o                         
   2  13   2        117.93        211.32        69.76 o                         
   3  13   2         14.48          2.59        27.56 o                         
   4  13   2          6.42         -3.59        11.22 o                         
  -3  14   2         92.06        124.15        67.16 o                         
  -2  14   2          1.44        -19.19        20.17 o                         
  -1  14   2          1.02        -30.36        30.36 o                         
   0  14   2        188.42        273.40       110.55 o                         
   1  14   2         78.07        150.65        81.39 o                         
   2  14   2          3.97         13.90        23.48 o                         
   3  14   2          0.26         -4.99        25.05 o                         
   4  14   2          0.01         11.95        45.49 o                         
  -2  15   2          0.22         94.94        51.97 o                         
  -1  15   2         32.16         22.25        47.99 o                         
   0  15   2          0.76        -26.50        30.14 o                         
   1  15   2         42.63         33.19         9.83 o                         
   2  15   2          7.37        -18.56        25.94 o                         
   3  15   2          1.93         15.36        33.72 o                         
  -1  16   2         31.22        107.77        83.76 o                         
   0  16   2         17.55          5.12        25.94 o                         
   1  16   2          0.16         63.78        62.81 o                         
   2  16   2          5.97         48.56        46.59 o                         
  -2 -14   3         14.72         54.25        55.77 o                         
  -1 -14   3          0.49         -7.45         7.45 o                         
   0 -14   3          2.37         13.96        49.42 o                         
   1 -14   3          0.06        -98.42        98.42 o                         
  -3 -13   3          0.18         -1.27        27.45 o                         
  -2 -13   3         35.36        179.76       104.44 o                         
  -1 -13   3        102.54        104.00        72.02 o                         
   0 -13   3         46.20         42.20        44.31 o                         
   1 -13   3         51.09         12.71        50.18 o                         
   2 -13   3         88.71        134.88        94.10 o                         
  -4 -12   3         24.95         88.34        57.08 o                         
  -3 -12   3         29.47         20.85        32.20 o                         
  -2 -12   3         28.61         52.07        60.70 o                         
  -1 -12   3          7.83          2.49        30.76 o                         
   0 -12   3         86.15         80.88        63.09 o                         
   1 -12   3          8.71        -86.77        86.77 o                         
   2 -12   3          4.93          9.11        31.53 o                         
   3 -12   3         10.74         32.74        48.90 o                         
  -4 -11   3         11.70         18.00        94.61 o                         
  -3 -11   3         67.57         94.45        43.75 o                         
  -2 -11   3        484.01        446.29       125.11 o                         
  -1 -11   3          9.86         22.41        34.31 o                         
   0 -11   3        152.36        209.71       102.36 o                         
   1 -11   3        348.59        422.39       132.45 o                         
   2 -11   3          0.81        -66.98        66.98 o                         
   3 -11   3          4.79        -23.29        23.29 o                         
   4 -11   3         16.33         50.57        34.63 o                         
  -5 -10   3         14.34       -117.09       117.09 o                         
  -4 -10   3         38.15         38.23        27.29 o                         
  -3 -10   3         19.88          9.42        43.33 o                         
  -2 -10   3        216.29         89.64        57.21 o                         
  -1 -10   3        147.66        100.60        78.79 o                         
   0 -10   3         14.52        -33.46        53.68 o                         
   1 -10   3         20.56        -87.68        87.68 o                         
   2 -10   3          4.97        201.41       123.25 o                         
   3 -10   3         10.87        -50.56        50.56 o                         
   4 -10   3          3.78         81.85        70.05 o                         
  -5  -9   3          0.07          0.22        40.78 o                         
  -4  -9   3        115.72        101.11        64.64 o                         
  -3  -9   3        360.03        295.38        65.38 o                         
  -2  -9   3          6.57        -12.98        15.81 o                         
  -1  -9   3        484.73        378.03       122.12 o                         
   0  -9   3        808.35        967.66       211.01 o                         
   1  -9   3        144.18        176.47        78.02 o                         
   2  -9   3         56.45         71.62        41.99 o                         
   3  -9   3        314.94        298.04       125.49 o                         
   4  -9   3         34.27         59.93        59.74 o                         
   5  -9   3          2.63          4.67        40.26 o                         
  -5  -8   3         35.53         83.29        64.08 o                         
  -4  -8   3         49.71         83.98        52.12 o                         
  -3  -8   3          0.85         11.43        27.30 o                         
  -2  -8   3         85.66        148.22        64.10 o                         
  -1  -8   3        272.16        302.50       105.20 o                         
   0  -8   3          6.22        -77.29        82.85 o                         
   1  -8   3          2.54        -91.46        91.46 o                         
   2  -8   3         18.75         40.54        55.51 o                         
   3  -8   3         18.19        -65.48        65.48 o                         
   4  -8   3         16.37         20.70         8.32 o                         
   5  -8   3         35.32         74.28        73.89 o                         
  -6  -7   3          3.59         50.79        53.06 o                         
  -5  -7   3          1.42         -0.56        26.79 o                         
  -4  -7   3         45.57         38.70        51.88 o                         
  -3  -7   3        131.43        131.25        54.89 o                         
  -2  -7   3         83.02        141.34        71.61 o                         
  -1  -7   3       1388.60       1287.45       124.12 o                         
   0  -7   3       1011.00       1354.34       225.73 o                         
   1  -7   3         54.94        -39.69        50.90 o                         
   2  -7   3       1467.24       1496.86       238.37 o                         
   3  -7   3        556.74        467.59       123.00 o                         
   4  -7   3        150.81        110.06        70.80 o                         
   5  -7   3         44.95         18.47        15.36 o                         
  -6  -6   3         35.97         79.96        60.68 o                         
  -5  -6   3         39.77         62.11        47.83 o                         
  -4  -6   3         13.68         40.40        31.42 o                         
  -3  -6   3        784.80        765.41        88.92 o                         
  -2  -6   3        426.95        563.55       125.65 o                         
  -1  -6   3        243.55        192.51        47.45 o                         
   0  -6   3          4.40        -62.81        70.91 o                         
   1  -6   3         85.16        159.19        59.29 o                         
   2  -6   3         78.61         56.07        30.54 o                         
   3  -6   3         21.87         39.67        32.45 o                         
   4  -6   3        608.24        503.15       138.77 o                         
   5  -6   3         33.37         16.75        24.36 o                         
   6  -6   3          1.49         27.83        55.11 o                         
  -6  -5   3          4.40         14.16        51.08 o                         
  -5  -5   3         64.54         80.76        53.70 o                         
  -4  -5   3        330.22        421.18        97.60 o                         
  -3  -5   3         16.46         15.86        19.65 o                         
  -2  -5   3       1853.84       2473.16       232.11 o                         
  -1  -5   3       2747.73       2989.99       169.53 o                         
   0  -5   3        600.52        479.18       134.42 o                         
   1  -5   3        562.75        507.54       122.18 o                         
   2  -5   3       2580.61       3288.62       318.33 o                         
   3  -5   3         62.30         87.35        67.69 o                         
   4  -5   3        400.48        402.88       120.01 o                         
   5  -5   3        104.17        114.03        45.79 o                         
   6  -5   3          0.66         27.98       106.68 o                         
  -6  -4   3         24.97        117.52        92.53 o                         
  -5  -4   3         22.03         72.47        51.88 o                         
  -4  -4   3        405.40        504.62        83.18 o                         
  -3  -4   3        199.21        209.93        32.22 o                         
  -2  -4   3        341.91        350.86        48.25 o                         
  -1  -4   3          7.83         27.55        44.64 o                         
   0  -4   3         22.85        130.55        61.50 o                         
   1  -4   3          9.34        -23.00        30.36 o                         
   2  -4   3        207.44        124.01        55.02 o                         
   3  -4   3        189.29        197.89        76.70 o                         
   4  -4   3        182.84        182.11        75.62 o                         
   5  -4   3          7.43          5.72        37.88 o                         
   6  -4   3         54.59        406.99       176.02 o                         
  -6  -3   3          4.90         15.80        71.84 o                         
  -5  -3   3        190.45        203.21        55.18 o                         
  -4  -3   3         63.63         50.57        24.53 o                         
  -3  -3   3        143.41        127.93        36.73 o                         
  -2  -3   3       2227.82       2298.40       116.92 o                         
  -1  -3   3       1579.24       1999.54       185.20 o                         
   0  -3   3       4929.90       6232.18       379.11 o                         
   1  -3   3       7523.06       7768.94       445.66 o                         
   2  -3   3       1426.88       1340.37       197.00 o                         
   3  -3   3         25.27        -41.82        41.82 o                         
   4  -3   3        669.26        545.83       118.50 o                         
   5  -3   3          6.63          6.96        16.64 o                         
   6  -3   3          4.04          8.92        48.37 o                         
  -6  -2   3          0.80         -7.52        49.94 o                         
  -5  -2   3         66.71         63.14        26.13 o                         
  -4  -2   3        680.29        784.00       104.30 o                         
  -3  -2   3        551.92        549.13        73.99 o                         
  -2  -2   3       1237.26       1354.86        82.31 o                         
  -1  -2   3       1226.24       1092.09       113.50 o                         
   0  -2   3          7.01         32.43        31.22 o                         
   1  -2   3        144.05        600.77       113.11 o                         
   2  -2   3        926.03        907.60       141.08 o                         
   3  -2   3       3418.37       3384.33       270.06 o                         
   4  -2   3         13.93          0.32        17.05 o                         
   5  -2   3        235.55        206.86        60.27 o                         
   6  -2   3         59.52        174.77        79.83 o                         
  -6  -1   3         84.52        178.12        93.36 o                         
  -5  -1   3        105.76        105.46        44.65 o                         
  -4  -1   3        473.49        593.33        93.69 o                         
  -3  -1   3       3473.16       3831.39       254.98 o                         
  -2  -1   3       3664.08       3725.83       118.58 o                         
  -1  -1   3         50.97         78.21        31.93 o                         
   0  -1   3       9562.94      11684.48       580.16 o                         
   1  -1   3      12096.55      13735.84       499.35 o                         
   2  -1   3        338.78        304.46        62.05 o                         
   3  -1   3       1781.51       2485.15       295.68 o                         
   4  -1   3         95.83        138.52        42.97 o                         
   5  -1   3         45.13         36.41        17.28 o                         
   6  -1   3          3.31        -22.47        22.47 o                         
  -6   0   3          2.60         42.36        53.64 o                         
  -5   0   3        237.52        221.20       127.11 o                         
  -4   0   3        121.53        163.37        69.90 o                         
  -3   0   3        619.67        587.29        45.23 o                         
  -2   0   3        979.63        974.55        95.02 o                         
  -1   0   3       5969.36       6226.89       255.99 o                         
   0   0   3         11.56         10.64         5.95 o                         
   1   0   3       4316.44       4468.48       191.28 o                         
   2   0   3         22.45         30.84        21.79 o                         
   3   0   3         46.90         42.94        21.93 o                         
   4   0   3        760.83        796.11        77.50 o                         
   5   0   3        402.91        423.99        60.01 o                         
   6   0   3          1.18        -49.05        68.91 o                         
  -6   1   3         29.92         25.38        65.18 o                         
  -5   1   3        173.04        156.87        73.82 o                         
  -4   1   3        455.06        403.70        54.76 o                         
  -3   1   3       2528.01       2402.26       129.50 o                         
  -2   1   3         52.05         28.27        15.97 o                         
  -1   1   3      10751.59       9846.94       531.45 o                         
   0   1   3        261.59        358.30        54.67 o                         
   1   1   3       1539.33       1573.59       170.26 o                         
   2   1   3       2200.42       1800.43       104.54 o                         
   3   1   3        728.64        640.35        62.55 o                         
   4   1   3         19.05          4.69        10.91 o                         
   5   1   3         26.38         46.82        16.94 o                         
   6   1   3          0.08         27.32        25.01 o                         
  -6   2   3          3.02         23.86        32.07 o                         
  -5   2   3         32.18         46.53        53.53 o                         
  -4   2   3        459.85        479.32       118.51 o                         
  -3   2   3        208.48        165.16        39.17 o                         
  -2   2   3          0.79          5.41        14.15 o                         
  -1   2   3       4831.26       4476.73       240.38 o                         
   0   2   3        277.19        382.13        68.77 o                         
   1   2   3       3536.09       3027.33       113.59 o                         
   2   2   3       3557.59       3318.05       150.51 o                         
   3   2   3        466.51        482.49        53.38 o                         
   4   2   3        615.06        828.47        69.68 o                         
   5   2   3         30.96         63.91        46.29 o                         
   6   2   3          6.01         -8.49        33.08 o                         
  -6   3   3         15.85         29.23        26.69 o                         
  -5   3   3        225.39        269.28       102.33 o                         
  -4   3   3        321.15        298.65        60.01 o                         
  -3   3   3         14.03         -0.14        25.68 o                         
  -2   3   3       5727.75       5652.72       222.60 o                         
  -1   3   3       8050.25       7098.44       244.64 o                         
   0   3   3       5467.95       5420.54       402.93 o                         
   1   3   3        323.79        290.76        29.09 o                         
   2   3   3       3182.96       2625.19       138.29 o                         
   3   3   3        998.23       1009.57        96.75 o                         
   4   3   3          7.25         12.16        14.30 o                         
   5   3   3         10.43          1.50        14.02 o                         
   6   3   3          0.61         -9.18        21.47 o                         
  -6   4   3         64.65         66.68        24.50 o                         
  -5   4   3          8.61         33.66        19.16 o                         
  -4   4   3         18.68         28.66        18.46 o                         
  -3   4   3          3.51        -17.25        19.04 o                         
  -2   4   3          0.04         -9.06         9.06 o                         
  -1   4   3        110.64        125.21        26.62 o                         
   0   4   3        880.42        957.10       103.82 o                         
   1   4   3        245.35        235.37        28.58 o                         
   2   4   3        903.48        769.61        90.58 o                         
   3   4   3       1570.16       1468.40       131.80 o                         
   4   4   3        459.39        383.02        49.84 o                         
   5   4   3          3.39          9.62        37.21 o                         
   6   4   3        101.24        186.32        63.28 o                         
  -6   5   3         36.80         37.50        38.02 o                         
  -5   5   3          2.13         26.49        13.62 o                         
  -4   5   3        101.36        102.83        35.74 o                         
  -3   5   3        661.52        675.59        76.81 o                         
  -2   5   3       3082.69       3203.71       214.77 o                         
  -1   5   3       1611.55       1389.50       143.05 o                         
   0   5   3        310.72        245.11        53.45 o                         
   1   5   3       1658.82       1366.34        84.58 o                         
   2   5   3       2174.58       2161.46       192.16 o                         
   3   5   3          6.10          5.22        18.48 o                         
   4   5   3        564.44        459.51        76.03 o                         
   5   5   3        131.45        145.96        56.25 o                         
   6   5   3          3.45         12.52        17.27 o                         
  -6   6   3          0.58         52.78        85.04 o                         
  -5   6   3         37.71          3.52        59.18 o                         
  -4   6   3         75.27         63.52        24.67 o                         
  -3   6   3          0.11        129.18        69.98 o                         
  -2   6   3        814.73        813.65       179.24 o                         
  -1   6   3        457.80        609.64       113.71 o                         
   0   6   3        582.24        564.20       103.80 o                         
   1   6   3        113.93        193.19        78.79 o                         
   2   6   3       3041.78       2913.18       188.63 o                         
   3   6   3       1551.27       1248.25       162.07 o                         
   4   6   3         19.18        -17.23        33.30 o                         
   5   6   3        153.29        296.70        91.13 o                         
   6   6   3         20.72         51.95        39.96 o                         
  -6   7   3          3.24         93.34       114.57 o                         
  -5   7   3         36.76         29.12        41.51 o                         
  -4   7   3         36.30         63.98        46.82 o                         
  -3   7   3        913.30       1006.77       145.30 o                         
  -2   7   3        553.11        704.15       154.26 o                         
  -1   7   3         19.80         62.38        92.70 o                         
   0   7   3       2217.45       2381.87       276.59 o                         
   1   7   3       3365.82       3109.85       159.70 o                         
   2   7   3         41.14        189.86        70.62 o                         
   3   7   3        426.08        336.40        87.22 o                         
   4   7   3         16.36         10.97        48.15 o                         
   5   7   3          9.73        -30.46        30.46 o                         
   6   7   3          3.34        -28.26        37.13 o                         
  -5   8   3          0.69        -26.06        59.34 o                         
  -4   8   3         11.59        -15.19        15.57 o                         
  -3   8   3         49.26          6.20        21.87 o                         
  -2   8   3        260.96        345.17       113.81 o                         
  -1   8   3       1623.02       2790.15      1260.46 o                         
   0   8   3         28.29         38.35        55.79 o                         
   1   8   3        685.50       1039.41       165.36 o                         
   2   8   3         41.34        213.29       103.46 o                         
   3   8   3         71.43         48.07        33.76 o                         
   4   8   3        198.38        196.57        68.49 o                         
   5   8   3        115.87        171.93        79.09 o                         
   6   8   3         10.22         31.42        55.39 o                         
  -5   9   3         15.31         25.48        49.46 o                         
  -4   9   3         56.21        103.91        63.48 o                         
  -3   9   3        371.93        429.51       151.64 o                         
  -2   9   3         15.12         15.86        25.68 o                         
  -1   9   3        479.87        463.15       101.71 o                         
   0   9   3       1503.49       1858.57       181.61 o                         
   1   9   3       1211.49       1298.91       325.30 o                         
   2   9   3        100.92         95.79        30.22 o                         
   3   9   3        200.41        206.09        56.25 o                         
   4   9   3         31.64         59.81        48.62 o                         
   5   9   3         24.82          1.64        46.47 o                         
   6   9   3          1.13          2.89        31.12 o                         
  -5  10   3         19.78         30.00        42.16 o                         
  -4  10   3          0.09        -14.51        34.21 o                         
  -3  10   3         12.61         54.91        41.44 o                         
  -2  10   3         45.27        137.66        63.84 o                         
  -1  10   3          0.59         60.55        83.44 o                         
   0  10   3        301.49        324.87        80.70 o                         
   1  10   3        627.64        546.66       100.47 o                         
   2  10   3        376.39        310.62        58.01 o                         
   3  10   3         50.33         97.04        43.67 o                         
   4  10   3        281.14        295.28        92.61 o                         
   5  10   3         73.58         37.40        31.88 o                         
  -5  11   3         24.46         94.04        28.47 o                         
  -4  11   3        133.43        191.64        85.32 o                         
  -3  11   3         12.98          3.10        78.66 o                         
  -2  11   3         73.48         16.59        44.87 o                         
  -1  11   3        645.00        651.26       125.35 o                         
   0  11   3        297.07        463.69        98.03 o                         
   1  11   3        280.29        208.64        83.19 o                         
   2  11   3        265.23        358.57        93.41 o                         
   3  11   3         27.95         19.83        14.94 o                         
   4  11   3         51.02          3.20        20.65 o                         
   5  11   3          2.37         12.44        37.98 o                         
  -4  12   3          2.15         18.47        28.81 o                         
  -3  12   3          7.40         22.33       123.20 o                         
  -2  12   3         21.66         15.91        87.75 o                         
  -1  12   3        114.64        113.38        46.59 o                         
   0  12   3        201.66        294.14        88.61 o                         
   1  12   3         53.99        106.45        54.65 o                         
   2  12   3          9.99        -35.39        35.39 o                         
   3  12   3        163.73        220.07        70.75 o                         
   4  12   3         48.19         28.56        13.27 o                         
   5  12   3          2.32          8.55        10.93 o                         
  -4  13   3          1.53        -15.04        56.86 o                         
  -3  13   3         27.32          8.69        12.57 o                         
  -2  13   3         26.17         35.43        29.36 o                         
  -1  13   3         81.75        150.83       116.87 o                         
   0  13   3         23.96        115.43        74.64 o                         
   1  13   3         42.76        179.00        92.46 o                         
   2  13   3        162.21        252.04        78.02 o                         
   3  13   3         13.93          2.01        24.84 o                         
   4  13   3          0.11         43.05        45.07 o                         
  -3  14   3         37.29        -14.98        75.85 o                         
  -2  14   3          4.23         27.11        70.63 o                         
  -1  14   3         47.43        106.29        68.91 o                         
   0  14   3         60.43         35.11        41.59 o                         
   1  14   3         57.00         35.28        55.00 o                         
   2  14   3         33.93        152.85        59.47 o                         
   3  14   3         81.00        130.63        60.63 o                         
   4  14   3          8.08         53.03        71.82 o                         
  -2  15   3         72.39        133.35        82.53 o                         
  -1  15   3         11.33         86.33        75.20 o                         
   0  15   3         10.80         16.05        37.61 o                         
   1  15   3         76.65         34.73        18.65 o                         
   2  15   3          0.71         32.75        35.81 o                         
   3  15   3          8.31          9.54        34.53 o                         
  -1  16   3          9.30         71.40        39.59 o                         
   0  16   3          1.54        138.62       116.01 o                         
   1  16   3         32.52        117.19        92.15 o                         
   2  16   3        129.65        205.92       119.55 o                         
  -1 -14   4         30.09         58.43        84.71 o                         
   0 -14   4         53.54        108.16        82.35 o                         
   1 -14   4          8.76         57.28        70.06 o                         
  -2 -13   4         20.25        -68.35        68.35 o                         
  -1 -13   4         12.55        -28.04        46.80 o                         
   0 -13   4          1.64         -8.09        44.42 o                         
   1 -13   4          0.84        -76.31        77.85 o                         
   2 -13   4          0.50         -6.62        32.49 o                         
  -3 -12   4         23.33         24.30        44.05 o                         
  -2 -12   4          0.71         47.99        46.00 o                         
  -1 -12   4         75.01         78.91        68.43 o                         
   0 -12   4        227.65        233.15       111.85 o                         
   1 -12   4          3.67         24.96        22.34 o                         
   2 -12   4         86.98        204.07        99.60 o                         
   3 -12   4         26.09        -11.13        11.13 o                         
  -4 -11   4         26.52          8.65        47.42 o                         
  -3 -11   4          6.92         -6.89        34.32 o                         
  -2 -11   4         20.58         85.41        42.36 o                         
  -1 -11   4         91.38        158.17        95.04 o                         
   0 -11   4          1.50         29.57        23.37 o                         
   1 -11   4          0.55         18.62        42.33 o                         
   2 -11   4          4.33         44.63        51.53 o                         
   3 -11   4         15.55         46.17        58.09 o                         
  -4 -10   4         16.06         22.53        33.77 o                         
  -3 -10   4          3.47        -44.02        44.02 o                         
  -2 -10   4        820.83       1079.36       200.12 o                         
  -1 -10   4        487.62        348.80       121.33 o                         
   0 -10   4          9.28        -12.01        59.28 o                         
   1 -10   4        695.10        610.06       177.59 o                         
   2 -10   4        371.36        206.43        84.14 o                         
   3 -10   4          3.17        -34.57        69.95 o                         
   4 -10   4         21.05        110.31        79.51 o                         
  -5  -9   4          0.05        -28.80        82.22 o                         
  -4  -9   4         61.82         99.48        64.19 o                         
  -3  -9   4        115.04        144.43        47.80 o                         
  -2  -9   4          1.67        -60.67        60.67 o                         
  -1  -9   4          2.06         -6.49        33.41 o                         
   0  -9   4         28.97         40.75        60.00 o                         
   1  -9   4          4.71         -9.31        41.39 o                         
   2  -9   4        129.33        135.59        61.24 o                         
   3  -9   4        139.08         81.37        67.47 o                         
   4  -9   4          4.44          4.51        16.52 o                         
  -5  -8   4         18.20          9.37        64.35 o                         
  -4  -8   4          0.06         -3.51        25.77 o                         
  -3  -8   4        615.50        524.39        93.37 o                         
  -2  -8   4        144.44        102.96        46.10 o                         
  -1  -8   4        148.43         35.83        50.66 o                         
   0  -8   4       1150.67       1389.64       246.89 o                         
   1  -8   4       1351.23       1398.13       247.78 o                         
   2  -8   4          4.76        -32.81        34.44 o                         
   3  -8   4        270.36        106.01        70.80 o                         
   4  -8   4        110.33         42.65        41.25 o                         
   5  -8   4          2.08         32.76        47.12 o                         
  -5  -7   4         63.75         20.38        81.09 o                         
  -4  -7   4         16.09         -6.49        22.46 o                         
  -3  -7   4          2.66         26.85        18.50 o                         
  -2  -7   4        469.44        617.07       141.55 o                         
  -1  -7   4         22.57        -45.30        45.30 o                         
   0  -7   4          1.36        -78.95        78.95 o                         
   1  -7   4          2.74        147.84        78.91 o                         
   2  -7   4         42.38         50.02        37.70 o                         
   3  -7   4         21.36        -48.40        48.40 o                         
   4  -7   4         49.19         24.93        39.71 o                         
   5  -7   4         23.80         34.33        18.80 o                         
  -6  -6   4          5.60        -45.32       113.85 o                         
  -5  -6   4          3.55         15.87        92.37 o                         
  -4  -6   4         81.85         98.67        67.52 o                         
  -3  -6   4        511.22        596.49        87.57 o                         
  -2  -6   4        404.48        997.37       177.52 o                         
  -1  -6   4        986.35        831.34       160.07 o                         
   0  -6   4       1662.19       2364.97       286.32 o                         
   1  -6   4        546.12        542.39       157.35 o                         
   2  -6   4        170.26        181.79        81.26 o                         
   3  -6   4         92.04        122.79        69.01 o                         
   4  -6   4          2.47         54.36        51.42 o                         
   5  -6   4          0.91         19.00        45.02 o                         
  -6  -5   4          5.55        111.46       135.33 o                         
  -5  -5   4         58.86         33.75        68.11 o                         
  -4  -5   4         98.11        220.58        64.51 o                         
  -3  -5   4         26.06         34.56        21.72 o                         
  -2  -5   4         13.15        257.52       109.02 o                         
  -1  -5   4        192.51        241.78        96.39 o                         
   0  -5   4          2.74         26.44        47.14 o                         
   1  -5   4        831.46        937.71       176.91 o                         
   2  -5   4        213.16        114.38        52.16 o                         
   3  -5   4         48.93         10.08        52.32 o                         
   4  -5   4        453.43        514.49       125.32 o                         
   5  -5   4         52.90         63.12        42.01 o                         
   6  -5   4          0.70         -5.81        43.79 o                         
  -6  -4   4          0.19        -20.60        83.05 o                         
  -5  -4   4         23.54         18.90        27.36 o                         
  -4  -4   4        239.66        308.55        69.65 o                         
  -3  -4   4        130.07        186.20        54.61 o                         
  -2  -4   4         20.80          5.03        21.03 o                         
  -1  -4   4       3821.61       4589.62       344.37 o                         
   0  -4   4      10417.77      14898.38       659.15 o                         
   1  -4   4          1.37       -117.53       117.53 o                         
   2  -4   4       2306.50       2709.96       293.62 o                         
   3  -4   4        420.62        439.02       113.14 o                         
   4  -4   4         31.59        187.04        75.22 o                         
   5  -4   4          4.84        -23.09        33.67 o                         
   6  -4   4          5.90        -18.23        66.62 o                         
  -6  -3   4         33.76         76.44        84.91 o                         
  -5  -3   4         22.35         10.15        18.03 o                         
  -4  -3   4         87.02         42.53        22.43 o                         
  -3  -3   4        320.75        329.63        44.08 o                         
  -2  -3   4        116.95        102.64        27.91 o                         
  -1  -3   4         10.20         40.53        26.68 o                         
   0  -3   4          1.82        -16.67        25.83 o                         
   1  -3   4        404.26        274.15        92.19 o                         
   2  -3   4        256.79        272.57        83.54 o                         
   3  -3   4        828.46        805.97       141.77 o                         
   4  -3   4          9.97        383.40        98.99 o                         
   5  -3   4          1.79        -14.29        25.16 o                         
   6  -3   4         25.74         85.40        89.97 o                         
  -6  -2   4          0.04        -19.93       127.33 o                         
  -5  -2   4         20.62         61.15        28.82 o                         
  -4  -2   4        304.45        435.25        75.24 o                         
  -3  -2   4        102.60         92.00        17.40 o                         
  -2  -2   4       3954.17       4052.20       153.88 o                         
  -1  -2   4      10502.21      10451.14       312.66 o                         
   0  -2   4        957.73       1472.55       184.68 o                         
   1  -2   4       5900.77       8776.47       471.74 o                         
   2  -2   4       1861.27       1498.66       211.06 o                         
   3  -2   4        720.31        609.08       128.59 o                         
   4  -2   4         44.57         47.14        41.51 o                         
   5  -2   4          0.71        -21.87        36.20 o                         
   6  -2   4          8.74         43.05        54.01 o                         
  -6  -1   4          9.08         99.35       293.27 o                         
  -5  -1   4         20.44          8.79        31.51 o                         
  -4  -1   4         85.35        127.37        38.97 o                         
  -3  -1   4         50.30         40.92        11.34 o                         
  -2  -1   4        784.37        818.01        59.57 o                         
  -1  -1   4        302.61        368.63        78.60 o                         
   0  -1   4        368.72        384.61        60.89 o                         
   1  -1   4         97.26        138.53        70.64 o                         
   2  -1   4       1518.93       1395.86       153.82 o                         
   3  -1   4       1198.37       1254.04       148.19 o                         
   4  -1   4         18.97         14.84        25.98 o                         
   5  -1   4         27.01         55.12        47.36 o                         
   6  -1   4         14.98         65.46        84.70 o                         
  -6   0   4          5.24         -1.77        34.80 o                         
  -5   0   4         82.23         16.48        36.87 o                         
  -4   0   4         55.43         52.32        34.08 o                         
  -3   0   4        647.42        690.09        60.41 o                         
  -2   0   4       4928.63       4960.47       304.06 o                         
  -1   0   4      10707.37       9464.18       517.55 o                         
   0   0   4       7428.11       7608.82       447.76 o                         
   1   0   4      12838.41      14307.69      1426.64 o                         
   2   0   4       1730.63       1814.96       209.49 o                         
   3   0   4        434.51        570.49       185.72 o                         
   4   0   4        230.21        230.83        40.57 o                         
   5   0   4        130.71        115.18        35.12 o                         
   6   0   4         10.25         24.99        34.43 o                         
  -6   1   4          0.59         45.63        72.86 o                         
  -5   1   4          0.68         -1.51        52.86 o                         
  -4   1   4        115.60        201.04        80.03 o                         
  -3   1   4         14.39         80.92        71.40 o                         
  -2   1   4         10.75          7.26        14.13 o                         
  -1   1   4       1479.83       1199.26       126.18 o                         
   0   1   4         55.47         66.86        18.95 o                         
   1   1   4       2972.30       2856.97       232.39 o                         
   2   1   4       3229.08       2721.16       288.45 o                         
   3   1   4        155.27        133.71        27.98 o                         
   4   1   4         25.14         32.00        14.23 o                         
   5   1   4         74.03         96.59        28.82 o                         
   6   1   4         17.65         70.23        44.95 o                         
  -6   2   4          1.51         -4.19        29.69 o                         
  -5   2   4        136.09        188.82        81.21 o                         
  -4   2   4         39.29         20.12        35.93 o                         
  -3   2   4       3060.00       3340.45       218.54 o                         
  -2   2   4       2185.53       1924.32       147.02 o                         
  -1   2   4      17410.54      16197.11       429.56 o                         
   0   2   4      15745.13      17618.86       400.50 o                         
   1   2   4       2054.27       1815.27       174.40 o                         
   2   2   4        974.48        759.10        94.44 o                         
   3   2   4       1387.74       1309.47        92.63 o                         
   4   2   4        254.81        251.90        39.97 o                         
   5   2   4          8.92         -5.95        19.24 o                         
   6   2   4          1.76        -19.55        29.12 o                         
  -6   3   4         13.49         68.93        41.79 o                         
  -5   3   4        118.55        178.05        64.31 o                         
  -4   3   4         14.92          5.18        10.78 o                         
  -3   3   4        302.02        374.16        55.73 o                         
  -2   3   4          0.07        -16.15        34.96 o                         
  -1   3   4        102.88         83.13        33.86 o                         
   0   3   4        310.64        286.82        44.53 o                         
   1   3   4      24339.56      21453.10       698.63 o                         
   2   3   4        901.48        809.73        80.42 o                         
   3   3   4        170.82        177.47        39.89 o                         
   4   3   4        421.85        426.39        53.18 o                         
   5   3   4         66.15        105.30        37.98 o                         
   6   3   4         25.87         -4.08        28.23 o                         
  -6   4   4         11.22          0.37        42.96 o                         
  -5   4   4          9.03         -4.67        32.15 o                         
  -4   4   4        633.19        624.32        85.29 o                         
  -3   4   4       1442.60       1457.44       118.93 o                         
  -2   4   4         52.67         73.01        23.73 o                         
  -1   4   4       3260.21       2478.45       142.24 o                         
   0   4   4       2966.78       3148.64       573.67 o                         
   1   4   4         49.29         35.03        12.80 o                         
   2   4   4       3650.64       3454.84       166.12 o                         
   3   4   4        242.47        210.42        47.72 o                         
   4   4   4          8.04        -37.56        37.56 o                         
   5   4   4         51.65         60.30        18.54 o                         
   6   4   4         23.34          3.54        33.12 o                         
  -6   5   4          1.29         66.70        55.23 o                         
  -5   5   4          6.84         28.14        40.09 o                         
  -4   5   4          0.38        -19.01        24.28 o                         
  -3   5   4         68.05         58.37        29.58 o                         
  -2   5   4         24.50         -6.20        21.17 o                         
  -1   5   4       1039.65        990.21       119.97 o                         
   0   5   4        158.66        249.58       143.93 o                         
   1   5   4        988.57        827.97        60.90 o                         
   2   5   4        346.86        295.48        53.80 o                         
   3   5   4        636.97        685.88       111.93 o                         
   4   5   4        486.75        478.93        79.21 o                         
   5   5   4        460.11        466.72        92.88 o                         
   6   5   4          2.69         -2.51        13.02 o                         
  -6   6   4          8.04        -17.45        36.30 o                         
  -5   6   4         69.97        134.17        51.47 o                         
  -4   6   4        353.03        404.13        96.11 o                         
  -3   6   4         35.12         22.90        14.74 o                         
  -2   6   4       1286.37       1239.24       122.77 o                         
  -1   6   4       3173.83       2876.85       315.11 o                         
   0   6   4         62.56         58.28        39.18 o                         
   1   6   4       1118.25        886.34        76.36 o                         
   2   6   4       1204.48       1273.89       304.42 o                         
   3   6   4         46.92         19.47        36.85 o                         
   4   6   4        158.65        103.98        34.10 o                         
   5   6   4          7.01          9.67        38.33 o                         
   6   6   4          0.05        -11.79        34.38 o                         
  -6   7   4          3.98         24.33        61.96 o                         
  -5   7   4          0.15         -9.92        18.63 o                         
  -4   7   4          4.74         20.20        35.37 o                         
  -3   7   4         34.40        224.89        91.25 o                         
  -2   7   4          2.06        126.92        60.51 o                         
  -1   7   4         75.57         32.09        45.91 o                         
   0   7   4       1781.54       2473.34       489.34 o                         
   1   7   4        345.97        656.24       158.75 o                         
   2   7   4        654.07        721.58        77.25 o                         
   3   7   4       1159.01       1399.92       182.14 o                         
   4   7   4        302.64        306.48        81.88 o                         
   5   7   4         52.28         54.93        46.91 o                         
   6   7   4         47.56         97.57        39.20 o                         
  -5   8   4         47.93         55.34       101.08 o                         
  -4   8   4         31.81         40.92        43.48 o                         
  -3   8   4        340.74        385.47       120.73 o                         
  -2   8   4        945.31       1172.74       164.06 o                         
  -1   8   4       2376.02       2139.16       400.26 o                         
   0   8   4         41.61         71.25        27.23 o                         
   1   8   4       3817.16       3839.12       276.00 o                         
   2   8   4         12.67         91.73        36.81 o                         
   3   8   4          0.55         17.13        28.52 o                         
   4   8   4          4.20         23.53        43.02 o                         
   5   8   4          4.64         31.02       136.40 o                         
   6   8   4         18.12         96.21        56.98 o                         
  -5   9   4          0.32         28.74        28.59 o                         
  -4   9   4          3.21         20.38        28.95 o                         
  -3   9   4         20.20        -20.91        38.62 o                         
  -2   9   4         10.52         55.88        42.42 o                         
  -1   9   4         28.27         13.98        59.29 o                         
   0   9   4        184.16        610.55       250.95 o                         
   1   9   4         17.23        478.49       108.12 o                         
   2   9   4        350.00        352.06        56.50 o                         
   3   9   4        586.61        719.73       132.20 o                         
   4   9   4          9.96          5.98        27.18 o                         
   5   9   4         93.99        198.88        73.79 o                         
   6   9   4         25.17         36.56        52.50 o                         
  -5  10   4         26.95          9.22        33.64 o                         
  -4  10   4         11.73         10.28        47.98 o                         
  -3  10   4        183.24        300.20        74.06 o                         
  -2  10   4       1047.82        987.34       161.77 o                         
  -1  10   4        125.60        131.08        45.25 o                         
   0  10   4        518.14        559.61       106.65 o                         
   1  10   4        330.33        298.97        59.02 o                         
   2  10   4         10.70         16.62        17.19 o                         
   3  10   4        114.60        153.65        54.69 o                         
   4  10   4          0.46         26.44        41.06 o                         
   5  10   4         10.84        -19.69        22.05 o                         
  -5  11   4          6.00        -35.62        35.62 o                         
  -4  11   4          0.41          5.43        37.73 o                         
  -3  11   4         22.22        -10.11        43.34 o                         
  -2  11   4         26.70          5.39        22.17 o                         
  -1  11   4         68.61         40.01        79.14 o                         
   0  11   4          2.71          4.08        28.06 o                         
   1  11   4        571.79        705.24       176.88 o                         
   2  11   4        809.67        957.60       121.70 o                         
   3  11   4          6.95         -6.23         6.23 o                         
   4  11   4        139.68        101.75        57.97 o                         
   5  11   4         39.69         84.43        65.30 o                         
  -4  12   4         32.72         17.30        46.61 o                         
  -3  12   4        185.84        307.90       166.63 o                         
  -2  12   4          3.94         61.95        51.84 o                         
  -1  12   4        418.40        424.21       106.34 o                         
   0  12   4       1563.10       1832.91       213.87 o                         
   1  12   4         17.95         38.80        34.28 o                         
   2  12   4         84.60        115.54        51.12 o                         
   3  12   4         14.43         65.03        35.10 o                         
   4  12   4          2.41        -12.81        18.47 o                         
   5  12   4          2.99        -41.08       133.82 o                         
  -4  13   4          0.52         11.32        43.47 o                         
  -3  13   4          5.14        -68.58        68.58 o                         
  -2  13   4          9.20         60.88        36.29 o                         
  -1  13   4         32.57         40.93        46.99 o                         
   0  13   4         12.78         46.88        55.79 o                         
   1  13   4         94.77         69.69        59.36 o                         
   2  13   4         82.56         94.11        43.80 o                         
   3  13   4         14.61         29.82        23.02 o                         
   4  13   4         39.01         84.04        60.21 o                         
  -3  14   4          7.22        -36.82        36.82 o                         
  -2  14   4         62.44         52.46        62.84 o                         
  -1  14   4        110.84        142.33        57.08 o                         
   0  14   4         68.08         54.14        46.03 o                         
   1  14   4         14.81         19.05        37.98 o                         
   2  14   4         21.92         37.32        42.25 o                         
   3  14   4         12.08        -11.67        25.50 o                         
   4  14   4          5.85        -21.61        21.61 o                         
  -2  15   4          0.36         -6.23        26.66 o                         
  -1  15   4          8.46         33.99        57.63 o                         
   0  15   4        198.32        269.43       127.87 o                         
   1  15   4        142.17        175.52        94.50 o                         
   2  15   4         22.68         69.04        49.45 o                         
   3  15   4         76.59         74.09        33.22 o                         
  -1  16   4         12.53        -32.15        38.69 o                         
   0  16   4          0.49         50.48        95.27 o                         
   1  16   4         13.59          7.65        36.96 o                         
   2  16   4          4.94         72.81        66.55 o                         
   0  17   4         12.54        123.41       109.62 o                         
   1  17   4          0.04         92.87       114.20 o                         
  -2 -13   5         14.20         74.41        52.57 o                         
  -1 -13   5         15.63        -67.16        87.13 o                         
   0 -13   5         50.25        194.38        97.27 o                         
   1 -13   5         64.79         52.59        38.31 o                         
  -3 -12   5          0.02         68.40        54.27 o                         
  -2 -12   5         18.12         -9.51        43.39 o                         
  -1 -12   5          1.42        220.66        98.40 o                         
   0 -12   5          0.71        -62.79        71.33 o                         
   1 -12   5         10.43        -69.78        69.78 o                         
   2 -12   5         15.17        -25.03        54.89 o                         
  -4 -11   5         12.03        109.12       139.51 o                         
  -3 -11   5          1.38         37.83       109.62 o                         
  -2 -11   5          0.32         14.20        23.38 o                         
  -1 -11   5         72.22         65.03        43.50 o                         
   0 -11   5        226.90        164.65        93.18 o                         
   1 -11   5          2.36         20.88        42.93 o                         
   2 -11   5         11.53         99.89        59.79 o                         
   3 -11   5         83.45         89.18       101.90 o                         
  -4 -10   5          4.00         90.24        51.93 o                         
  -3 -10   5          1.26         47.74       404.03 o                         
  -2 -10   5          0.90        -41.94        41.94 o                         
  -1 -10   5         85.19         13.31        68.96 o                         
   0 -10   5         12.17         75.33        51.37 o                         
   1 -10   5        192.39        267.15       116.69 o                         
   2 -10   5          0.05        -15.80        15.80 o                         
   3 -10   5          8.13         86.25        67.13 o                         
   4 -10   5         10.43         27.11        48.25 o                         
  -5  -9   5          1.09         -9.40        40.42 o                         
  -4  -9   5         30.89         35.38        17.90 o                         
  -3  -9   5        111.55        116.08        44.96 o                         
  -2  -9   5         27.17         54.93        49.89 o                         
  -1  -9   5        560.36        637.83       161.63 o                         
   0  -9   5         86.58         50.84        36.62 o                         
   1  -9   5         34.75        112.99        75.68 o                         
   2  -9   5        909.73        996.01       223.72 o                         
   3  -9   5         93.34         50.01        55.41 o                         
   4  -9   5          0.08          7.00        15.18 o                         
  -5  -8   5          0.07         76.99       119.04 o                         
  -4  -8   5         30.49        -16.26        21.32 o                         
  -3  -8   5        395.83        324.81        72.12 o                         
  -2  -8   5        298.90        413.30       114.75 o                         
  -1  -8   5          1.27        -75.17        75.17 o                         
   0  -8   5          1.63        -76.99        76.99 o                         
   1  -8   5          2.33         80.83        80.68 o                         
   2  -8   5          2.05         -1.16        19.35 o                         
   3  -8   5        145.73        207.48        90.06 o                         
   4  -8   5         20.01         53.22        62.28 o                         
   5  -8   5          0.15        -53.80        53.80 o                         
  -5  -7   5         67.13        -38.60        64.60 o                         
  -4  -7   5        107.10        101.83        55.92 o                         
  -3  -7   5          3.23        -10.91        10.91 o                         
  -2  -7   5        805.62        989.96       175.45 o                         
  -1  -7   5       1122.28       1261.13       213.07 o                         
   0  -7   5         84.36        144.17        86.99 o                         
   1  -7   5        950.03        704.27       173.35 o                         
   2  -7   5         68.00        239.85       102.41 o                         
   3  -7   5         14.91        -79.21        79.21 o                         
   4  -7   5        137.76        198.07        84.18 o                         
   5  -7   5          1.88         51.14        24.47 o                         
  -5  -6   5          1.28         75.03        88.78 o                         
  -4  -6   5         83.18         45.61        47.94 o                         
  -3  -6   5          6.23        -27.34        28.87 o                         
  -2  -6   5         22.66         18.81        13.57 o                         
  -1  -6   5        122.52         87.85        70.06 o                         
   0  -6   5          3.93        -85.69        85.69 o                         
   1  -6   5        173.67        157.27       110.29 o                         
   2  -6   5        471.10        505.98       143.09 o                         
   3  -6   5          2.59         26.65        11.07 o                         
   4  -6   5         11.06         23.79        29.26 o                         
   5  -6   5         15.25        -16.96        38.85 o                         
  -6  -5   5          2.57        -70.80        98.46 o                         
  -5  -5   5         30.15         72.42       135.35 o                         
  -4  -5   5         10.36          4.77        26.08 o                         
  -3  -5   5        958.30       1090.21        93.71 o                         
  -2  -5   5       2097.45       2834.73       277.25 o                         
  -1  -5   5         82.03        217.26        87.96 o                         
   0  -5   5        531.82       1426.81       255.45 o                         
   1  -5   5       1980.19       2116.85       307.46 o                         
   2  -5   5        244.71        906.57       203.07 o                         
   3  -5   5         75.12          4.84        27.25 o                         
   4  -5   5         28.58         57.39        39.31 o                         
   5  -5   5         55.60         37.10        29.73 o                         
   6  -5   5          0.39        -55.60        67.12 o                         
  -6  -4   5          0.35          8.38        41.86 o                         
  -5  -4   5         19.65         48.90        74.65 o                         
  -4  -4   5        130.60        138.38        48.21 o                         
  -3  -4   5        126.54        153.73        37.58 o                         
  -2  -4   5        716.31        647.58       158.20 o                         
  -1  -4   5        113.59         45.49        52.18 o                         
   0  -4   5          1.09        -66.09        68.13 o                         
   1  -4   5        256.18        393.61       112.37 o                         
   2  -4   5         87.91        109.52        89.24 o                         
   3  -4   5        599.80        519.32       118.78 o                         
   4  -4   5          2.48         47.02        38.90 o                         
   5  -4   5         58.78         91.20        62.91 o                         
   6  -4   5          4.71          0.25        31.19 o                         
  -6  -3   5         14.20         71.01        78.11 o                         
  -5  -3   5          0.45         58.76        24.75 o                         
  -4  -3   5        384.94        443.72       149.32 o                         
  -3  -3   5       1471.08       1463.43        99.95 o                         
  -2  -3   5        250.52        219.32        54.06 o                         
  -1  -3   5       1028.75       1099.08       114.09 o                         
   0  -3   5       5989.87       8580.59       495.65 o                         
   1  -3   5       1086.41       1094.77       180.39 o                         
   2  -3   5        212.55        143.98        57.01 o                         
   3  -3   5        634.41        486.84       126.31 o                         
   4  -3   5        251.26        237.34       104.88 o                         
   5  -3   5         15.66        -21.29        31.60 o                         
   6  -3   5          6.84         67.81        73.27 o                         
  -6  -2   5          5.77         20.61        31.94 o                         
  -5  -2   5         99.47         81.34        51.51 o                         
  -4  -2   5          1.67        -16.45        16.45 o                         
  -3  -2   5          9.82         70.78        25.52 o                         
  -2  -2   5        228.25        188.37        37.15 o                         
  -1  -2   5         86.31        264.08        72.81 o                         
   0  -2   5          0.70        -12.60        43.96 o                         
   1  -2   5        698.69        625.34       136.21 o                         
   2  -2   5         45.75        -63.65        63.89 o                         
   3  -2   5         84.44        105.82        23.72 o                         
   4  -2   5        525.03        433.26       110.66 o                         
   5  -2   5        225.87        293.08        69.88 o                         
   6  -2   5          2.33        -23.45        25.30 o                         
  -6  -1   5         18.01         39.19        50.25 o                         
  -5  -1   5         33.71         39.67        53.07 o                         
  -4  -1   5        230.03        256.67        58.12 o                         
  -3  -1   5        485.26        538.11        52.88 o                         
  -2  -1   5       4876.80       5039.85       167.81 o                         
  -1  -1   5       2978.25       3221.50       192.57 o                         
   0  -1   5       4564.40       4593.47       437.44 o                         
   1  -1   5        502.06        384.72       139.39 o                         
   2  -1   5       1611.93       1456.10       212.05 o                         
   3  -1   5        931.46       1054.76       130.67 o                         
   4  -1   5          1.76        -34.04        34.25 o                         
   5  -1   5        107.32        107.20        40.26 o                         
   6  -1   5          4.83        -18.88        65.19 o                         
  -6   0   5         34.63        128.05       103.74 o                         
  -5   0   5         35.88         14.41        41.26 o                         
  -4   0   5          0.38         -7.77         7.77 o                         
  -3   0   5        575.46        584.44        73.11 o                         
  -2   0   5        234.84        183.52        75.54 o                         
  -1   0   5        857.69       1026.47        82.73 o                         
   0   0   5        731.85        692.64       134.31 o                         
   1   0   5        364.43        187.99        74.05 o                         
   2   0   5       1670.71       1919.65       303.19 o                         
   3   0   5        496.80        396.20        77.24 o                         
   4   0   5        670.20        723.75        89.21 o                         
   5   0   5         53.32         55.40        33.35 o                         
   6   0   5         13.61         32.72        65.15 o                         
  -6   1   5          2.35         73.19        39.46 o                         
  -5   1   5        128.05        214.11        88.86 o                         
  -4   1   5        450.10        454.84       161.03 o                         
  -3   1   5        462.63        552.87        76.80 o                         
  -2   1   5         87.99         47.78        51.90 o                         
  -1   1   5      15775.97      14184.00       708.92 o                         
   0   1   5        265.48        226.21        36.40 o                         
   1   1   5       3072.73       2899.57       250.73 o                         
   2   1   5       3595.53       3372.85       201.53 o                         
   3   1   5        651.75        607.94        87.80 o                         
   4   1   5        615.25        646.65        76.23 o                         
   5   1   5         27.00         25.89        16.46 o                         
   6   1   5         25.31         47.81        29.69 o                         
  -6   2   5         11.07         71.70        31.51 o                         
  -5   2   5          0.91        -25.60        35.96 o                         
  -4   2   5          4.51         -1.48        33.21 o                         
  -3   2   5        112.22         40.72        55.23 o                         
  -2   2   5         89.31         92.90        22.76 o                         
  -1   2   5       7176.95       6654.39       182.99 o                         
   0   2   5       2101.17       2261.78       146.49 o                         
   1   2   5        539.07        554.74       125.97 o                         
   2   2   5        188.51        130.64        67.90 o                         
   3   2   5       2681.28       2636.90       147.95 o                         
   4   2   5        330.61        307.81        49.08 o                         
   5   2   5        129.95        117.87        34.11 o                         
   6   2   5        145.84        384.18       109.24 o                         
  -6   3   5         40.14        103.18        59.54 o                         
  -5   3   5        199.43        241.74       120.29 o                         
  -4   3   5         27.61         53.95        51.66 o                         
  -3   3   5       1142.18       1274.73       370.53 o                         
  -2   3   5       4317.74       4376.17       280.36 o                         
  -1   3   5         67.38         86.85        47.42 o                         
   0   3   5        293.30        232.29        56.68 o                         
   1   3   5      21577.91      19444.71       442.02 o                         
   2   3   5        986.80        926.04       125.52 o                         
   3   3   5        151.81        153.61        35.56 o                         
   4   3   5        251.13        194.12        39.79 o                         
   5   3   5         13.31         -1.27        19.39 o                         
   6   3   5          5.10        -30.72        41.82 o                         
  -6   4   5          2.77         22.66        45.39 o                         
  -5   4   5         99.52         78.95        47.78 o                         
  -4   4   5        487.44        476.11       101.02 o                         
  -3   4   5         22.24         -7.18        29.63 o                         
  -2   4   5         34.45         11.45        27.54 o                         
  -1   4   5        119.27        113.51        22.67 o                         
   0   4   5        236.54        235.24        39.21 o                         
   1   4   5       2627.64       2288.81       159.73 o                         
   2   4   5       2857.22       2800.68       151.91 o                         
   3   4   5       1133.99        934.61        96.89 o                         
   4   4   5        251.27        219.29        38.42 o                         
   5   4   5        384.94        467.95        95.31 o                         
   6   4   5         55.93         75.23        49.10 o                         
  -6   5   5         34.45         33.42        32.54 o                         
  -5   5   5          0.24         15.04        48.09 o                         
  -4   5   5        416.98        408.23        73.36 o                         
  -3   5   5        773.73        795.49        92.06 o                         
  -2   5   5       2022.24       2153.49       147.93 o                         
  -1   5   5       1501.49       1374.86       131.76 o                         
   0   5   5       7500.36       9931.13      1289.10 o                         
   1   5   5         82.21        103.05        20.53 o                         
   2   5   5        297.03        213.01        45.42 o                         
   3   5   5       1450.34       1413.30       137.70 o                         
   4   5   5         19.30         20.24        34.34 o                         
   5   5   5        100.73        105.88        45.82 o                         
   6   5   5          7.50         29.95        32.81 o                         
  -6   6   5          0.05         -2.66       273.90 o                         
  -5   6   5          0.46        -37.04        44.80 o                         
  -4   6   5        132.97        137.53        47.01 o                         
  -3   6   5          0.23         -4.61        16.74 o                         
  -2   6   5        574.48        786.45       167.24 o                         
  -1   6   5        620.16        558.04        47.75 o                         
   0   6   5          3.17        -12.51        33.67 o                         
   1   6   5        477.01        634.81       157.84 o                         
   2   6   5       2886.57       2866.46       145.48 o                         
   3   6   5         10.91        124.60        54.37 o                         
   4   6   5        199.22        199.79        63.40 o                         
   5   6   5        132.39        195.13        60.52 o                         
   6   6   5          4.28        -16.76        18.35 o                         
  -6   7   5          4.02         22.20        57.79 o                         
  -5   7   5         53.38         72.05        27.88 o                         
  -4   7   5        192.59        268.61        74.01 o                         
  -3   7   5        551.59        559.63        97.36 o                         
  -2   7   5        456.00        396.99        79.67 o                         
  -1   7   5       1351.06       1216.08        88.33 o                         
   0   7   5       1595.12       2153.91       207.09 o                         
   1   7   5        394.36        433.13        62.27 o                         
   2   7   5        171.77        359.88        70.06 o                         
   3   7   5        484.28        586.97       130.93 o                         
   4   7   5          6.73         13.86        29.85 o                         
   5   7   5         78.94        106.92        64.17 o                         
   6   7   5          5.54        -19.23        39.05 o                         
  -5   8   5          2.68         43.55        33.80 o                         
  -4   8   5          0.34        -29.35        37.78 o                         
  -3   8   5          8.73          1.02        22.44 o                         
  -2   8   5          6.14        208.41       113.45 o                         
  -1   8   5          3.57        521.15       526.19 o                         
   0   8   5        579.86        572.08       110.43 o                         
   1   8   5       2016.76       2879.60       187.18 o                         
   2   8   5         65.09         79.75        34.46 o                         
   3   8   5        587.75        625.10       119.40 o                         
   4   8   5        489.03        565.52       117.96 o                         
   5   8   5         35.53         45.66        45.34 o                         
   6   8   5         37.17        132.68        71.53 o                         
  -5   9   5         31.86         13.20        32.56 o                         
  -4   9   5         51.70         28.12        46.21 o                         
  -3   9   5          1.14         11.51        26.23 o                         
  -2   9   5        416.43        553.46       116.27 o                         
  -1   9   5       2076.20       2107.04       211.91 o                         
   0   9   5          1.78         93.75        29.30 o                         
   1   9   5        177.41        185.40        46.46 o                         
   2   9   5        552.08        654.05        76.77 o                         
   3   9   5         23.32         71.98        39.66 o                         
   4   9   5         68.03         28.50        39.08 o                         
   5   9   5          3.76         -7.13        29.37 o                         
   6   9   5          0.06          1.94        42.23 o                         
  -5  10   5          0.22         50.90        20.16 o                         
  -4  10   5         10.59          4.34        27.55 o                         
  -3  10   5         52.18        -12.53        26.19 o                         
  -2  10   5         70.65         48.48        50.71 o                         
  -1  10   5        139.76        190.85        68.08 o                         
   0  10   5        696.20        879.76       140.14 o                         
   1  10   5        321.75        337.36        61.95 o                         
   2  10   5        480.09        461.96        63.03 o                         
   3  10   5        498.76        469.68       108.75 o                         
   4  10   5        145.82        203.92       115.11 o                         
   5  10   5         25.42         22.49        13.38 o                         
   6  10   5          4.17        -14.99        48.72 o                         
  -5  11   5          0.96         26.73        46.93 o                         
  -4  11   5          0.81        -19.26        19.26 o                         
  -3  11   5        145.01        168.41        85.23 o                         
  -2  11   5        187.98        196.05        69.09 o                         
  -1  11   5         20.91         30.99       132.35 o                         
   0  11   5          5.52         40.53        37.41 o                         
   1  11   5        420.92        405.96        71.06 o                         
   2  11   5        289.05        283.55        57.40 o                         
   3  11   5          3.76         11.61        39.22 o                         
   4  11   5          2.33         55.01        37.27 o                         
   5  11   5          3.54        -13.65        29.85 o                         
  -4  12   5          0.66        -36.62        36.62 o                         
  -3  12   5          2.70        -39.38        43.87 o                         
  -2  12   5          2.10         21.81        85.61 o                         
  -1  12   5        287.45        306.79        90.92 o                         
   0  12   5        375.93        395.71        99.44 o                         
   1  12   5        140.27        247.92        71.08 o                         
   2  12   5        121.89        156.90        38.59 o                         
   3  12   5        124.58         47.84        64.92 o                         
   4  12   5          4.16        -10.92        10.92 o                         
   5  12   5         28.19         36.07        35.80 o                         
  -4  13   5          0.11        -23.76       119.13 o                         
  -3  13   5         34.09        -37.84        41.08 o                         
  -2  13   5         90.11        121.30        58.74 o                         
  -1  13   5          8.15         31.10        44.21 o                         
   0  13   5        189.24        186.12        79.32 o                         
   1  13   5        249.39        265.32        64.90 o                         
   2  13   5         28.62         15.37        44.49 o                         
   3  13   5         34.27         38.02        23.31 o                         
   4  13   5          4.90         28.29        49.92 o                         
   5  13   5          9.96         19.27        38.95 o                         
  -3  14   5          0.96        111.21        70.89 o                         
  -2  14   5         65.20        147.57        77.56 o                         
  -1  14   5         41.75         51.37        58.99 o                         
   0  14   5         16.61         32.17        40.99 o                         
   1  14   5        125.41         80.86        37.37 o                         
   2  14   5        167.33        256.85        73.13 o                         
   3  14   5          5.58         17.44        40.69 o                         
   4  14   5         27.49         71.16        36.76 o                         
  -3  15   5          5.44          3.70        48.46 o                         
  -2  15   5          0.51         30.69        44.68 o                         
  -1  15   5         15.66         20.33        55.37 o                         
   0  15   5         46.47         34.43        40.68 o                         
   1  15   5          3.69         29.83        67.51 o                         
   2  15   5          4.48         15.08        38.07 o                         
   3  15   5          4.37         15.50        43.84 o                         
  -2  16   5          7.90         36.77        21.82 o                         
  -1  16   5          0.03         22.72        69.03 o                         
   0  16   5         65.78         78.33        76.98 o                         
   1  16   5         35.73        122.83        64.44 o                         
   2  16   5          6.47        169.29        75.58 o                         
   3  16   5          2.72        -41.74        54.27 o                         
   0  17   5          1.55        234.28       123.56 o                         
   1  17   5          7.08          0.74        36.56 o                         
  -1 -13   6         24.96        110.57        64.83 o                         
   0 -13   6          4.98         10.64        62.05 o                         
   1 -13   6         11.86          1.73         8.40 o                         
  -2 -12   6         71.28         31.35        46.51 o                         
  -1 -12   6         26.39         24.81        25.69 o                         
   0 -12   6         16.29         67.81        45.73 o                         
   1 -12   6        138.37        108.16        76.01 o                         
   2 -12   6         15.49         30.98        72.60 o                         
  -3 -11   6         38.40         62.28        65.36 o                         
  -2 -11   6          5.53         10.20        42.82 o                         
  -1 -11   6          1.01         -5.02        46.26 o                         
   0 -11   6          1.04         78.75        72.13 o                         
   1 -11   6          2.70        -10.34        43.75 o                         
   2 -11   6          6.37         39.57        53.77 o                         
   3 -11   6          8.59        -67.67        67.67 o                         
  -4 -10   6          3.86         10.26       100.77 o                         
  -3 -10   6         18.58         70.89        62.48 o                         
  -2 -10   6         83.80         66.23        46.04 o                         
  -1 -10   6         11.96        105.39        71.03 o                         
   0 -10   6        162.97        169.33       105.39 o                         
   1 -10   6        134.49        161.93        82.34 o                         
   2 -10   6          2.41         49.82        63.92 o                         
   3 -10   6          1.32        -16.51        50.34 o                         
  -4  -9   6         31.88          1.10        40.22 o                         
  -3  -9   6        104.49         74.06        42.27 o                         
  -2  -9   6         86.34         44.62        30.73 o                         
  -1  -9   6         27.80        -27.62        48.63 o                         
   0  -9   6          1.24        -91.02        91.02 o                         
   1  -9   6          4.17         -3.10        37.69 o                         
   2  -9   6          4.75        161.70        96.97 o                         
   3  -9   6          1.08        -22.76        22.76 o                         
   4  -9   6         27.33        -43.30        43.30 o                         
  -5  -8   6          1.43         63.30        75.48 o                         
  -4  -8   6         37.90         85.41       122.16 o                         
  -3  -8   6        185.89        183.28        65.36 o                         
  -2  -8   6         11.65        -21.51        50.37 o                         
  -1  -8   6        325.32        349.18       112.29 o                         
   0  -8   6       1430.30       1524.08       255.61 o                         
   1  -8   6        117.70         38.24        58.19 o                         
   2  -8   6         44.63         -8.17        24.32 o                         
   3  -8   6        136.26        163.79        85.10 o                         
   4  -8   6         16.85         22.34        43.07 o                         
  -5  -7   6         25.45         26.79        40.92 o                         
  -4  -7   6          4.64         44.91        80.60 o                         
  -3  -7   6          1.38         11.33        37.40 o                         
  -2  -7   6         16.44          4.03        19.52 o                         
  -1  -7   6        102.74         56.47        46.70 o                         
   0  -7   6          1.99        -16.77        44.90 o                         
   1  -7   6         36.34        -35.63        65.44 o                         
   2  -7   6        329.56        442.32       130.76 o                         
   3  -7   6         54.40         -8.43        21.70 o                         
   4  -7   6         26.96         57.60        46.38 o                         
   5  -7   6          9.42         50.76        34.72 o                         
  -5  -6   6          6.41         29.19        35.24 o                         
  -4  -6   6         60.35        157.04       144.72 o                         
  -3  -6   6        313.65        216.00        48.57 o                         
  -2  -6   6        524.91        841.04       162.27 o                         
  -1  -6   6       2456.56       2723.63       307.95 o                         
   0  -6   6        633.21       1432.80       270.40 o                         
   1  -6   6        223.79        151.91        17.88 o                         
   2  -6   6        844.37        882.00       198.81 o                         
   3  -6   6        560.55        456.80       139.64 o                         
   4  -6   6          8.47         22.32        34.66 o                         
   5  -6   6         28.80         29.53        53.66 o                         
  -5  -5   6          2.06         46.92       104.96 o                         
  -4  -5   6         68.44         76.14        48.94 o                         
  -3  -5   6        150.68        125.19        31.77 o                         
  -2  -5   6         77.40        112.88        80.85 o                         
  -1  -5   6        180.70        117.58        64.44 o                         
   0  -5   6         50.90        -54.89        63.73 o                         
   1  -5   6        491.10        632.50       161.99 o                         
   2  -5   6          6.79          9.49        29.76 o                         
   3  -5   6        299.75        289.04       115.69 o                         
   4  -5   6         59.47         38.72        36.61 o                         
   5  -5   6          0.04         59.40        30.35 o                         
  -6  -4   6          0.05        -68.48       126.44 o                         
  -5  -4   6         60.69         74.42        97.88 o                         
  -4  -4   6        296.76        271.86        61.61 o                         
  -3  -4   6        744.10        810.11        82.17 o                         
  -2  -4   6       1774.99       1545.24       365.75 o                         
  -1  -4   6       2044.42       2696.73       288.31 o                         
   0  -4   6       2366.19       3109.44       334.27 o                         
   1  -4   6       3848.03       3951.59       375.17 o                         
   2  -4   6       1570.76       3044.53       341.03 o                         
   3  -4   6        127.19         15.38        58.01 o                         
   4  -4   6        113.09         77.94        54.39 o                         
   5  -4   6          8.71        -15.31        50.74 o                         
   6  -4   6          0.21        104.60       100.99 o                         
  -6  -3   6          0.25         79.63       108.26 o                         
  -5  -3   6         43.21         11.19       121.60 o                         
  -4  -3   6         20.95         32.26        30.54 o                         
  -3  -3   6         22.61         11.34        13.61 o                         
  -2  -3   6          8.06        -38.15        38.15 o                         
  -1  -3   6        283.87        258.18        60.34 o                         
   0  -3   6        566.50        366.48       105.68 o                         
   1  -3   6         33.34         21.37        20.37 o                         
   2  -3   6       1272.30       1297.23       220.65 o                         
   3  -3   6        478.10        691.66       148.26 o                         
   4  -3   6         65.25        107.58        63.24 o                         
   5  -3   6         58.67         55.29        43.07 o                         
   6  -3   6         24.82        -72.67       101.32 o                         
  -6  -2   6         17.90         -6.30        54.00 o                         
  -5  -2   6         50.19         86.81        64.97 o                         
  -4  -2   6          6.54         11.84        19.24 o                         
  -3  -2   6        908.36        901.48        75.63 o                         
  -2  -2   6       2209.62       2332.34       180.33 o                         
  -1  -2   6        472.35        695.77       100.70 o                         
   0  -2   6        457.28        398.08       107.38 o                         
   1  -2   6       2530.96       2086.39       264.60 o                         
   2  -2   6          7.71        291.32       125.20 o                         
   3  -2   6        403.89        218.29        66.64 o                         
   4  -2   6         74.61         99.61        71.48 o                         
   5  -2   6          1.73          7.03        15.27 o                         
   6  -2   6          0.75        -21.74       189.12 o                         
  -6  -1   6          1.45         56.35        66.05 o                         
  -5  -1   6          7.30         41.86        61.49 o                         
  -4  -1   6         92.13         68.69        51.24 o                         
  -3  -1   6          3.67         53.30        20.33 o                         
  -2  -1   6         91.85         58.76        19.27 o                         
  -1  -1   6         12.11         12.83        50.47 o                         
   0  -1   6        114.63         71.04        33.92 o                         
   1  -1   6       1664.21       1278.67       199.79 o                         
   2  -1   6       1207.60       1117.39       195.15 o                         
   3  -1   6        351.33        272.59        75.68 o                         
   4  -1   6        308.28        247.94        79.77 o                         
   5  -1   6        175.28        203.27        59.19 o                         
   6  -1   6         34.99        -53.44        70.49 o                         
  -6   0   6          4.67         -3.57        48.58 o                         
  -5   0   6          0.83         23.10        41.19 o                         
  -4   0   6        531.90        483.03       109.35 o                         
  -3   0   6        814.63        995.18       167.05 o                         
  -2   0   6         18.62        -13.42        27.29 o                         
  -1   0   6       5531.76       4980.68       220.60 o                         
   0   0   6       5861.06       5972.24       392.42 o                         
   1   0   6        956.48        811.90       101.39 o                         
   2   0   6       4180.93       4781.45       263.98 o                         
   3   0   6        446.62        386.67        79.11 o                         
   4   0   6          1.11        -10.91        12.12 o                         
   5   0   6          4.94         19.58        17.45 o                         
   6   0   6          0.03         26.91        42.58 o                         
  -6   1   6         25.69          3.56        32.72 o                         
  -5   1   6         39.57        136.80        78.92 o                         
  -4   1   6          2.80         61.63        62.01 o                         
  -3   1   6         12.10         35.21        32.57 o                         
  -2   1   6        264.46        308.76        87.43 o                         
  -1   1   6         26.09         79.07        74.33 o                         
   0   1   6        333.91        265.89        50.41 o                         
   1   1   6       6062.61       5655.87       266.03 o                         
   2   1   6       1956.96       2080.26       165.98 o                         
   3   1   6        284.25        196.97        53.16 o                         
   4   1   6        339.89        443.38        67.56 o                         
   5   1   6         91.97         99.54        30.93 o                         
   6   1   6         33.14         62.15        48.36 o                         
  -6   2   6          0.15          2.13        96.09 o                         
  -5   2   6         13.80        -11.39        24.98 o                         
  -4   2   6        361.97        498.14       132.09 o                         
  -3   2   6        796.10        823.46       104.67 o                         
  -2   2   6         19.32         43.91        42.48 o                         
  -1   2   6       1052.26        712.80       175.49 o                         
   0   2   6       2732.80       2752.36       176.03 o                         
   1   2   6          2.99        -26.63        29.09 o                         
   2   2   6         35.01         76.82        44.45 o                         
   3   2   6        318.48        216.84        87.57 o                         
   4   2   6          1.57          8.02        15.85 o                         
   5   2   6          2.22         -2.92        13.86 o                         
   6   2   6          6.22         -2.32        30.68 o                         
  -6   3   6          0.95         97.07        68.75 o                         
  -5   3   6          5.53          1.19        47.97 o                         
  -4   3   6          1.12        -50.33        50.33 o                         
  -3   3   6          7.56         -7.79        47.41 o                         
  -2   3   6         43.42         72.47        84.70 o                         
  -1   3   6        701.04        686.54        72.01 o                         
   0   3   6       1271.28       1554.22       166.63 o                         
   1   3   6         55.54         33.02        20.25 o                         
   2   3   6         24.24         -2.56        54.91 o                         
   3   3   6       2334.99       2301.37       190.58 o                         
   4   3   6        690.07        822.09        85.05 o                         
   5   3   6          1.18         -1.89        15.63 o                         
   6   3   6         12.62         36.54        45.24 o                         
  -6   4   6          3.54         35.12        71.84 o                         
  -5   4   6         93.70        109.49        61.41 o                         
  -4   4   6         69.87         41.46        34.26 o                         
  -3   4   6         61.23         -0.60        25.56 o                         
  -2   4   6       3679.14       3480.67       587.18 o                         
  -1   4   6       7840.87       7954.96       756.66 o                         
   0   4   6         50.23         41.08        21.01 o                         
   1   4   6       8125.29       7510.23       376.81 o                         
   2   4   6       2374.29       2370.38       183.93 o                         
   3   4   6         53.72         34.01        23.81 o                         
   4   4   6          5.33         23.04        23.39 o                         
   5   4   6         74.55         89.01        34.81 o                         
   6   4   6          7.72         -4.19        44.80 o                         
  -6   5   6          0.67        -31.11        59.97 o                         
  -5   5   6          1.01          2.72        12.74 o                         
  -4   5   6         37.19         37.36        31.73 o                         
  -3   5   6          1.15         -0.56        33.28 o                         
  -2   5   6          0.09         21.60        28.06 o                         
  -1   5   6         97.42        104.05        62.98 o                         
   0   5   6       2935.03       3665.81       256.90 o                         
   1   5   6        757.86        836.67        77.71 o                         
   2   5   6       1161.17       1166.92        89.73 o                         
   3   5   6        829.74       1031.61       109.50 o                         
   4   5   6         30.47         66.88        30.96 o                         
   5   5   6        169.59        188.69        61.83 o                         
   6   5   6          1.70          3.50        28.69 o                         
  -6   6   6          5.27        -27.68        84.90 o                         
  -5   6   6         38.02         56.83        36.40 o                         
  -4   6   6        209.01        210.70        58.05 o                         
  -3   6   6        670.30        631.47        91.04 o                         
  -2   6   6       1758.35       1664.93       122.48 o                         
  -1   6   6         63.20         32.41        43.33 o                         
   0   6   6       1152.89       1346.74       242.95 o                         
   1   6   6       2538.01       2565.05       191.07 o                         
   2   6   6          2.56        -18.76        18.76 o                         
   3   6   6          1.40         13.01        19.98 o                         
   4   6   6         72.82         46.43        18.05 o                         
   5   6   6          3.31         -2.23        13.69 o                         
   6   6   6          0.04          9.90        14.81 o                         
  -6   7   6          1.25        -67.96        74.09 o                         
  -5   7   6          4.40        -19.44        49.90 o                         
  -4   7   6          8.53         43.26        32.13 o                         
  -3   7   6         32.32         30.45        22.95 o                         
  -2   7   6         85.47        216.71        79.26 o                         
  -1   7   6        569.18        757.93       125.25 o                         
   0   7   6        287.41        854.02       315.41 o                         
   1   7   6        447.08        497.22        67.01 o                         
   2   7   6       1442.19       1253.84       114.06 o                         
   3   7   6        469.17        503.52        95.42 o                         
   4   7   6         48.74         55.16        26.02 o                         
   5   7   6          7.45         -9.11        14.81 o                         
   6   7   6         49.50        104.97        60.98 o                         
  -5   8   6         16.82         21.52        22.06 o                         
  -4   8   6         97.25        185.72        73.32 o                         
  -3   8   6        843.33        877.61       120.82 o                         
  -2   8   6        466.88        506.59        95.26 o                         
  -1   8   6       1027.72        899.98        70.34 o                         
   0   8   6       1943.61       2418.98       269.73 o                         
   1   8   6        164.46        383.60        82.58 o                         
   2   8   6        163.60         80.89        64.81 o                         
   3   8   6        182.83        332.28        88.08 o                         
   4   8   6          1.35        109.06        56.86 o                         
   5   8   6          1.70        -46.93        46.93 o                         
   6   8   6          0.67         19.02        11.67 o                         
  -5   9   6         11.34          6.92        20.94 o                         
  -4   9   6          7.43        -33.30        33.30 o                         
  -3   9   6          0.26        -20.44        20.44 o                         
  -2   9   6         52.27         91.94        53.48 o                         
  -1   9   6         53.16         77.30        38.18 o                         
   0   9   6        240.56        201.31        33.15 o                         
   1   9   6       1778.11       1822.09       127.45 o                         
   2   9   6       1100.66       1085.77       111.82 o                         
   3   9   6         17.25        -12.88        27.93 o                         
   4   9   6        202.90        326.05       100.67 o                         
   5   9   6        121.22        139.42        74.35 o                         
   6   9   6          6.22          8.27        21.67 o                         
  -5  10   6          1.50        -14.73        14.73 o                         
  -4  10   6        211.08        233.00        67.34 o                         
  -3  10   6        110.09        176.93        53.12 o                         
  -2  10   6         78.29         21.11        74.35 o                         
  -1  10   6        538.17        439.01       106.66 o                         
   0  10   6        468.16        415.24       102.90 o                         
   1  10   6         59.14         96.24        33.17 o                         
   2  10   6        102.75        124.76        47.80 o                         
   3  10   6         17.64         32.21        31.93 o                         
   4  10   6          4.80         -7.22        13.01 o                         
   5  10   6          1.09        -39.15        43.81 o                         
   6  10   6          3.65         -4.94        11.18 o                         
  -5  11   6          0.22         24.38        45.67 o                         
  -4  11   6          1.05          8.79        40.35 o                         
  -3  11   6          1.67         12.29        31.34 o                         
  -2  11   6         93.13         80.51        33.95 o                         
  -1  11   6          2.84          1.95        13.56 o                         
   0  11   6        121.45        160.72        99.65 o                         
   1  11   6        349.86        240.36        62.56 o                         
   2  11   6         23.83         20.40        18.35 o                         
   3  11   6        186.41        133.57        56.42 o                         
   4  11   6        110.90        191.12        71.95 o                         
   5  11   6         14.83          6.23        28.24 o                         
  -4  12   6         12.75        108.41        48.12 o                         
  -3  12   6          3.79         37.63        41.32 o                         
  -2  12   6        181.72        165.32        84.53 o                         
  -1  12   6        207.23        241.01        89.87 o                         
   0  12   6          0.93        -55.31        55.31 o                         
   1  12   6         99.16        208.99        55.89 o                         
   2  12   6         14.62         28.53        37.29 o                         
   3  12   6          8.10         29.70        30.64 o                         
   4  12   6          1.40        -39.66        39.66 o                         
   5  12   6          0.45          8.27        40.23 o                         
  -4  13   6          5.20        -21.06        28.75 o                         
  -3  13   6         40.14         25.54       141.00 o                         
  -2  13   6          0.07         97.36       340.71 o                         
  -1  13   6         13.58         35.01       103.53 o                         
   0  13   6        429.49        481.13       120.46 o                         
   1  13   6         12.76         11.15        29.24 o                         
   2  13   6        123.37        121.90        49.63 o                         
   3  13   6        252.33        264.66        80.30 o                         
   4  13   6         40.04        150.62        74.85 o                         
   5  13   6          3.31         32.22        39.17 o                         
  -3  14   6          8.98         15.24        49.78 o                         
  -2  14   6         88.28        283.43       187.99 o                         
  -1  14   6         77.86        130.55       101.09 o                         
   0  14   6          3.98         -8.17        37.77 o                         
   1  14   6         18.80         23.99        28.77 o                         
   2  14   6          0.07        -16.20        27.91 o                         
   3  14   6          0.60          9.16        23.93 o                         
   4  14   6          0.00        -29.08        29.08 o                         
  -3  15   6          0.11        -23.53        31.73 o                         
  -2  15   6          9.27         19.24        22.52 o                         
  -1  15   6         70.57        134.40        71.35 o                         
   0  15   6          0.86         39.75        51.79 o                         
   1  15   6          0.45         35.67        17.17 o                         
   2  15   6        123.17        586.05       511.57 o                         
   3  15   6         19.25         48.57        38.79 o                         
   4  15   6          2.68         35.81        84.98 o                         
  -2  16   6          6.54         60.91        68.02 o                         
  -1  16   6         26.59         74.40        47.49 o                         
   0  16   6        127.91        186.00       111.63 o                         
   1  16   6         33.85        171.55        79.47 o                         
   2  16   6          0.62         35.28        45.74 o                         
   3  16   6          0.80         73.69        41.02 o                         
   0  17   6          6.85          6.27        76.16 o                         
   1  17   6         37.03         43.79        43.05 o                         
  -2 -12   7          0.23        -60.09        60.09 o                         
  -1 -12   7         29.17         50.18         3.79 o                         
   0 -12   7          2.95         48.72        45.45 o                         
   1 -12   7          2.65         52.67        68.23 o                         
  -3 -11   7          0.00         19.24        17.41 o                         
  -2 -11   7         64.33        168.24        91.33 o                         
  -1 -11   7        187.89        161.24        96.90 o                         
   0 -11   7          9.86         59.68        48.47 o                         
   1 -11   7         64.62        105.74        74.77 o                         
   2 -11   7         56.84         76.75        50.20 o                         
  -3 -10   7         48.81         49.63        30.67 o                         
  -2 -10   7         16.18         -6.96         6.96 o                         
  -1 -10   7         19.67         85.44        47.52 o                         
   0 -10   7          0.79        146.55        66.72 o                         
   1 -10   7         26.17         18.14        57.42 o                         
   2 -10   7          1.13        -15.04        48.18 o                         
   3 -10   7         19.79        133.42       100.20 o                         
  -4  -9   7          6.02        -53.80        87.39 o                         
  -3  -9   7        145.94        108.27        55.38 o                         
  -2  -9   7        340.12        284.52       122.85 o                         
  -1  -9   7         11.26         -3.98        31.35 o                         
   0  -9   7        150.78        231.58        97.24 o                         
   1  -9   7        185.32        289.71       118.52 o                         
   2  -9   7         67.84         39.87        37.69 o                         
   3  -9   7         16.77         46.21        33.53 o                         
   4  -9   7         32.60         56.67        62.04 o                         
  -4  -8   7         27.05         26.33         8.83 o                         
  -3  -8   7         21.93          3.52        20.55 o                         
  -2  -8   7          1.72         35.74        42.30 o                         
  -1  -8   7          0.12         96.31        49.00 o                         
   0  -8   7          0.34        107.61        83.22 o                         
   1  -8   7          8.47        -89.76        89.76 o                         
   2  -8   7        123.92        138.54        71.32 o                         
   3  -8   7          1.68        -36.64        66.89 o                         
   4  -8   7          1.78         38.91        23.96 o                         
  -5  -7   7          0.20        -84.43       114.76 o                         
  -4  -7   7         38.58        -90.97        90.97 o                         
  -3  -7   7         54.06         48.40        27.89 o                         
  -2  -7   7         18.65        -33.91        50.06 o                         
  -1  -7   7         61.21        -30.68        62.73 o                         
   0  -7   7        429.55        804.03       192.62 o                         
   1  -7   7        514.25        618.61       181.93 o                         
   2  -7   7          6.56        -79.23        80.95 o                         
   3  -7   7         29.28         75.91        78.72 o                         
   4  -7   7          6.58         15.68        31.46 o                         
   5  -7   7          3.75        -11.60        26.95 o                         
  -5  -6   7         11.05          7.53        80.58 o                         
  -4  -6   7         17.40         13.21        39.02 o                         
  -3  -6   7        172.20        109.98        46.73 o                         
  -2  -6   7         13.29         -0.63        33.77 o                         
  -1  -6   7         18.57          0.03        41.72 o                         
   0  -6   7          0.77        -61.02        61.02 o                         
   1  -6   7        325.16        443.76       138.51 o                         
   2  -6   7        118.28        111.45        87.40 o                         
   3  -6   7        292.05        173.45        90.76 o                         
   4  -6   7         44.25         89.27        58.91 o                         
   5  -6   7         23.32         34.11        61.28 o                         
  -5  -5   7          1.32          3.29        39.76 o                         
  -4  -5   7        176.98        262.82       176.07 o                         
  -3  -5   7        339.60        288.99        52.15 o                         
  -2  -5   7         51.83        126.63        64.88 o                         
  -1  -5   7        536.81        691.60       159.10 o                         
   0  -5   7       1785.72       3158.06       350.07 o                         
   1  -5   7        177.67         50.19        52.04 o                         
   2  -5   7        682.15        683.57       178.62 o                         
   3  -5   7        745.44        878.56       202.38 o                         
   4  -5   7         15.33          9.22        23.90 o                         
   5  -5   7          4.47         26.79        18.48 o                         
  -5  -4   7          6.73        -81.27        81.27 o                         
  -4  -4   7         16.96          7.56        44.20 o                         
  -3  -4   7        232.76        214.02        42.00 o                         
  -2  -4   7         53.32        153.76        82.39 o                         
  -1  -4   7        475.75        541.03       134.97 o                         
   0  -4   7        118.36         43.49        40.12 o                         
   1  -4   7        662.37        474.32       145.24 o                         
   2  -4   7          3.20        304.83       114.22 o                         
   3  -4   7        678.73        494.41       139.53 o                         
   4  -4   7        155.66        171.66        88.29 o                         
   5  -4   7         43.75         83.39        63.53 o                         
  -6  -3   7          0.00         29.64        72.61 o                         
  -5  -3   7         46.85          2.72        44.07 o                         
  -4  -3   7         82.51        142.82        78.83 o                         
  -3  -3   7        101.20        102.90        34.50 o                         
  -2  -3   7        295.59        293.33        67.94 o                         
  -1  -3   7       2672.20       3114.50       379.25 o                         
   0  -3   7        640.11       2103.80       304.82 o                         
   1  -3   7        966.32        925.73       170.68 o                         
   2  -3   7        640.70       1068.29       202.57 o                         
   3  -3   7          2.37         -4.36        54.90 o                         
   4  -3   7         30.16         73.73        50.44 o                         
   5  -3   7          0.31         -3.51        13.01 o                         
   6  -3   7          0.00         44.50        61.85 o                         
  -6  -2   7         17.34         51.56        76.28 o                         
  -5  -2   7          0.41         15.16        33.03 o                         
  -4  -2   7          3.64        -32.22        67.80 o                         
  -3  -2   7         16.75         22.52         9.53 o                         
  -2  -2   7         65.30         55.68        37.53 o                         
  -1  -2   7         13.09        208.15        75.44 o                         
   0  -2   7        691.36        887.93       179.60 o                         
   1  -2   7         41.70        392.35       144.65 o                         
   2  -2   7          1.30         13.51        53.08 o                         
   3  -2   7        442.63        485.08       132.22 o                         
   4  -2   7        218.83        372.24       111.98 o                         
   5  -2   7          8.04        -23.86        29.73 o                         
   6  -2   7          8.84        115.61        97.63 o                         
  -6  -1   7          3.18         10.42        79.41 o                         
  -5  -1   7        137.75        169.41        82.92 o                         
  -4  -1   7        144.51        132.42        34.99 o                         
  -3  -1   7        342.04        273.89        68.01 o                         
  -2  -1   7       2485.59       2566.27       293.23 o                         
  -1  -1   7       3527.18       3237.65       290.94 o                         
   0  -1   7          9.39        -14.61        30.69 o                         
   1  -1   7       3755.46       3606.19       331.16 o                         
   2  -1   7        612.60        888.64       209.88 o                         
   3  -1   7          6.16        -24.19        40.64 o                         
   4  -1   7        168.65        261.19       101.22 o                         
   5  -1   7         18.53        -14.02        28.66 o                         
   6  -1   7          0.57        -49.86        82.30 o                         
  -6   0   7          0.06        -44.57        49.29 o                         
  -5   0   7          0.37        -33.39        53.62 o                         
  -4   0   7         36.77         57.02        32.85 o                         
  -3   0   7          1.47         43.56        48.74 o                         
  -2   0   7          7.74          1.04        27.32 o                         
  -1   0   7        231.06        194.87        48.59 o                         
   0   0   7        509.61        449.67       130.98 o                         
   1   0   7        673.82        663.33        96.13 o                         
   2   0   7       1811.58       1419.81       151.37 o                         
   3   0   7        636.29        611.23        97.82 o                         
   4   0   7         27.71         12.95        18.32 o                         
   5   0   7         78.24         63.19        28.31 o                         
   6   0   7         26.26         -1.12        20.30 o                         
  -6   1   7         39.90         44.61        64.51 o                         
  -5   1   7          5.14         94.58        69.78 o                         
  -4   1   7         42.72         20.26        53.41 o                         
  -3   1   7       1440.38       1733.66       231.81 o                         
  -2   1   7       4149.03       4015.45       325.13 o                         
  -1   1   7         88.69         80.88        18.71 o                         
   0   1   7       3299.73       3660.16       207.67 o                         
   1   1   7       2863.99       2545.61       186.67 o                         
   2   1   7         14.35        -18.88        20.49 o                         
   3   1   7         16.88        -15.70        29.50 o                         
   4   1   7          1.09         15.00         8.02 o                         
   5   1   7          0.95         21.90        18.27 o                         
   6   1   7          0.19         56.19        22.28 o                         
  -6   2   7          0.79          0.41        57.00 o                         
  -5   2   7         66.24         49.04        56.65 o                         
  -4   2   7          2.68         77.89        81.21 o                         
  -3   2   7        205.29        280.17        84.91 o                         
  -2   2   7        378.26        385.70       103.83 o                         
  -1   2   7        720.53        510.46       135.95 o                         
   0   2   7          1.00        -32.78        47.45 o                         
   1   2   7         36.04         59.16        23.87 o                         
   2   2   7       1250.09        952.32       175.35 o                         
   3   2   7         37.97        -13.92        28.78 o                         
   4   2   7        173.50        224.10        60.63 o                         
   5   2   7        244.25        469.46        71.95 o                         
   6   2   7         24.27         35.35        64.21 o                         
  -6   3   7         12.10         26.94        89.19 o                         
  -5   3   7          0.00        -57.60        57.60 o                         
  -4   3   7        383.90        455.32       150.69 o                         
  -3   3   7        988.92       1008.96        91.31 o                         
  -2   3   7        153.27        160.05        74.08 o                         
  -1   3   7       2184.62       2057.81       156.26 o                         
   0   3   7      11157.81      13571.81       453.40 o                         
   1   3   7         90.62         55.01        24.73 o                         
   2   3   7        159.62        189.13        80.72 o                         
   3   3   7       1122.74       1321.67       172.85 o                         
   4   3   7          7.44         -6.41        23.56 o                         
   5   3   7         19.67         16.06        17.60 o                         
   6   3   7          0.80         21.57        49.33 o                         
  -6   4   7          0.88        -47.37        55.29 o                         
  -5   4   7          1.75        -67.16        67.16 o                         
  -4   4   7          1.49        -19.79        28.61 o                         
  -3   4   7         51.44         15.54        30.61 o                         
  -2   4   7       1303.30       1347.41       175.22 o                         
  -1   4   7        665.75        645.69        87.47 o                         
   0   4   7         14.71         24.85        24.61 o                         
   1   4   7       1561.52       2624.42       240.48 o                         
   2   4   7        215.13        265.72       184.57 o                         
   3   4   7         75.16         90.49        49.82 o                         
   4   4   7        366.52        378.82        83.07 o                         
   5   4   7        143.62        154.24        37.47 o                         
   6   4   7          0.05         42.62        42.84 o                         
  -6   5   7          0.07         46.60        33.03 o                         
  -5   5   7         19.69         22.36        28.74 o                         
  -4   5   7        188.08        144.29        72.92 o                         
  -3   5   7         22.39         78.21        65.77 o                         
  -2   5   7        151.50        162.92        55.36 o                         
  -1   5   7       4987.67       5830.51       344.59 o                         
   0   5   7        245.72        578.53       109.14 o                         
   1   5   7          9.63         56.04        71.79 o                         
   2   5   7       1220.03       1202.65       101.82 o                         
   3   5   7        157.25        203.50        56.19 o                         
   4   5   7         66.22         50.71        21.57 o                         
   5   5   7          7.78         47.23        39.60 o                         
   6   5   7          4.95        134.21        75.92 o                         
  -6   6   7         16.82         14.07        55.04 o                         
  -5   6   7          1.61         57.28        68.30 o                         
  -4   6   7         50.17        -30.16        30.16 o                         
  -3   6   7         23.22         27.47        37.47 o                         
  -2   6   7        156.22        244.62        76.25 o                         
  -1   6   7        328.39        940.11       550.92 o                         
   0   6   7       2747.12       3167.88       202.46 o                         
   1   6   7       2275.19       2243.98       135.76 o                         
   2   6   7        449.96        436.08        63.29 o                         
   3   6   7        597.23        557.22        83.00 o                         
   4   6   7        765.37        780.67       113.05 o                         
   5   6   7          1.02         14.07        50.49 o                         
   6   6   7         43.17         32.04        28.40 o                         
  -5   7   7        110.65         69.60        66.26 o                         
  -4   7   7        136.39        196.97        54.81 o                         
  -3   7   7          5.18        -30.80        30.80 o                         
  -2   7   7        864.29        998.72       155.27 o                         
  -1   7   7       1417.03       1352.69       184.09 o                         
   0   7   7         15.98        242.31        80.92 o                         
   1   7   7       3004.21       3208.97       182.25 o                         
   2   7   7        942.48       1043.30        96.62 o                         
   3   7   7          0.06         -5.46        10.13 o                         
   4   7   7        270.71        209.95        55.68 o                         
   5   7   7          3.44        -10.53        10.53 o                         
   6   7   7          8.68         -3.85        16.75 o                         
  -5   8   7          0.09        -14.23        30.16 o                         
  -4   8   7         49.90         38.90        56.62 o                         
  -3   8   7        164.00        227.96        86.54 o                         
  -2   8   7         92.05        113.13        35.60 o                         
  -1   8   7        374.99        319.39        80.90 o                         
   0   8   7       1426.65       2584.24       470.39 o                         
   1   8   7         13.51         51.64        30.04 o                         
   2   8   7       1237.12       1273.57       117.15 o                         
   3   8   7        875.31       1020.17       153.81 o                         
   4   8   7         24.60         12.41        23.45 o                         
   5   8   7         63.20         42.83        44.06 o                         
   6   8   7         67.12        115.82        72.13 o                         
  -5   9   7         10.39         29.64        32.96 o                         
  -4   9   7         20.77        -13.57        17.18 o                         
  -3   9   7        124.36        209.16        61.37 o                         
  -2   9   7        638.18        692.35       127.97 o                         
  -1   9   7        120.30         50.71        37.03 o                         
   0   9   7        890.26        811.28       155.76 o                         
   1   9   7        265.80        178.32       104.88 o                         
   2   9   7          0.26         95.83        48.83 o                         
   3   9   7         35.92         12.29        59.34 o                         
   4   9   7          2.44        143.83        68.99 o                         
   5   9   7         16.99         56.59        49.96 o                         
   6   9   7          0.03         19.78        35.58 o                         
  -5  10   7          1.99         -0.64        21.11 o                         
  -4  10   7          9.17          4.16        29.91 o                         
  -3  10   7         13.76         18.37        16.19 o                         
  -2  10   7        124.95        182.04        54.12 o                         
  -1  10   7        457.81        416.27        45.51 o                         
   0  10   7         68.30         62.87        52.25 o                         
   1  10   7        122.16         94.72        23.92 o                         
   2  10   7        875.13        940.57       104.00 o                         
   3  10   7        261.58        269.85        79.27 o                         
   4  10   7         13.65          1.33        54.16 o                         
   5  10   7         91.77         70.63        55.51 o                         
   6  10   7          0.65         -8.31        34.05 o                         
  -4  11   7         32.43         67.18        39.98 o                         
  -3  11   7        167.88        176.05        64.45 o                         
  -2  11   7         83.28         32.07        36.58 o                         
  -1  11   7         76.77         60.18        60.53 o                         
   0  11   7        403.57        334.39       104.41 o                         
   1  11   7         70.80         40.71        29.52 o                         
   2  11   7         38.92         27.67        19.83 o                         
   3  11   7        144.18         99.61        51.55 o                         
   4  11   7         15.38         45.50        40.32 o                         
   5  11   7          0.04         37.22        31.62 o                         
  -4  12   7          6.53         59.29        67.08 o                         
  -3  12   7          0.52          2.47        27.84 o                         
  -2  12   7         35.53         79.70        54.00 o                         
  -1  12   7          1.15          3.73        17.44 o                         
   0  12   7         42.83         53.18        27.45 o                         
   1  12   7        575.52        530.41       118.35 o                         
   2  12   7        220.41        229.02        47.40 o                         
   3  12   7         33.90          8.62        14.00 o                         
   4  12   7        114.37        168.25        73.37 o                         
   5  12   7         44.15         32.52        43.12 o                         
  -4  13   7         10.18         22.04        42.47 o                         
  -3  13   7         15.10         27.57        53.41 o                         
  -2  13   7         29.26         55.70        41.23 o                         
  -1  13   7         74.15        120.78        62.17 o                         
   0  13   7          4.05        -14.18        30.58 o                         
   1  13   7         12.95         25.33        45.47 o                         
   2  13   7          0.98         49.01        27.25 o                         
   3  13   7         41.63        137.98        77.26 o                         
   4  13   7          2.31         30.17        37.48 o                         
   5  13   7          0.23        -12.56        24.74 o                         
  -3  14   7         15.93         46.48       134.17 o                         
  -2  14   7         16.16          2.98       135.91 o                         
  -1  14   7          8.61          3.01        37.31 o                         
   0  14   7        165.98        174.86        86.09 o                         
   1  14   7        211.16        326.27        98.36 o                         
   2  14   7          0.92         82.03        79.07 o                         
   3  14   7         41.27         58.67        93.20 o                         
   4  14   7         74.04         54.37        42.34 o                         
  -3  15   7          2.27         38.09        47.60 o                         
  -2  15   7         19.75         38.93       148.40 o                         
  -1  15   7         47.87         47.48        42.05 o                         
   0  15   7         50.82         38.04        35.35 o                         
   1  15   7          4.52        147.20        88.48 o                         
   2  15   7         21.41         61.81        56.44 o                         
   3  15   7          2.55         16.68        60.07 o                         
   4  15   7          3.47        -29.93        32.97 o                         
  -2  16   7          0.12        -23.21        51.28 o                         
  -1  16   7         17.24         44.93        48.98 o                         
   0  16   7         52.57         67.06        59.20 o                         
   1  16   7          0.16        118.96        84.02 o                         
   2  16   7         25.62         29.51        52.29 o                         
   3  16   7         44.25        147.60       131.35 o                         
  -1  17   7          0.09         42.93        57.66 o                         
   0  17   7          1.59         18.15        23.07 o                         
   1  17   7          3.86         17.43        43.38 o                         
   2  17   7          0.21        -17.66        62.20 o                         
   0 -12   8         22.05        101.49        69.76 o                         
  -2 -11   8         13.38         95.61        60.08 o                         
  -1 -11   8          5.39         -7.18        57.54 o                         
   0 -11   8          0.87         94.19        60.75 o                         
   1 -11   8         28.85         97.80        91.72 o                         
   2 -11   8          0.09         45.54        77.85 o                         
  -3 -10   8         72.35        126.23       114.99 o                         
  -2 -10   8         10.62         -7.03         7.03 o                         
  -1 -10   8        169.11        152.89        69.59 o                         
   0 -10   8        329.81        364.32       129.17 o                         
   1 -10   8          0.77          2.31        21.43 o                         
   2 -10   8         78.93         82.82        63.75 o                         
   3 -10   8         16.75          8.53        17.91 o                         
  -3  -9   8          6.66         -7.94       100.51 o                         
  -2  -9   8          0.18        -33.73        41.19 o                         
  -1  -9   8          2.88         11.29        52.48 o                         
   0  -9   8         14.59          0.09        16.38 o                         
   1  -9   8          4.57         -0.54         5.84 o                         
   2  -9   8          1.28          6.65        67.54 o                         
   3  -9   8          4.28        -11.08        15.88 o                         
  -4  -8   8         23.83        -23.77        65.38 o                         
  -3  -8   8         65.99          7.19        75.55 o                         
  -2  -8   8        157.15        175.03        93.85 o                         
  -1  -8   8        272.44        484.72       134.92 o                         
   0  -8   8         31.44         49.75        49.37 o                         
   1  -8   8        200.47        298.17       127.24 o                         
   2  -8   8        228.50        276.01       119.28 o                         
   3  -8   8          1.23         30.42        45.20 o                         
   4  -8   8          1.08        -42.78        42.78 o                         
  -4  -7   8          6.33         15.16        44.62 o                         
  -3  -7   8         79.55         29.79        42.21 o                         
  -2  -7   8          1.46        100.31        52.20 o                         
  -1  -7   8         10.12          1.80        20.15 o                         
   0  -7   8         51.67         17.98        18.24 o                         
   1  -7   8          7.89        -73.53        73.53 o                         
   2  -7   8         47.93         97.94        77.14 o                         
   3  -7   8         73.65        244.60       117.70 o                         
   4  -7   8         26.97         60.35        69.52 o                         
  -5  -6   8          5.66          9.48        75.97 o                         
  -4  -6   8          2.86        -16.20        16.20 o                         
  -3  -6   8        118.29         98.49        36.70 o                         
  -2  -6   8        717.02        797.56       192.01 o                         
  -1  -6   8        144.57         89.66        45.67 o                         
   0  -6   8        209.58        150.57       100.78 o                         
   1  -6   8        898.61       1389.52       281.97 o                         
   2  -6   8          2.95        -18.99        76.95 o                         
   3  -6   8          9.47        -39.62        39.62 o                         
   4  -6   8          9.07        -14.40        40.89 o                         
   5  -6   8         14.75         28.63        18.04 o                         
  -5  -5   8          3.53         -5.63         5.63 o                         
  -4  -5   8        110.15        126.97       162.35 o                         
  -3  -5   8          0.09         -0.91        17.96 o                         
  -2  -5   8          2.89         20.11        28.73 o                         
  -1  -5   8          8.63         51.58        26.99 o                         
   0  -5   8         37.86         78.67        66.81 o                         
   1  -5   8         69.73         70.27         9.18 o                         
   2  -5   8        178.32        194.43       121.21 o                         
   3  -5   8        253.81        295.02       123.53 o                         
   4  -5   8          8.55        -19.33        26.96 o                         
   5  -5   8         36.15        105.02        81.05 o                         
  -5  -4   8         22.71         89.37       126.95 o                         
  -4  -4   8         39.28         98.74       114.73 o                         
  -3  -4   8        117.30        128.23        30.59 o                         
  -2  -4   8        225.17        261.47        68.36 o                         
  -1  -4   8        195.07        121.26        77.25 o                         
   0  -4   8        860.67       1014.86       207.71 o                         
   1  -4   8        384.83        612.02       178.43 o                         
   2  -4   8         89.25        112.16        77.35 o                         
   3  -4   8         87.72         22.38        42.48 o                         
   4  -4   8         60.22         40.83        25.64 o                         
   5  -4   8          6.51         44.97        64.94 o                         
  -5  -3   8         66.53        112.14       142.36 o                         
  -4  -3   8         56.90         39.92        47.34 o                         
  -3  -3   8         10.04         -0.80        18.62 o                         
  -2  -3   8          6.06         84.35        60.80 o                         
  -1  -3   8        147.17        132.80        54.98 o                         
   0  -3   8          1.41        126.07        76.98 o                         
   1  -3   8         44.14         44.25        39.06 o                         
   2  -3   8        875.04       1513.15       245.83 o                         
   3  -3   8         42.08         85.88        59.80 o                         
   4  -3   8        136.44         81.97        48.80 o                         
   5  -3   8         43.59        101.86        64.47 o                         
  -5  -2   8          0.10         22.70        41.89 o                         
  -4  -2   8         56.27         13.95        46.31 o                         
  -3  -2   8        981.29        709.41       160.29 o                         
  -2  -2   8         16.21        -25.24        33.55 o                         
  -1  -2   8       3864.51       3802.77       447.93 o                         
   0  -2   8       3617.11       5353.45       442.18 o                         
   1  -2   8          0.74         76.27        78.73 o                         
   2  -2   8        126.31        130.57        84.37 o                         
   3  -2   8        653.17       1112.13       191.62 o                         
   4  -2   8         28.24        -47.93        50.94 o                         
   5  -2   8         20.06         -3.43        25.50 o                         
   6  -2   8          0.36         -1.19        74.50 o                         
  -6  -1   8          7.18         88.07        86.85 o                         
  -5  -1   8         12.52        -15.04        92.71 o                         
  -4  -1   8         18.90         25.27        37.64 o                         
  -3  -1   8         65.92        103.81        49.53 o                         
  -2  -1   8        248.43        108.33        38.45 o                         
  -1  -1   8          0.30        -14.25        76.51 o                         
   0  -1   8        277.26        321.68        82.67 o                         
   1  -1   8       3109.77       2883.33       313.35 o                         
   2  -1   8        608.28        578.02       154.87 o                         
   3  -1   8        281.94        263.54        92.37 o                         
   4  -1   8        273.13        333.83       105.21 o                         
   5  -1   8          7.28        -10.54        39.29 o                         
   6  -1   8          1.99         -3.58        92.92 o                         
  -6   0   8          0.50        -27.39        85.02 o                         
  -5   0   8         82.55         81.38        60.98 o                         
  -4   0   8        586.86        706.19       151.71 o                         
  -3   0   8        104.85         78.42        29.63 o                         
  -2   0   8        997.79        912.15       159.64 o                         
  -1   0   8       1317.08       1161.74       226.05 o                         
   0   0   8         12.05        770.75       186.46 o                         
   1   0   8         86.68        -33.48       109.12 o                         
   2   0   8       2017.53       2478.96       205.97 o                         
   3   0   8         64.82         29.81        28.17 o                         
   4   0   8          5.74         25.41        43.42 o                         
   5   0   8         24.63        -25.73        25.73 o                         
   6   0   8          2.28        -55.88        67.27 o                         
  -6   1   8          0.24        -11.39        29.78 o                         
  -5   1   8          1.37          8.01        51.09 o                         
  -4   1   8         87.80        178.36        96.28 o                         
  -3   1   8          8.22         66.70        51.97 o                         
  -2   1   8         11.39        571.27       322.81 o                         
  -1   1   8        278.39        309.31        55.37 o                         
   0   1   8       2663.90       2873.01       198.25 o                         
   1   1   8        572.87        574.62        99.90 o                         
   2   1   8        928.47       1109.92       134.82 o                         
   3   1   8        766.83        759.57       110.48 o                         
   4   1   8        299.72        265.86        68.96 o                         
   5   1   8          0.37          0.39        15.94 o                         
   6   1   8         30.07         66.11        31.98 o                         
  -6   2   8          3.13        180.92       199.85 o                         
  -5   2   8         62.98        176.43        85.03 o                         
  -4   2   8        118.61         69.65       126.81 o                         
  -3   2   8        365.02        294.71       105.04 o                         
  -2   2   8       6746.10       6105.33       415.69 o                         
  -1   2   8        977.33        855.79        73.20 o                         
   0   2   8        532.29        555.71        87.80 o                         
   1   2   8       3192.23       2668.83       202.63 o                         
   2   2   8       1334.97       1188.95       202.07 o                         
   3   2   8         55.64        -32.67        36.05 o                         
   4   2   8        119.89         97.82        38.53 o                         
   5   2   8         12.00         50.18         8.17 o                         
   6   2   8          0.09         71.31        50.08 o                         
  -6   3   8         18.22         45.86        43.87 o                         
  -5   3   8          0.57        -36.97        46.50 o                         
  -4   3   8          0.08        -30.29        76.28 o                         
  -3   3   8          0.12        209.50       120.10 o                         
  -2   3   8         26.35         54.10        45.70 o                         
  -1   3   8        413.90        487.10        75.10 o                         
   0   3   8       2893.17       3140.59       215.58 o                         
   1   3   8        285.64        282.87        79.84 o                         
   2   3   8       2604.44       2239.61       279.60 o                         
   3   3   8       1479.53       1500.26       198.91 o                         
   4   3   8          5.17        141.26        41.95 o                         
   5   3   8        132.54        217.50        54.69 o                         
   6   3   8         53.23        132.19        47.86 o                         
  -6   4   8         13.31         49.63        83.89 o                         
  -5   4   8         13.35          5.83        46.10 o                         
  -4   4   8         58.82        -19.12        40.16 o                         
  -3   4   8       1445.13       1595.45       109.65 o                         
  -2   4   8         55.09         40.71        17.14 o                         
  -1   4   8       1434.82       1639.28       133.54 o                         
   0   4   8        163.84        207.22        60.21 o                         
   1   4   8       1182.89       1182.70       140.82 o                         
   2   4   8       1129.50       1228.45       179.41 o                         
   3   4   8        518.38        631.79       124.98 o                         
   4   4   8          0.64         24.12        16.39 o                         
   5   4   8          0.84          3.38        19.66 o                         
   6   4   8          0.26         -3.27        16.15 o                         
  -6   5   8          1.62         65.26        40.61 o                         
  -5   5   8          2.06         -9.24         9.24 o                         
  -4   5   8         31.84        215.35       240.09 o                         
  -3   5   8         62.93         36.54        39.36 o                         
  -2   5   8        207.47        326.17       127.96 o                         
  -1   5   8        486.91        474.09        74.80 o                         
   0   5   8        126.46        191.05        58.48 o                         
   1   5   8       2555.05       3263.24       204.57 o                         
   2   5   8       1331.72       1113.87       119.29 o                         
   3   5   8         30.18          3.05        24.93 o                         
   4   5   8         24.55         57.44        30.65 o                         
   5   5   8        177.26        192.18        44.39 o                         
   6   5   8          0.14         16.91        58.46 o                         
  -5   6   8          1.89         25.85        33.95 o                         
  -4   6   8        218.04        287.82       103.01 o                         
  -3   6   8        573.40        559.29       129.56 o                         
  -2   6   8        155.68        164.80        66.71 o                         
  -1   6   8        415.97        541.15        89.95 o                         
   0   6   8        959.36       1268.50       134.42 o                         
   1   6   8        104.18        168.77        59.34 o                         
   2   6   8        187.36        161.81        42.10 o                         
   3   6   8          3.71          7.39        36.18 o                         
   4   6   8         46.98         17.66        54.92 o                         
   5   6   8          2.28        -20.04        47.78 o                         
   6   6   8          0.72         45.40        44.85 o                         
  -5   7   8          8.83         25.33        89.72 o                         
  -4   7   8         46.12        151.17       189.66 o                         
  -3   7   8        117.49         76.18       105.24 o                         
  -2   7   8        150.79        136.41        62.78 o                         
  -1   7   8        139.27         75.48       130.87 o                         
   0   7   8       1463.73       1797.07       210.59 o                         
   1   7   8       1453.05       1481.45       131.07 o                         
   2   7   8        536.09        567.01        75.18 o                         
   3   7   8        499.87        461.28        74.14 o                         
   4   7   8       1185.95       1297.44       148.51 o                         
   5   7   8         48.55         33.67        59.71 o                         
   6   7   8          1.86         31.89        34.42 o                         
  -5   8   8         14.35        137.83       100.72 o                         
  -4   8   8         74.89         62.90        93.33 o                         
  -3   8   8          1.13         21.63        50.57 o                         
  -2   8   8        481.33        509.58       195.01 o                         
  -1   8   8        377.75        297.36       142.75 o                         
   0   8   8       1745.73       2524.95       673.36 o                         
   1   8   8        205.72        159.82        54.30 o                         
   2   8   8        345.31        386.98        64.90 o                         
   3   8   8         19.85         32.45        43.77 o                         
   4   8   8         15.47         12.42        31.56 o                         
   5   8   8         17.44         11.69        25.42 o                         
   6   8   8         11.07         20.14        27.09 o                         
  -5   9   8          0.82         53.90        10.00 o                         
  -4   9   8          0.44         97.58        97.26 o                         
  -3   9   8          9.53        -20.60        51.48 o                         
  -2   9   8         85.50         78.82        56.17 o                         
  -1   9   8          8.37         58.96        54.32 o                         
   0   9   8        644.14        879.30       242.68 o                         
   1   9   8         33.38         60.80        38.58 o                         
   2   9   8         28.79          6.42        26.00 o                         
   3   9   8        290.76        355.54        93.03 o                         
   4   9   8         55.86         97.56        40.85 o                         
   5   9   8         26.37         41.44        40.69 o                         
   6   9   8          4.59         20.90        39.45 o                         
  -5  10   8          5.06         -9.65        71.01 o                         
  -4  10   8         56.04         99.30        47.29 o                         
  -3  10   8          3.00         34.60        32.53 o                         
  -2  10   8        325.96        297.03        60.65 o                         
  -1  10   8        434.56        385.08       107.28 o                         
   0  10   8         26.11        -23.54        23.54 o                         
   1  10   8        167.31        167.69        71.97 o                         
   2  10   8         54.08         16.49        30.28 o                         
   3  10   8         28.34         13.88        27.94 o                         
   4  10   8          0.03         -2.40        29.83 o                         
   5  10   8         15.27         41.73        39.68 o                         
  -4  11   8          1.69         17.86        25.02 o                         
  -3  11   8          0.74         18.87        29.12 o                         
  -2  11   8          8.51        -19.54        34.26 o                         
  -1  11   8        336.85        324.47       111.33 o                         
   0  11   8        498.25        648.50       156.65 o                         
   1  11   8         46.09         51.12        18.57 o                         
   2  11   8        447.85        429.60        75.34 o                         
   3  11   8        360.12        393.53       101.52 o                         
   4  11   8          3.65         35.98        33.89 o                         
   5  11   8          8.37         34.23        64.14 o                         
  -4  12   8          3.39         -9.33        22.94 o                         
  -3  12   8         68.81         79.66        67.06 o                         
  -2  12   8         90.06        118.14       111.46 o                         
  -1  12   8         59.31        182.11        73.74 o                         
   0  12   8        225.11        238.71        90.64 o                         
   1  12   8         78.82         87.04        43.86 o                         
   2  12   8          0.10         18.49        26.60 o                         
   3  12   8         12.77         40.97        50.67 o                         
   4  12   8          0.06          7.73        27.86 o                         
   5  12   8          6.88         94.71        54.19 o                         
  -4  13   8          0.31        -15.93       106.76 o                         
  -3  13   8          1.27         77.21        59.23 o                         
  -2  13   8         31.22         47.25        70.82 o                         
  -1  13   8        137.26        133.71       104.34 o                         
   0  13   8          8.41          9.81        38.92 o                         
   1  13   8         23.46          2.49        45.07 o                         
   2  13   8        195.26        111.55        55.78 o                         
   3  13   8         11.62         17.97        28.20 o                         
   4  13   8          3.82         24.75        29.20 o                         
   5  13   8          6.17          2.51        20.59 o                         
  -3  14   8         43.34        145.12        76.99 o                         
  -2  14   8         17.66         64.03        54.66 o                         
  -1  14   8        176.70        220.62        94.78 o                         
   0  14   8         69.87         38.80        56.93 o                         
   1  14   8          6.51         12.20        46.44 o                         
   2  14   8          2.98         11.70        31.39 o                         
   3  14   8          0.87         83.39        79.33 o                         
   4  14   8          2.17         26.27        36.78 o                         
  -3  15   8          0.13         52.82        57.62 o                         
  -2  15   8         22.28        211.08        95.30 o                         
  -1  15   8          8.78         17.45       231.37 o                         
   0  15   8          1.22        -27.30        27.30 o                         
   1  15   8        221.18        346.48        81.34 o                         
   2  15   8         63.22        119.16        63.69 o                         
   3  15   8          2.48        -45.62        58.74 o                         
   4  15   8         15.07         39.61        12.93 o                         
  -2  16   8          3.76         68.75        96.75 o                         
  -1  16   8          6.06         35.87        63.21 o                         
   0  16   8          0.16         84.76        20.51 o                         
   1  16   8         16.18        -10.21        61.82 o                         
   2  16   8          0.40          9.17        38.29 o                         
   3  16   8          1.64          5.60        12.31 o                         
  -1  17   8          1.75        -10.04        96.69 o                         
   0  17   8         26.98          0.73       110.25 o                         
   1  17   8         10.73         30.38       102.39 o                         
   2  17   8          0.29         12.00        36.43 o                         
  -1 -11   9         30.23        -30.89        30.89 o                         
   0 -11   9         16.99        147.11        95.80 o                         
   1 -11   9         75.97        160.99       104.61 o                         
  -2 -10   9          5.45         69.15        67.10 o                         
  -1 -10   9          0.22        -71.71        71.71 o                         
   0 -10   9          0.00         81.89       119.33 o                         
   1 -10   9         19.41          4.49        24.10 o                         
   2 -10   9         65.93        124.20        79.52 o                         
  -3  -9   9         49.63        140.56        69.37 o                         
  -2  -9   9         68.61        111.02        68.46 o                         
  -1  -9   9         36.58         34.43        39.29 o                         
   0  -9   9        128.34        336.41       130.67 o                         
   1  -9   9         33.69          1.81        44.23 o                         
   2  -9   9         11.80         35.53        52.51 o                         
   3  -9   9         41.71          3.98        34.87 o                         
  -4  -8   9          0.08         26.35        71.15 o                         
  -3  -8   9          2.58        -29.02       148.78 o                         
  -2  -8   9          4.85         49.69        67.98 o                         
  -1  -8   9         21.41         29.15        19.25 o                         
   0  -8   9         24.56        113.13        78.34 o                         
   1  -8   9         30.63         36.09        66.10 o                         
   2  -8   9         27.04         13.64        31.47 o                         
   3  -8   9          0.27        -42.23        51.89 o                         
  -4  -7   9        107.16         37.24        90.47 o                         
  -3  -7   9         94.01        112.21        83.95 o                         
  -2  -7   9          4.53         66.83        57.03 o                         
  -1  -7   9        525.66        480.26       148.61 o                         
   0  -7   9        612.26        515.89       158.52 o                         
   1  -7   9         24.61        -46.11        61.54 o                         
   2  -7   9         88.77        207.36       103.40 o                         
   3  -7   9         45.53        109.67        83.93 o                         
   4  -7   9          1.37          3.51        21.25 o                         
  -4  -6   9         21.32         83.02       109.43 o                         
  -3  -6   9         24.41         20.80        43.91 o                         
  -2  -6   9          7.56        -40.51        48.37 o                         
  -1  -6   9          0.25        107.28        71.14 o                         
   0  -6   9         68.07         96.73        54.54 o                         
   1  -6   9         53.03        150.03        94.52 o                         
   2  -6   9         92.69        148.47        96.13 o                         
   3  -6   9        307.79        438.91       127.87 o                         
   4  -6   9         69.25        110.60        76.59 o                         
  -5  -5   9         44.02         60.72        66.22 o                         
  -4  -5   9         72.81        103.23       126.65 o                         
  -3  -5   9          0.25         25.24         9.75 o                         
  -2  -5   9       1777.71       1813.97       245.80 o                         
  -1  -5   9        491.05        451.07       136.96 o                         
   0  -5   9          0.46         48.72        56.56 o                         
   1  -5   9        195.50        197.22        92.87 o                         
   2  -5   9        274.00        590.56       174.28 o                         
   3  -5   9         16.27        -34.37        54.23 o                         
   4  -5   9         10.16         42.98        61.31 o                         
   5  -5   9          2.76        -12.09        36.81 o                         
  -5  -4   9          0.72         45.88       141.63 o                         
  -4  -4   9          0.37          7.99        77.46 o                         
  -3  -4   9         31.20         -8.74        28.41 o                         
  -2  -4   9         30.72         15.88        15.59 o                         
  -1  -4   9          1.21        -72.19        72.19 o                         
   0  -4   9         74.96        212.31       103.55 o                         
   1  -4   9          2.21        -63.39        63.39 o                         
   2  -4   9         13.99         13.80        34.69 o                         
   3  -4   9         14.32         52.56        39.32 o                         
   4  -4   9          0.58          7.63        48.99 o                         
   5  -4   9         10.71         88.40        71.30 o                         
  -5  -3   9         52.07         57.15        50.48 o                         
  -4  -3   9          1.19         50.07        37.72 o                         
  -3  -3   9        487.33        444.41        80.54 o                         
  -2  -3   9         83.96        125.48        55.07 o                         
  -1  -3   9        317.86        186.44        60.29 o                         
   0  -3   9        577.14        703.86       165.67 o                         
   1  -3   9       1224.07       1394.69       243.89 o                         
   2  -3   9        165.01        127.15        86.36 o                         
   3  -3   9         20.56          0.43        37.78 o                         
   4  -3   9         40.55         27.80        53.80 o                         
   5  -3   9          3.70         90.90        65.21 o                         
  -5  -2   9          4.24        -18.77        56.68 o                         
  -4  -2   9          7.15         73.32        66.15 o                         
  -3  -2   9         17.38         14.16        39.62 o                         
  -2  -2   9          2.49        333.37       391.05 o                         
  -1  -2   9        689.00        656.65       140.51 o                         
   0  -2   9        145.47        352.91       167.54 o                         
   1  -2   9         99.57        -63.90        72.79 o                         
   2  -2   9        795.41       1183.63       221.58 o                         
   3  -2   9        316.26        646.94       163.13 o                         
   4  -2   9          2.69         30.42        28.25 o                         
   5  -2   9         59.99        100.13        82.20 o                         
  -5  -1   9          3.08        -10.16        31.40 o                         
  -4  -1   9        131.45        105.24        97.99 o                         
  -3  -1   9        901.73       1157.11       131.45 o                         
  -2  -1   9        308.45        262.87        63.42 o                         
  -1  -1   9        327.10        322.28        71.00 o                         
   0  -1   9       1279.93       1838.40       186.70 o                         
   1  -1   9       1497.78       1641.99       243.61 o                         
   2  -1   9          7.21        105.77        83.21 o                         
   3  -1   9        481.70        388.58       119.71 o                         
   4  -1   9          6.31          7.20        35.54 o                         
   5  -1   9          6.71         -9.56        13.89 o                         
   6  -1   9          0.67        -40.64       162.18 o                         
  -5   0   9          2.79         -5.42        26.52 o                         
  -4   0   9          3.13         -0.52        19.93 o                         
  -3   0   9         28.00        -13.52        30.17 o                         
  -2   0   9         31.70         15.31        62.83 o                         
  -1   0   9          5.85          6.90        36.56 o                         
   0   0   9        193.20       1192.59       148.83 o                         
   1   0   9        383.65        345.91       103.96 o                         
   2   0   9        640.17        881.45       240.95 o                         
   3   0   9          1.73         40.40        41.00 o                         
   4   0   9        124.55        163.63        56.87 o                         
   5   0   9        100.15        174.01        68.71 o                         
   6   0   9          4.19         -3.47        70.97 o                         
  -6   1   9         13.80        -14.60        73.07 o                         
  -5   1   9          0.46        -30.79        51.68 o                         
  -4   1   9        232.39        343.01       120.49 o                         
  -3   1   9         22.49         27.27        59.99 o                         
  -2   1   9        187.52        179.66        76.92 o                         
  -1   1   9        962.14        745.38       187.47 o                         
   0   1   9       3928.69       4927.40       277.82 o                         
   1   1   9        211.74        194.37        96.37 o                         
   2   1   9        293.60        236.53        76.62 o                         
   3   1   9        244.66        198.28        61.54 o                         
   4   1   9         17.24        -14.12        29.74 o                         
   5   1   9          4.58         -1.56        38.53 o                         
   6   1   9          3.23        -13.81        24.72 o                         
  -6   2   9          2.86         15.18        63.97 o                         
  -5   2   9          1.04         35.28        60.56 o                         
  -4   2   9         17.53         14.36        36.85 o                         
  -3   2   9         17.20          0.27        15.43 o                         
  -2   2   9        919.02       1206.84       192.37 o                         
  -1   2   9        573.47        842.13       261.25 o                         
   0   2   9        943.22       1124.69       133.98 o                         
   1   2   9       2070.94       1968.56       184.88 o                         
   2   2   9        236.36       1709.79       253.68 o                         
   3   2   9        226.10        124.66        48.12 o                         
   4   2   9        683.37        679.34       107.71 o                         
   5   2   9         22.56         23.63        19.37 o                         
   6   2   9          0.47        -10.93        22.65 o                         
  -6   3   9          0.63         -4.99       112.12 o                         
  -5   3   9         70.74         98.60        47.56 o                         
  -4   3   9        124.63        134.76        80.76 o                         
  -3   3   9         53.70         84.42        62.12 o                         
  -2   3   9       1247.97       1853.03       235.75 o                         
  -1   3   9       2719.46       2668.47       407.02 o                         
   0   3   9        686.71        675.52       106.37 o                         
   1   3   9       1328.27       1217.37       143.70 o                         
   2   3   9       1465.36       1249.26       221.79 o                         
   3   3   9         26.71         -6.88        58.89 o                         
   4   3   9         12.35         19.50        20.74 o                         
   5   3   9          0.63         -1.26        23.08 o                         
   6   3   9          1.24        -51.53        51.53 o                         
  -6   4   9          1.74         22.99        31.40 o                         
  -5   4   9          1.10        -17.06        77.05 o                         
  -4   4   9          7.33         31.10       108.62 o                         
  -3   4   9          1.88        -28.09        56.14 o                         
  -2   4   9        642.92        633.71       140.08 o                         
  -1   4   9         70.72        396.61       176.19 o                         
   0   4   9        969.25       1031.73       137.69 o                         
   1   4   9         22.77        103.51        61.88 o                         
   2   4   9        120.21        134.92        60.68 o                         
   3   4   9       1045.91       1041.92       361.51 o                         
   4   4   9        169.73        215.44        51.91 o                         
   5   4   9          9.10         18.54        11.42 o                         
   6   4   9         36.00         82.14        46.08 o                         
  -5   5   9         98.55        100.89        70.24 o                         
  -4   5   9         16.57         18.00        53.91 o                         
  -3   5   9          4.59         91.12       126.90 o                         
  -2   5   9        975.74        862.66       109.22 o                         
  -1   5   9       1372.43       1354.55       141.25 o                         
   0   5   9        628.99        738.87       119.20 o                         
   1   5   9        819.84        861.34       104.61 o                         
   2   5   9          1.58         32.68        70.56 o                         
   3   5   9         58.75         95.53        47.09 o                         
   4   5   9         20.27        -26.20        30.85 o                         
   5   5   9         22.09         44.65        17.54 o                         
   6   5   9          0.06         17.98        30.07 o                         
  -5   6   9          2.25          3.99        40.11 o                         
  -4   6   9          1.75         -8.76        35.79 o                         
  -3   6   9         57.22        -14.37        35.96 o                         
  -2   6   9         75.29         35.50        41.90 o                         
  -1   6   9        583.63        616.06        69.29 o                         
   0   6   9        120.91        441.80       104.04 o                         
   1   6   9        160.53        120.49        46.18 o                         
   2   6   9       3279.91       3016.26       175.05 o                         
   3   6   9        353.26        334.30        75.41 o                         
   4   6   9          1.83         33.94        35.39 o                         
   5   6   9        102.50         94.72        28.19 o                         
   6   6   9         35.27        105.16        57.41 o                         
  -5   7   9          0.92         73.07        71.41 o                         
  -4   7   9         61.90         68.61        57.96 o                         
  -3   7   9        727.78       1017.84       332.81 o                         
  -2   7   9        634.22        516.06       118.82 o                         
  -1   7   9        350.59        286.80        45.28 o                         
   0   7   9       1911.14       2581.91       253.44 o                         
   1   7   9        172.23        101.99        30.96 o                         
   2   7   9         62.02         56.10        25.17 o                         
   3   7   9          5.10          3.22        17.60 o                         
   4   7   9         75.75         97.61        40.96 o                         
   5   7   9          0.07         38.32        31.88 o                         
   6   7   9          1.25         17.31        40.79 o                         
  -5   8   9          2.96          9.69        29.43 o                         
  -4   8   9          0.37          6.18        32.25 o                         
  -3   8   9         73.08         84.52       120.23 o                         
  -2   8   9         47.82        141.48       139.66 o                         
  -1   8   9        280.14        264.59       133.27 o                         
   0   8   9        180.23        247.79        93.72 o                         
   1   8   9        805.24        750.23        89.04 o                         
   2   8   9        362.96        344.37        59.71 o                         
   3   8   9         61.00         40.43        27.84 o                         
   4   8   9        113.17        121.86        62.88 o                         
   5   8   9         71.75         53.24        42.17 o                         
   6   8   9          0.50        112.41        56.55 o                         
  -5   9   9          3.15        -70.67       146.61 o                         
  -4   9   9         54.64        515.38       291.20 o                         
  -3   9   9         24.12        102.35       135.25 o                         
  -2   9   9         44.23         99.51       125.78 o                         
  -1   9   9        423.43        329.45       167.57 o                         
   0   9   9        391.86        431.24       107.29 o                         
   1   9   9         38.25         39.17        43.37 o                         
   2   9   9        147.37        185.94        66.03 o                         
   3   9   9         23.84        -17.46        32.58 o                         
   4   9   9         20.91        -18.69        18.69 o                         
   5   9   9          0.10         12.13        22.69 o                         
   6   9   9          2.07         42.80        44.77 o                         
  -5  10   9          0.00         59.92       100.50 o                         
  -4  10   9          3.48       -121.85       144.03 o                         
  -3  10   9          0.45        -46.73        67.58 o                         
  -2  10   9        137.34        172.52        64.80 o                         
  -1  10   9          7.45          2.70        84.23 o                         
   0  10   9        151.07        161.89        83.82 o                         
   1  10   9       1148.82       1108.38       165.81 o                         
   2  10   9        268.60        245.19        70.93 o                         
   3  10   9         60.13         44.52        35.40 o                         
   4  10   9        217.18        175.02        74.06 o                         
   5  10   9         39.36        102.32        57.66 o                         
  -4  11   9         16.07         32.79        68.26 o                         
  -3  11   9         35.46        -25.58        47.65 o                         
  -2  11   9        221.65        208.27       103.12 o                         
  -1  11   9        150.63         99.62        56.27 o                         
   0  11   9         26.88         54.65       105.63 o                         
   1  11   9         89.10         76.79        72.25 o                         
   2  11   9         24.21         38.62        28.00 o                         
   3  11   9         15.09         23.16        27.45 o                         
   4  11   9          4.45         -6.18        33.78 o                         
   5  11   9          3.44         -6.55        52.14 o                         
  -4  12   9          8.47        -67.89        67.89 o                         
  -3  12   9         35.70         45.55        20.64 o                         
  -2  12   9          6.30         47.76        91.35 o                         
  -1  12   9          0.77         34.74        62.75 o                         
   0  12   9        739.72        933.47       239.41 o                         
   1  12   9        169.98        138.55        69.98 o                         
   2  12   9         35.98          0.93        34.17 o                         
   3  12   9        170.25        226.80        73.95 o                         
   4  12   9         54.28        114.29        61.32 o                         
   5  12   9          2.65        -18.37        25.93 o                         
  -4  13   9          3.91         29.58        49.72 o                         
  -3  13   9          2.74         94.56        76.39 o                         
  -2  13   9         30.58         17.09        66.93 o                         
  -1  13   9         66.87         81.25        54.10 o                         
   0  13   9          4.11         17.16        20.35 o                         
   1  13   9         54.46        109.14        53.21 o                         
   2  13   9          8.89         22.10        68.52 o                         
   3  13   9          1.03          3.44        34.23 o                         
   4  13   9          0.13        -22.56        44.73 o                         
   5  13   9          1.52          2.61        19.94 o                         
  -3  14   9          3.95        -50.02        99.19 o                         
  -2  14   9         19.94         -3.31        32.60 o                         
  -1  14   9        146.77        287.01       116.68 o                         
   0  14   9         76.54        185.42        79.81 o                         
   1  14   9          0.15         28.67        79.15 o                         
   2  14   9        129.87        107.31        50.11 o                         
   3  14   9         99.27        237.02       150.50 o                         
   4  14   9          7.14         -3.67         3.67 o                         
  -3  15   9         20.09         10.41        24.79 o                         
  -2  15   9         31.95          1.31        65.97 o                         
  -1  15   9         13.06         21.97        65.03 o                         
   0  15   9         23.63         62.93        37.53 o                         
   1  15   9          3.86          0.89        56.36 o                         
   2  15   9         10.28         40.79        75.74 o                         
   3  15   9          7.79         71.39        96.95 o                         
   4  15   9          4.99       -106.42       135.24 o                         
  -2  16   9          0.30         11.44        63.09 o                         
  -1  16   9         10.57         41.91        42.51 o                         
   0  16   9          0.12         38.13        33.22 o                         
   1  16   9         64.18         68.90       103.15 o                         
   2  16   9         49.53         94.56        84.66 o                         
   3  16   9          1.99         47.19        76.41 o                         
  -1  17   9          1.98        -81.05        81.05 o                         
   0  17   9          0.81         33.05        47.68 o                         
   1  17   9          9.73          1.06        29.34 o                         
   2  17   9          1.10         -3.88        55.77 o                         
  -1 -10  10          7.48        154.70       108.74 o                         
   0 -10  10        132.97        138.83        72.69 o                         
   1 -10  10          6.03        -47.11        75.53 o                         
  -2  -9  10          3.21        -42.03        52.62 o                         
  -1  -9  10          5.58        -12.89        63.28 o                         
   0  -9  10         37.47        -39.65        81.19 o                         
   1  -9  10          0.84        -17.00        41.81 o                         
   2  -9  10         27.42         38.30        47.92 o                         
  -3  -8  10         69.40         97.84        90.69 o                         
  -2  -8  10         47.98         96.92        75.54 o                         
  -1  -8  10          1.29         -4.59        30.06 o                         
   0  -8  10          4.13         51.84        70.79 o                         
   1  -8  10        150.67        139.23        97.32 o                         
   2  -8  10         20.37         -5.07        23.77 o                         
   3  -8  10          1.84         36.71        22.90 o                         
  -4  -7  10          4.97        -31.97       124.45 o                         
  -3  -7  10          0.09          5.90        39.31 o                         
  -2  -7  10         10.45         55.38        22.17 o                         
  -1  -7  10          5.27        -14.39        28.15 o                         
   0  -7  10          6.64        -49.38        75.55 o                         
   1  -7  10         37.76        158.91       102.11 o                         
   2  -7  10        101.38        133.57        83.30 o                         
   3  -7  10          2.18         39.70        68.30 o                         
   4  -7  10          0.95        -21.13        25.17 o                         
  -4  -6  10         34.38        -12.35        12.35 o                         
  -3  -6  10        137.49         88.38        55.25 o                         
  -2  -6  10         51.88        126.20        70.14 o                         
  -1  -6  10        159.41        152.09        80.76 o                         
   0  -6  10        400.47        327.56       132.79 o                         
   1  -6  10         85.77         56.52        18.45 o                         
   2  -6  10          3.10        123.04        80.13 o                         
   3  -6  10        189.63        401.64       138.11 o                         
   4  -6  10          5.33         35.01        38.52 o                         
  -4  -5  10         15.24         80.92       100.14 o                         
  -3  -5  10          0.35        -16.51        16.51 o                         
  -2  -5  10          1.78         94.87        70.20 o                         
  -1  -5  10          0.07        -61.57        61.57 o                         
   0  -5  10         94.75        -90.50        90.50 o                         
   1  -5  10        413.31        378.49       128.06 o                         
   2  -5  10         25.20        -78.47        78.47 o                         
   3  -5  10          3.09         78.85        52.65 o                         
   4  -5  10         35.70        125.79        86.24 o                         
  -5  -4  10          0.64       -104.18       104.18 o                         
  -4  -4  10         91.37         48.27        23.84 o                         
  -3  -4  10         24.25         11.32        30.61 o                         
  -2  -4  10        170.56        233.75        69.46 o                         
  -1  -4  10        594.74        611.30       162.97 o                         
   0  -4  10        417.08        621.66       158.53 o                         
   1  -4  10         41.71         40.02        52.99 o                         
   2  -4  10        843.32       1264.11       249.72 o                         
   3  -4  10          4.91          2.87        40.57 o                         
   4  -4  10          3.07         99.23        73.07 o                         
   5  -4  10         11.87          6.43        35.57 o                         
  -5  -3  10          4.16         35.73        55.82 o                         
  -4  -3  10         15.66        -15.92        37.04 o                         
  -3  -3  10         11.90         29.00        49.81 o                         
  -2  -3  10        143.77        179.44        60.99 o                         
  -1  -3  10         17.47         -3.73        49.68 o                         
   0  -3  10        395.81        374.18       130.69 o                         
   1  -3  10        314.22        267.10       119.07 o                         
   2  -3  10         16.86         -9.66         9.66 o                         
   3  -3  10         58.63         66.90        68.67 o                         
   4  -3  10        241.88        322.56       111.96 o                         
   5  -3  10          0.17         38.84        27.25 o                         
  -5  -2  10         39.01        141.36       123.56 o                         
  -4  -2  10         39.33         72.74        53.37 o                         
  -3  -2  10         23.27          0.68        32.02 o                         
  -2  -2  10        779.43        633.69       114.75 o                         
  -1  -2  10        476.49        403.02        90.27 o                         
   0  -2  10         11.81        106.63        93.92 o                         
   1  -2  10        350.47        427.49       139.06 o                         
   2  -2  10         20.26        109.96        60.70 o                         
   3  -2  10          1.32        162.97        80.44 o                         
   4  -2  10          0.15        -15.87        23.11 o                         
   5  -2  10         19.19         -8.24        39.42 o                         
  -5  -1  10          1.51         29.15        56.92 o                         
  -4  -1  10         49.59         65.50        61.00 o                         
  -3  -1  10          2.96        -15.33        18.27 o                         
  -2  -1  10        168.08        224.55        68.61 o                         
  -1  -1  10        166.00        117.41        44.17 o                         
   0  -1  10        561.50        891.98       132.52 o                         
   1  -1  10        123.77        208.13       103.92 o                         
   2  -1  10        581.47        721.95       181.38 o                         
   3  -1  10        780.95        846.02       208.45 o                         
   4  -1  10         70.37         51.79        47.66 o                         
   5  -1  10         17.10         45.75        45.15 o                         
  -5   0  10         26.59         87.89        85.37 o                         
  -4   0  10          0.22        -11.69        71.15 o                         
  -3   0  10        185.82        197.75        65.37 o                         
  -2   0  10        649.51        770.90       136.13 o                         
  -1   0  10        160.92        288.31        77.13 o                         
   0   0  10        405.20        409.44        95.47 o                         
   1   0  10       1016.28       1082.44       202.86 o                         
   2   0  10         83.74        216.77       102.82 o                         
   3   0  10          0.46         64.85        32.56 o                         
   4   0  10         26.69         40.59        37.59 o                         
   5   0  10          1.98         54.82        51.81 o                         
   6   0  10          0.94        -22.74        67.38 o                         
  -5   1  10          3.02         83.39        60.47 o                         
  -4   1  10         82.33         78.85        73.09 o                         
  -3   1  10          0.72         83.08        77.55 o                         
  -2   1  10          2.82         31.05        51.99 o                         
  -1   1  10        932.78       1344.25       256.23 o                         
   0   1  10        192.81       1034.10       210.39 o                         
   1   1  10         42.74         29.28        35.08 o                         
   2   1  10       1306.98       1121.96       153.08 o                         
   3   1  10        405.44        528.35        99.55 o                         
   4   1  10        170.14        142.20        46.37 o                         
   5   1  10        105.80        131.73        41.94 o                         
   6   1  10         19.18         61.82        27.57 o                         
  -5   2  10          3.87         55.46        55.49 o                         
  -4   2  10         16.94          4.85        45.50 o                         
  -3   2  10        267.28        337.73       132.60 o                         
  -2   2  10        288.12        458.92       134.59 o                         
  -1   2  10       1139.22       1327.76       253.16 o                         
   0   2  10       1225.63       1638.85       165.82 o                         
   1   2  10          4.41        222.61        68.36 o                         
   2   2  10         18.00        301.31       122.65 o                         
   3   2  10         16.80         31.91        41.01 o                         
   4   2  10         45.03         19.80        27.36 o                         
   5   2  10          5.00         17.31        25.66 o                         
   6   2  10          1.93          3.26        21.22 o                         
  -5   3  10          9.36         71.17        61.75 o                         
  -4   3  10         14.10        -15.92        57.87 o                         
  -3   3  10         53.23        227.91       113.11 o                         
  -2   3  10        111.13        191.79        97.98 o                         
  -1   3  10         77.60         44.05        25.32 o                         
   0   3  10        240.95        530.11        93.29 o                         
   1   3  10       2469.88       2246.63       200.49 o                         
   2   3  10        934.37       1140.35       221.54 o                         
   3   3  10         76.49        117.15        70.92 o                         
   4   3  10        299.58        271.32        95.78 o                         
   5   3  10         23.03         33.03        27.10 o                         
   6   3  10          1.30         73.70        49.01 o                         
  -5   4  10         13.73        -46.42        47.41 o                         
  -4   4  10        209.08        266.47       107.41 o                         
  -3   4  10        896.05        890.16       173.45 o                         
  -2   4  10          2.50         38.70        43.68 o                         
  -1   4  10        130.75        318.79       224.45 o                         
   0   4  10        822.74       1112.40       151.73 o                         
   1   4  10         89.60        349.27       105.03 o                         
   2   4  10         28.96        277.30        77.98 o                         
   3   4  10        114.96        159.56        98.52 o                         
   4   4  10          2.15         -2.46        19.83 o                         
   5   4  10          3.31         17.17        29.74 o                         
   6   4  10          8.44          7.41        31.87 o                         
  -5   5  10          7.96         29.44        36.93 o                         
  -4   5  10         11.42         25.20       183.96 o                         
  -3   5  10         23.63         59.26        76.25 o                         
  -2   5  10        113.17         93.80        93.29 o                         
  -1   5  10        223.37        236.05       105.88 o                         
   0   5  10       1420.19       1529.51       171.55 o                         
   1   5  10       1675.93       1513.70       169.57 o                         
   2   5  10        278.66        351.03        84.38 o                         
   3   5  10        498.82        542.41       123.43 o                         
   4   5  10        265.27        410.07        98.81 o                         
   5   5  10         18.56         17.77        61.22 o                         
   6   5  10         12.87         31.34        39.91 o                         
  -5   6  10          9.17         52.82        57.04 o                         
  -4   6  10        135.55        168.49        81.65 o                         
  -3   6  10         11.13         53.25        57.84 o                         
  -2   6  10       1315.36       1173.73        83.28 o                         
  -1   6  10       1196.36       1147.30        97.65 o                         
   0   6  10         33.62        322.01       139.25 o                         
   1   6  10        133.68        191.13        60.67 o                         
   2   6  10        676.30        767.49       108.75 o                         
   3   6  10         56.80         21.38        42.03 o                         
   4   6  10         21.25         19.37        34.97 o                         
   5   6  10         17.02          4.91        13.71 o                         
   6   6  10          7.70         49.91        33.69 o                         
  -5   7  10          7.07        -41.16        47.15 o                         
  -4   7  10          3.70          8.75        67.95 o                         
  -3   7  10         20.65        -24.60        24.60 o                         
  -2   7  10         76.72         33.03        30.21 o                         
  -1   7  10        447.13        356.34        52.07 o                         
   0   7  10       1399.19       1579.09       158.91 o                         
   1   7  10         97.69         84.92        31.53 o                         
   2   7  10       1220.68       1091.51       106.40 o                         
   3   7  10        557.04        466.71        90.39 o                         
   4   7  10         10.74         29.82        20.10 o                         
   5   7  10          7.10        -29.38        39.24 o                         
   6   7  10         16.97         39.48        43.00 o                         
  -5   8  10          7.83         -0.33        38.55 o                         
  -4   8  10         24.24        103.77        87.73 o                         
  -3   8  10        462.33        545.44       150.51 o                         
  -2   8  10        517.71        561.54       147.30 o                         
  -1   8  10         24.16         18.85        16.97 o                         
   0   8  10        131.25        106.28        41.02 o                         
   1   8  10        137.40        140.66        24.98 o                         
   2   8  10         12.20         17.11        32.92 o                         
   3   8  10        216.79        205.62        64.77 o                         
   4   8  10          4.21         20.24        34.43 o                         
   5   8  10          1.62         -8.40        30.80 o                         
   6   8  10          1.89         66.68        67.40 o                         
  -5   9  10          0.91        133.55       139.58 o                         
  -4   9  10          8.83        -49.06        67.06 o                         
  -3   9  10        102.29         17.50        69.20 o                         
  -2   9  10          6.32         89.72       118.80 o                         
  -1   9  10        542.79        413.93       115.90 o                         
   0   9  10        276.10        419.88        98.78 o                         
   1   9  10         64.47         46.56        36.44 o                         
   2   9  10        749.73        713.71        91.66 o                         
   3   9  10        202.93        183.52        60.17 o                         
   4   9  10         36.45          2.58        27.71 o                         
   5   9  10         47.00         46.14        39.09 o                         
  -4  10  10         19.62         27.53        86.40 o                         
  -3  10  10        106.07        113.99       130.81 o                         
  -2  10  10         51.80         87.72       116.29 o                         
  -1  10  10          6.22         58.44        78.06 o                         
   0  10  10         48.02         91.05        45.18 o                         
   1  10  10          8.77        -17.22        29.18 o                         
   2  10  10          0.06        -28.21        42.45 o                         
   3  10  10          0.65        -41.18        41.18 o                         
   4  10  10         17.36         37.25        26.09 o                         
   5  10  10          5.56         26.22        47.57 o                         
  -4  11  10          0.87        136.27       194.56 o                         
  -3  11  10          9.01        -35.17        87.16 o                         
  -2  11  10        184.01        351.20       195.56 o                         
  -1  11  10        255.66        194.78       134.30 o                         
   0  11  10        143.38        303.56        99.27 o                         
   1  11  10        474.80        441.71       113.50 o                         
   2  11  10        175.64        139.34        63.72 o                         
   3  11  10          0.69         11.32        31.99 o                         
   4  11  10        182.75        191.84        73.55 o                         
   5  11  10         28.71         20.21        17.54 o                         
  -4  12  10         29.75         74.66       165.51 o                         
  -3  12  10          9.06        -46.69        46.69 o                         
  -2  12  10         42.41         25.96        83.98 o                         
  -1  12  10         72.11        188.06       106.77 o                         
   0  12  10        155.79        197.35       110.09 o                         
   1  12  10         28.31         48.94        34.44 o                         
   2  12  10         18.75         44.62        49.35 o                         
   3  12  10         38.76         32.77        22.08 o                         
   4  12  10          0.28         -5.44        25.38 o                         
   5  12  10          0.16         48.35        60.09 o                         
  -3  13  10         13.32         19.85       110.68 o                         
  -2  13  10         83.38        160.30       105.74 o                         
  -1  13  10         26.98        233.85        95.36 o                         
   0  13  10         60.02         59.57        32.53 o                         
   1  13  10        165.04        253.40        76.65 o                         
   2  13  10         36.42         26.08        36.57 o                         
   3  13  10         20.78         26.87        31.51 o                         
   4  13  10         48.00        168.41       117.51 o                         
  -3  14  10          1.56         11.09        52.81 o                         
  -2  14  10          0.49         20.53        54.52 o                         
  -1  14  10         14.06          2.63        66.28 o                         
   0  14  10         12.63         15.50        25.31 o                         
   1  14  10          0.96        100.47        64.25 o                         
   2  14  10          4.53          3.95        16.82 o                         
   3  14  10          3.39         32.74        65.95 o                         
   4  14  10          0.39        -50.78        77.09 o                         
  -2  15  10          0.84         57.94        60.36 o                         
  -1  15  10        108.21        170.87        84.88 o                         
   0  15  10         72.08         62.53        53.71 o                         
   1  15  10          9.14        211.08        97.53 o                         
   2  15  10         20.12         93.01       108.50 o                         
   3  15  10         75.58        122.43        93.51 o                         
  -2  16  10          6.71          8.47        57.11 o                         
  -1  16  10         15.47          3.07        32.94 o                         
   0  16  10          8.82        -32.59        79.56 o                         
   1  16  10          3.02          9.18        43.44 o                         
   2  16  10          3.25         -8.73        34.06 o                         
   3  16  10          0.82       -143.36       143.36 o                         
   0  17  10         20.19          7.85        25.36 o                         
   1  17  10          5.26        -27.90        50.72 o                         
   2  17  10          7.95        -22.89        77.75 o                         
  -2  -9  11         24.78         23.89        52.93 o                         
  -1  -9  11         63.42         71.32        67.71 o                         
   0  -9  11         65.47        148.16        87.13 o                         
   1  -9  11         14.86        111.88        95.74 o                         
   2  -9  11         18.15         71.56        57.16 o                         
  -3  -8  11          5.75        -54.32       104.22 o                         
  -2  -8  11          0.09          8.43        24.74 o                         
  -1  -8  11          2.14         14.29        36.76 o                         
   0  -8  11          3.33         21.89        57.74 o                         
   1  -8  11          0.37        -21.70        63.76 o                         
   2  -8  11          5.26         68.04        43.74 o                         
  -3  -7  11         15.53          5.52        33.70 o                         
  -2  -7  11         69.67        124.56        99.97 o                         
  -1  -7  11        168.30        318.16       134.46 o                         
   0  -7  11          0.62         18.94        36.36 o                         
   1  -7  11        134.67        263.09       110.13 o                         
   2  -7  11         33.66         81.01        53.09 o                         
   3  -7  11          4.78        138.25        84.56 o                         
  -4  -6  11          0.46       -164.81       164.81 o                         
  -3  -6  11          0.02        -35.18        75.83 o                         
  -2  -6  11          0.11         84.54        50.53 o                         
  -1  -6  11         73.13        205.92       108.41 o                         
   0  -6  11          0.96        -48.42        48.42 o                         
   1  -6  11          4.29        -48.52        48.52 o                         
   2  -6  11         52.54         97.04        72.81 o                         
   3  -6  11         41.49         48.90         2.05 o                         
   4  -6  11          0.01         74.10        81.27 o                         
  -4  -5  11          5.10         -5.62        44.18 o                         
  -3  -5  11         33.18         20.58        32.85 o                         
  -2  -5  11         60.51         75.12        67.67 o                         
  -1  -5  11         31.44          4.96        29.94 o                         
   0  -5  11        490.43        588.99       179.89 o                         
   1  -5  11        238.63        173.17        86.48 o                         
   2  -5  11         45.74        180.04        92.01 o                         
   3  -5  11          7.77         14.62        56.25 o                         
   4  -5  11         44.04         98.51        73.06 o                         
  -4  -4  11          3.68         30.50       240.31 o                         
  -3  -4  11          1.66        -11.25        14.73 o                         
  -2  -4  11         66.90         30.33        30.29 o                         
  -1  -4  11         18.88         -1.04        23.63 o                         
   0  -4  11         11.40         37.55        49.96 o                         
   1  -4  11         21.51         32.15        39.52 o                         
   2  -4  11        536.90        381.88       162.12 o                         
   3  -4  11         75.29        181.23        88.81 o                         
   4  -4  11         56.10         96.14        86.39 o                         
  -5  -3  11          0.56         12.40        71.78 o                         
  -4  -3  11         67.62        101.96       135.82 o                         
  -3  -3  11        221.86        184.73        57.28 o                         
  -2  -3  11        590.91        565.48       111.79 o                         
  -1  -3  11        408.86        412.45        91.31 o                         
   0  -3  11        838.13        896.34       205.83 o                         
   1  -3  11        122.46         82.29        41.23 o                         
   2  -3  11        196.05        332.56       119.45 o                         
   3  -3  11         46.00        146.56        87.13 o                         
   4  -3  11         23.50        144.55        85.43 o                         
   5  -3  11         11.83         -3.26        30.07 o                         
  -5  -2  11          2.74       -110.72       110.72 o                         
  -4  -2  11         18.84        -21.48        50.86 o                         
  -3  -2  11         12.24         16.28        27.85 o                         
  -2  -2  11         20.27         33.89        33.58 o                         
  -1  -2  11          4.08         41.14        35.00 o                         
   0  -2  11        117.05        226.93        90.88 o                         
   1  -2  11        701.97       1043.10       219.87 o                         
   2  -2  11         22.48        -22.62        22.62 o                         
   3  -2  11        191.52        280.98       111.47 o                         
   4  -2  11        144.47        181.71        86.84 o                         
   5  -2  11         27.03         87.41        44.70 o                         
  -5  -1  11          0.70        -16.86        25.75 o                         
  -4  -1  11        144.42        163.88        91.89 o                         
  -3  -1  11        220.42        190.48        65.28 o                         
  -2  -1  11        559.26        500.97       111.59 o                         
  -1  -1  11       1101.01        983.78       142.42 o                         
   0  -1  11        401.11        544.98       102.38 o                         
   1  -1  11        122.47         54.52        50.69 o                         
   2  -1  11        117.41        226.30       103.76 o                         
   3  -1  11         59.16         60.46        57.93 o                         
   4  -1  11          3.73        -48.50        56.13 o                         
   5  -1  11         11.50         27.53        55.80 o                         
  -5   0  11          0.01        382.91       322.98 o                         
  -4   0  11          0.73         -4.98        54.40 o                         
  -3   0  11         63.99         50.88        26.50 o                         
  -2   0  11          2.61         52.45       109.09 o                         
  -1   0  11         16.77        -27.29        48.54 o                         
   0   0  11        457.67        693.61       175.49 o                         
   1   0  11        565.68        543.10       162.70 o                         
   2   0  11          2.93        -51.36        51.36 o                         
   3   0  11        310.42        354.70       130.55 o                         
   4   0  11         13.49         97.42        68.05 o                         
   5   0  11          3.91         50.60        45.61 o                         
  -5   1  11         66.46         95.28        43.53 o                         
  -4   1  11         59.52         79.18        61.16 o                         
  -3   1  11         87.73        111.10        75.59 o                         
  -2   1  11       1077.61       1231.20       287.87 o                         
  -1   1  11        745.98        624.61       189.32 o                         
   0   1  11         10.80        267.09       123.96 o                         
   1   1  11        829.20        772.51       123.50 o                         
   2   1  11        195.92        137.60        50.33 o                         
   3   1  11         40.15         58.74        36.29 o                         
   4   1  11          2.96         13.94        24.85 o                         
   5   1  11         22.28         40.09        37.92 o                         
   6   1  11          0.43          5.56        49.97 o                         
  -5   2  11          0.10         72.24        91.24 o                         
  -4   2  11        100.68         38.03       144.43 o                         
  -3   2  11          9.33        106.53        78.36 o                         
  -2   2  11         35.30        163.32        70.74 o                         
  -1   2  11        176.91         80.83        64.25 o                         
   0   2  11        592.15        954.41       137.64 o                         
   1   2  11         17.09         32.56        33.35 o                         
   2   2  11        707.88        388.91       144.20 o                         
   3   2  11        146.06        160.25        68.41 o                         
   4   2  11        125.20         79.20        51.51 o                         
   5   2  11         69.54        149.25       119.38 o                         
   6   2  11         16.33         58.61        63.42 o                         
  -5   3  11         26.87         -4.65        77.65 o                         
  -4   3  11          3.50         50.05        50.88 o                         
  -3   3  11        641.19        649.34       166.58 o                         
  -2   3  11        259.80        565.75       138.26 o                         
  -1   3  11          7.34        116.17        93.52 o                         
   0   3  11        797.36        899.82       131.55 o                         
   1   3  11        111.09         36.90        34.31 o                         
   2   3  11        212.21        469.68       163.38 o                         
   3   3  11         79.21         60.78        51.58 o                         
   4   3  11         23.28         32.61        13.14 o                         
   5   3  11         13.92         14.37        12.39 o                         
   6   3  11          0.27         -0.90        41.69 o                         
  -5   4  11          0.00         -0.05        57.13 o                         
  -4   4  11          7.00        172.58       300.24 o                         
  -3   4  11          6.33         20.94        51.36 o                         
  -2   4  11         81.78        108.55        70.76 o                         
  -1   4  11        879.72        813.91       185.58 o                         
   0   4  11         32.59        498.23       183.65 o                         
   1   4  11         11.77         26.69        23.12 o                         
   2   4  11       1117.51       1073.73       145.98 o                         
   3   4  11        111.09        108.86        77.05 o                         
   4   4  11          2.88         -5.33        35.35 o                         
   5   4  11         39.31         70.64        37.79 o                         
   6   4  11          1.64          9.04        31.08 o                         
  -5   5  11          5.70          2.85        49.84 o                         
  -4   5  11        112.49        153.81        92.83 o                         
  -3   5  11         24.60          2.91        11.47 o                         
  -2   5  11         87.22        105.14        33.58 o                         
  -1   5  11        120.71        196.29        57.16 o                         
   0   5  11       1016.22       1154.04       153.17 o                         
   1   5  11        204.21        814.15       170.54 o                         
   2   5  11        212.16        306.34        96.60 o                         
   3   5  11        121.30        126.12        77.30 o                         
   4   5  11          8.85         17.16        25.99 o                         
   5   5  11          3.18        -20.91        20.91 o                         
   6   5  11         11.53         54.08        41.47 o                         
  -5   6  11          3.91         -4.06        91.33 o                         
  -4   6  11          2.95         15.74        36.70 o                         
  -3   6  11        285.35        312.64       107.75 o                         
  -2   6  11        573.41        399.56       137.01 o                         
  -1   6  11        125.36        193.28        57.35 o                         
   0   6  11        196.75        299.08        87.36 o                         
   1   6  11       1534.47       1405.02       161.10 o                         
   2   6  11        167.93        273.55        87.14 o                         
   3   6  11        255.96        262.88        84.77 o                         
   4   6  11        490.44        497.71       112.71 o                         
   5   6  11         35.57         65.09        23.32 o                         
   6   6  11          1.60         21.25        32.85 o                         
  -5   7  11          6.12         -6.31        66.08 o                         
  -4   7  11         59.55        160.10        91.23 o                         
  -3   7  11         16.84        -15.67        36.55 o                         
  -2   7  11         38.19         -0.34        31.01 o                         
  -1   7  11        348.81        276.57        48.00 o                         
   0   7  11        521.21        662.24       100.22 o                         
   1   7  11          3.72         20.95        36.86 o                         
   2   7  11        236.04        286.35        67.74 o                         
   3   7  11         98.69        158.48        52.17 o                         
   4   7  11         11.85        -17.16        18.01 o                         
   5   7  11          0.98          4.25        20.06 o                         
   6   7  11          0.13         35.65        45.35 o                         
  -5   8  11          0.12        -53.88        67.07 o                         
  -4   8  11          4.20         29.93        67.83 o                         
  -3   8  11          0.83          7.46        34.12 o                         
  -2   8  11         11.29         25.98        21.94 o                         
  -1   8  11        113.16         99.35        34.08 o                         
   0   8  11        264.96        265.58        64.13 o                         
   1   8  11        540.05        478.94        63.76 o                         
   2   8  11         83.06         77.29        20.21 o                         
   3   8  11        474.63        415.41        84.02 o                         
   4   8  11         83.47        102.68        46.22 o                         
   5   8  11         24.24         42.21        34.13 o                         
   6   8  11         10.22         77.48        60.59 o                         
  -5   9  11         41.52        216.82       153.21 o                         
  -4   9  11         12.09        -76.20       122.56 o                         
  -3   9  11         86.23        153.08        76.42 o                         
  -2   9  11         52.47         63.09        60.05 o                         
  -1   9  11        305.58        241.06        84.36 o                         
   0   9  11         45.27         73.91        65.86 o                         
   1   9  11        203.79        154.59        54.54 o                         
   2   9  11         41.09         13.98        28.17 o                         
   3   9  11         88.85         97.17        36.76 o                         
   4   9  11         26.17         59.23        72.82 o                         
   5   9  11         23.64         58.63        35.68 o                         
  -4  10  11         22.36        -55.47       119.87 o                         
  -3  10  11         50.04        231.31       184.09 o                         
  -2  10  11         15.54         60.54        86.95 o                         
  -1  10  11        136.51        155.34        80.17 o                         
   0  10  11        379.95        466.19       125.38 o                         
   1  10  11        199.27        235.13        91.56 o                         
   2  10  11        140.33         96.14        50.62 o                         
   3  10  11        390.19        417.84        97.80 o                         
   4  10  11         38.04         45.06        43.99 o                         
   5  10  11         19.35         31.59        21.05 o                         
  -4  11  11          0.19        131.26        87.11 o                         
  -3  11  11         52.37        150.58       122.97 o                         
  -2  11  11        111.04          3.07        98.06 o                         
  -1  11  11         44.93         18.22        35.44 o                         
   0  11  11         43.53         96.28        76.82 o                         
   1  11  11         19.19         41.84        42.03 o                         
   2  11  11         16.01         11.24        21.68 o                         
   3  11  11         12.05         -9.47       100.28 o                         
   4  11  11          6.47         10.87        55.83 o                         
   5  11  11          3.09          4.51        64.29 o                         
  -4  12  11          1.18        177.39       186.31 o                         
  -3  12  11          0.65         85.93        75.27 o                         
  -2  12  11         22.12          4.61        94.50 o                         
  -1  12  11         19.14         30.37        48.60 o                         
   0  12  11         81.68        207.40       106.92 o                         
   1  12  11         28.03        247.34        88.98 o                         
   2  12  11        280.98        296.64        86.99 o                         
   3  12  11         44.10         71.96        39.87 o                         
   4  12  11          0.25         90.91        64.49 o                         
   5  12  11         13.00         74.78        98.92 o                         
  -3  13  11         29.28        242.41       213.66 o                         
  -2  13  11         67.76         70.91        76.95 o                         
  -1  13  11         31.68         50.38        44.92 o                         
   0  13  11         21.25         58.42        60.14 o                         
   1  13  11          1.38         65.47        37.44 o                         
   2  13  11         22.01          1.31        47.53 o                         
   3  13  11          0.04         -1.41        22.73 o                         
   4  13  11         20.82         78.19        83.67 o                         
  -3  14  11          4.39         -7.21       156.52 o                         
  -2  14  11          0.69        -21.43        36.49 o                         
  -1  14  11         42.10         21.90        75.93 o                         
   0  14  11          0.75         90.60        61.41 o                         
   1  14  11        114.69        199.09        87.42 o                         
   2  14  11        139.19        180.40        72.85 o                         
   3  14  11          0.00        134.97        95.26 o                         
   4  14  11         36.81         47.13        28.93 o                         
  -2  15  11          8.84         27.10        28.94 o                         
  -1  15  11          0.50        -26.64        26.64 o                         
   0  15  11          9.49         -7.24        45.46 o                         
   1  15  11          0.21        -20.15        20.15 o                         
   2  15  11          4.85          7.79        26.85 o                         
   3  15  11          4.29        -51.34        51.34 o                         
  -2  16  11         19.46         73.21        77.99 o                         
  -1  16  11         14.37         66.01        56.73 o                         
   0  16  11         17.67         13.69        57.10 o                         
   1  16  11         73.76        118.93        78.85 o                         
   2  16  11          0.08        -39.35        65.33 o                         
   3  16  11          5.40        102.23        97.97 o                         
   0  17  11          0.00        -11.97        45.00 o                         
   1  17  11          0.55         68.62       101.52 o                         
   0  -9  12          6.99         20.70        31.36 o                         
  -2  -8  12          8.83          7.46        29.07 o                         
  -1  -8  12        202.67        201.20       130.00 o                         
   0  -8  12         43.50        -76.24        82.20 o                         
   1  -8  12          2.30          5.45        25.91 o                         
   2  -8  12         10.30        270.22       115.19 o                         
  -3  -7  12          3.32        -19.53        35.09 o                         
  -2  -7  12          0.07         79.72        54.44 o                         
  -1  -7  12         41.71         14.12        53.25 o                         
   0  -7  12          4.11         59.63        55.77 o                         
   1  -7  12        248.07        165.02        99.38 o                         
   2  -7  12          1.15         44.18        66.15 o                         
   3  -7  12         16.39         29.48        22.97 o                         
  -3  -6  12          5.05         17.06        42.28 o                         
  -2  -6  12         49.61         41.96        42.25 o                         
  -1  -6  12         66.83         70.13        65.86 o                         
   0  -6  12         68.81        105.98        92.99 o                         
   1  -6  12         65.33         39.61        28.98 o                         
   2  -6  12         22.88         73.37        35.58 o                         
   3  -6  12         13.88         87.37        73.39 o                         
  -4  -5  12          1.37        124.16       100.62 o                         
  -3  -5  12         30.53          9.43        41.37 o                         
  -2  -5  12          0.09         62.41        66.92 o                         
  -1  -5  12          4.87         46.01        47.48 o                         
   0  -5  12        216.97        119.53        69.29 o                         
   1  -5  12          0.52         -2.01        35.81 o                         
   2  -5  12          0.77         54.15        35.31 o                         
   3  -5  12         74.23         89.61        71.45 o                         
   4  -5  12          0.49         87.39        66.33 o                         
  -4  -4  12          8.41        -10.94        59.58 o                         
  -3  -4  12         59.56         43.27        34.04 o                         
  -2  -4  12        182.40        176.79        59.72 o                         
  -1  -4  12         18.35         10.51        33.43 o                         
   0  -4  12          2.22        -13.31        38.09 o                         
   1  -4  12          3.93         50.03        50.62 o                         
   2  -4  12          5.08         -6.11        28.81 o                         
   3  -4  12          8.57         24.26        51.24 o                         
   4  -4  12          0.04         -4.30        62.00 o                         
  -4  -3  12          6.11        -14.86        60.71 o                         
  -3  -3  12          5.66         -8.99        25.90 o                         
  -2  -3  12         39.36         11.77        22.86 o                         
  -1  -3  12          5.68        154.84        61.69 o                         
   0  -3  12        212.92        279.11       115.46 o                         
   1  -3  12         57.19         72.09        76.15 o                         
   2  -3  12        651.52        636.66       172.30 o                         
   3  -3  12         28.86        -22.24        24.08 o                         
   4  -3  12         32.06         79.26        84.84 o                         
  -4  -2  12          5.08        -27.52        27.52 o                         
  -3  -2  12        112.82        144.39        57.55 o                         
  -2  -2  12        301.07        330.06        86.22 o                         
  -1  -2  12         77.04         45.37        70.85 o                         
   0  -2  12         27.45         14.99        35.50 o                         
   1  -2  12        150.22        234.92       118.54 o                         
   2  -2  12        206.75        228.89        84.31 o                         
   3  -2  12         29.03          2.37        49.37 o                         
   4  -2  12          9.37        136.67        89.90 o                         
   5  -2  12          9.91         -2.71        29.31 o                         
  -5  -1  12          1.36       -144.35       144.35 o                         
  -4  -1  12          7.27        -64.72        64.72 o                         
  -3  -1  12          0.42         45.19        51.67 o                         
  -2  -1  12         47.23         66.89        53.65 o                         
  -1  -1  12        313.06        245.89        82.83 o                         
   0  -1  12         79.90        128.57        53.54 o                         
   1  -1  12        214.41        304.79       118.53 o                         
   2  -1  12        170.35        201.87       100.82 o                         
   3  -1  12         49.67        126.62        84.59 o                         
   4  -1  12         43.87         48.30        50.09 o                         
   5  -1  12         25.17         37.07        32.92 o                         
  -5   0  12          1.34         22.41        66.30 o                         
  -4   0  12         65.63         99.93        77.09 o                         
  -3   0  12        154.06        197.33        51.73 o                         
  -2   0  12         68.71        147.24        78.92 o                         
  -1   0  12        212.67        229.52        80.05 o                         
   0   0  12        601.70        757.64       128.42 o                         
   1   0  12        135.07         76.71        73.71 o                         
   2   0  12        177.92        129.72        89.65 o                         
   3   0  12         17.04         99.56        83.29 o                         
   4   0  12         29.63        -42.11        42.11 o                         
   5   0  12          6.29         -1.27        34.27 o                         
  -5   1  12          4.83         20.12        51.55 o                         
  -4   1  12          3.62        -31.16        47.25 o                         
  -3   1  12          3.68         46.26        62.58 o                         
  -2   1  12        157.45        182.93       118.15 o                         
  -1   1  12        369.14        451.20       157.90 o                         
   0   1  12        376.57        534.40       162.25 o                         
   1   1  12       1260.24        981.86       140.14 o                         
   2   1  12          6.72         52.65        40.27 o                         
   3   1  12          5.49         45.52        22.24 o                         
   4   1  12        229.11        276.69        95.82 o                         
   5   1  12         17.75         33.42        38.75 o                         
  -5   2  12         40.59         32.87        92.17 o                         
  -4   2  12         75.25          0.27        60.81 o                         
  -3   2  12        154.14        178.17        77.14 o                         
  -2   2  12         81.50         79.30        52.28 o                         
  -1   2  12        376.02        251.57       140.43 o                         
   0   2  12        710.56        959.56       145.40 o                         
   1   2  12         31.58         16.79        22.38 o                         
   2   2  12         40.28         28.59        60.85 o                         
   3   2  12          1.10        -17.64        21.28 o                         
   4   2  12          2.01        -34.38        38.95 o                         
   5   2  12          3.05         22.17        32.15 o                         
  -5   3  12          0.06          8.06        48.57 o                         
  -4   3  12          5.85         18.69        82.09 o                         
  -3   3  12          0.42        -49.71        50.43 o                         
  -2   3  12        100.54        191.92        93.38 o                         
  -1   3  12        181.95        183.87       110.87 o                         
   0   3  12        344.71        506.98       102.31 o                         
   1   3  12         96.14        158.76        66.25 o                         
   2   3  12          0.93         67.22        64.76 o                         
   3   3  12        481.54        633.58       121.13 o                         
   4   3  12        186.15        196.04        69.60 o                         
   5   3  12          7.35        -18.00        27.87 o                         
  -5   4  12          8.98        134.24        57.68 o                         
  -4   4  12         22.50         52.30        52.94 o                         
  -3   4  12        199.39        206.99        95.37 o                         
  -2   4  12        187.53        220.10        79.00 o                         
  -1   4  12        560.39        510.19        87.86 o                         
   0   4  12        275.42        555.65       126.58 o                         
   1   4  12        333.84        416.73        97.14 o                         
   2   4  12        138.65        298.00        85.54 o                         
   3   4  12          5.17        178.27        99.23 o                         
   4   4  12         17.56          9.42        29.37 o                         
   5   4  12         14.54          3.48        35.18 o                         
  -5   5  12          0.09         15.89        10.21 o                         
  -4   5  12          8.60        -38.91        59.64 o                         
  -3   5  12         16.22         34.83        43.30 o                         
  -2   5  12          8.96         19.75        14.99 o                         
  -1   5  12       1018.99        925.43       125.72 o                         
   0   5  12       1358.95       1550.16       182.63 o                         
   1   5  12         36.87         16.96        41.62 o                         
   2   5  12        400.11        409.13        96.46 o                         
   3   5  12        625.00       1030.78       174.65 o                         
   4   5  12          2.73         15.49        28.51 o                         
   5   5  12         50.25         82.55        32.30 o                         
   6   5  12          3.73         29.72        24.36 o                         
  -5   6  12          2.31          7.09        35.99 o                         
  -4   6  12          0.29         25.89        31.53 o                         
  -3   6  12         28.52        -17.61        67.73 o                         
  -2   6  12        421.97        434.29        70.55 o                         
  -1   6  12          3.48          0.91        30.97 o                         
   0   6  12         82.83        122.14        56.75 o                         
   1   6  12        133.59        133.32        58.97 o                         
   2   6  12          0.23          7.82        75.75 o                         
   3   6  12         31.16         36.05        59.48 o                         
   4   6  12          1.53         -7.94        43.01 o                         
   5   6  12          3.00         22.53        22.72 o                         
  -5   7  12          0.89         87.32        63.39 o                         
  -4   7  12          2.59        111.63       107.82 o                         
  -3   7  12         37.43         40.36        45.23 o                         
  -2   7  12         80.91         64.12        49.77 o                         
  -1   7  12        158.07        159.58        50.29 o                         
   0   7  12          2.41          0.45        29.04 o                         
   1   7  12        213.25        145.44        42.65 o                         
   2   7  12        753.59        693.17       106.21 o                         
   3   7  12         75.04         90.99        39.59 o                         
   4   7  12         58.82        111.63        38.56 o                         
   5   7  12         57.95        143.92        63.15 o                         
  -5   8  12          0.76        -56.26       156.72 o                         
  -4   8  12         16.04          0.82        41.40 o                         
  -3   8  12        101.40        171.46       120.62 o                         
  -2   8  12         13.43         -1.68        33.65 o                         
  -1   8  12          2.67        -21.55        21.55 o                         
   0   8  12        131.10        107.31        32.71 o                         
   1   8  12          0.34        -10.03        58.64 o                         
   2   8  12         38.80         47.35        29.45 o                         
   3   8  12         54.23         23.68        31.29 o                         
   4   8  12         11.33         49.75        28.04 o                         
   5   8  12          7.69         17.31        33.43 o                         
  -4   9  12          2.04         67.41        34.46 o                         
  -3   9  12          5.90         31.04        42.15 o                         
  -2   9  12        122.12        111.06        57.81 o                         
  -1   9  12        383.92        391.84       104.68 o                         
   0   9  12        291.71        314.36        73.66 o                         
   1   9  12        746.81        474.77       133.26 o                         
   2   9  12        330.14        237.23        49.20 o                         
   3   9  12         82.33         65.99        24.53 o                         
   4   9  12         79.39         81.15        55.53 o                         
   5   9  12          5.85         37.53        39.95 o                         
  -4  10  12         10.49        -18.30       108.19 o                         
  -3  10  12        105.59         82.31        49.38 o                         
  -2  10  12         17.64        -11.76        44.74 o                         
  -1  10  12        200.82        264.68        96.94 o                         
   0  10  12         81.72         85.31        47.54 o                         
   1  10  12         20.78         73.10        43.66 o                         
   2  10  12         24.62         15.84        10.05 o                         
   3  10  12          0.12         20.30        24.21 o                         
   4  10  12          1.35        -35.79        35.79 o                         
   5  10  12         11.96         23.22        51.85 o                         
  -4  11  12          1.11         82.06       106.83 o                         
  -3  11  12         21.07        -18.33        25.07 o                         
  -2  11  12         93.65        109.41        78.25 o                         
  -1  11  12         10.60         47.02        44.34 o                         
   0  11  12        153.93        343.56       135.95 o                         
   1  11  12        398.85        490.68       118.81 o                         
   2  11  12         23.36          0.33        34.86 o                         
   3  11  12         66.57         43.27        29.38 o                         
   4  11  12         31.57         50.64        50.24 o                         
   5  11  12          0.06         -7.48        41.44 o                         
  -4  12  12         20.00        125.66       185.05 o                         
  -3  12  12          8.14        -48.26        88.77 o                         
  -2  12  12         57.14        139.58       104.00 o                         
  -1  12  12         39.11         65.25        48.83 o                         
   0  12  12          7.62         25.63        46.59 o                         
   1  12  12          0.20          8.45        40.54 o                         
   2  12  12         34.18         66.91        45.40 o                         
   3  12  12         28.92         36.20        45.54 o                         
   4  12  12          0.10         16.81        16.03 o                         
   5  12  12          4.57          0.67        61.14 o                         
  -3  13  12         16.71        306.96       216.72 o                         
  -2  13  12          6.62         -2.62        73.75 o                         
  -1  13  12        174.25        257.33       109.84 o                         
   0  13  12        169.19        190.23        88.38 o                         
   1  13  12          1.46         63.49        35.46 o                         
   2  13  12        132.57        101.36        50.77 o                         
   3  13  12         40.19         59.73        50.59 o                         
   4  13  12          8.51        -43.19        95.16 o                         
  -3  14  12         10.96        255.42       207.83 o                         
  -2  14  12         31.16         90.18        75.56 o                         
  -1  14  12          0.20         25.32        26.25 o                         
   0  14  12          2.87        -15.56        50.79 o                         
   1  14  12          2.01         33.92        22.71 o                         
   2  14  12          9.36         -9.17        62.04 o                         
   3  14  12          0.13         -7.44        36.55 o                         
   4  14  12          6.50        -18.39        70.01 o                         
  -2  15  12          9.02        123.75       437.52 o                         
  -1  15  12         35.17         69.78       102.10 o                         
   0  15  12         17.58        101.56        56.48 o                         
   1  15  12         23.17         27.01        44.25 o                         
   2  15  12          7.23         59.69        49.41 o                         
   3  15  12         25.93         63.37       105.36 o                         
  -1  16  12          5.26        -70.10        70.10 o                         
   0  16  12          0.32          4.51        24.74 o                         
   1  16  12          2.05          7.24        48.72 o                         
   2  16  12          5.93        136.24        88.68 o                         
   3  16  12          3.62         13.81        52.95 o                         
   0  17  12          7.46        112.07       102.81 o                         
   1  17  12         16.56         47.57        94.31 o                         
   0  -8  13          2.22         59.39        45.16 o                         
  -2  -7  13         11.34         21.80        43.20 o                         
  -1  -7  13          0.86         42.85        90.10 o                         
   0  -7  13         58.69         57.99        55.01 o                         
   1  -7  13         98.85        194.78        98.32 o                         
   2  -7  13          0.00          9.67        49.77 o                         
  -2  -6  13          2.94        -44.95        49.95 o                         
  -1  -6  13          5.29        -26.38        37.15 o                         
   0  -6  13          8.57         -5.90        28.73 o                         
   1  -6  13         15.97        119.00        76.60 o                         
   2  -6  13          6.00        -79.48        79.48 o                         
   3  -6  13          1.60        -63.09        71.89 o                         
  -3  -5  13         70.84         67.90        39.79 o                         
  -2  -5  13          9.60         49.66        74.88 o                         
  -1  -5  13        111.39        303.02       119.41 o                         
   0  -5  13        350.93        434.24       165.04 o                         
   1  -5  13          0.65        -60.75        60.75 o                         
   2  -5  13         31.02         91.68        84.84 o                         
   3  -5  13          8.45         -3.45        17.52 o                         
  -3  -4  13         11.57         -7.23        37.76 o                         
  -2  -4  13         11.53         15.05         8.02 o                         
  -1  -4  13          8.25        -34.27        34.27 o                         
   0  -4  13         48.92        -31.88        31.88 o                         
   1  -4  13          2.95         45.32        58.46 o                         
   2  -4  13          1.38         19.02        20.68 o                         
   3  -4  13         19.11         11.16        21.64 o                         
   4  -4  13         41.98        103.36        65.85 o                         
  -4  -3  13         20.74         14.52        36.19 o                         
  -3  -3  13         16.73         34.60        40.76 o                         
  -2  -3  13         62.73        118.60        61.75 o                         
  -1  -3  13        312.56        359.17       133.85 o                         
   0  -3  13         70.32         27.90        42.29 o                         
   1  -3  13         31.98        108.41        85.99 o                         
   2  -3  13         36.14        203.74       101.21 o                         
   3  -3  13          1.26        -12.88        38.56 o                         
   4  -3  13         12.09          4.81        18.59 o                         
  -4  -2  13          3.37        -44.07        95.15 o                         
  -3  -2  13          0.23        -11.75        34.46 o                         
  -2  -2  13         12.06         -3.50        37.89 o                         
  -1  -2  13        476.42        578.31       190.45 o                         
   0  -2  13         27.22         86.53        54.05 o                         
   1  -2  13        352.16        475.13       151.93 o                         
   2  -2  13          4.10         88.75        73.79 o                         
   3  -2  13         89.95        159.05        84.59 o                         
   4  -2  13         19.69         77.72        47.71 o                         
  -4  -1  13         12.70          0.40        43.52 o                         
  -3  -1  13         15.15         91.04        55.00 o                         
  -2  -1  13         73.12        141.71        54.82 o                         
  -1  -1  13        250.01        264.67        81.25 o                         
   0  -1  13        424.40        492.87       189.86 o                         
   1  -1  13        368.26        599.58       173.64 o                         
   2  -1  13        229.43        249.26       109.08 o                         
   3  -1  13          0.13        -34.24        34.24 o                         
   4  -1  13         23.12         36.18         8.53 o                         
   5  -1  13          0.75        -44.83        73.35 o                         
  -4   0  13          8.89        -23.73        41.33 o                         
  -3   0  13         11.76         47.11        34.44 o                         
  -2   0  13        167.38        188.66        86.90 o                         
  -1   0  13         57.10         75.51        36.68 o                         
   0   0  13        148.97        100.43        62.37 o                         
   1   0  13         13.58         55.43        51.74 o                         
   2   0  13        260.15        197.28       100.35 o                         
   3   0  13        321.20        363.26       128.57 o                         
   4   0  13          3.32         28.29        66.68 o                         
   5   0  13         29.00         58.04        54.66 o                         
  -5   1  13          3.12        -43.37        43.37 o                         
  -4   1  13         22.90         29.63        52.32 o                         
  -3   1  13         46.00         30.13        55.07 o                         
  -2   1  13        494.37        643.13       197.53 o                         
  -1   1  13         20.46        128.60        83.59 o                         
   0   1  13        201.42        217.48        70.36 o                         
   1   1  13        223.70        106.68       139.35 o                         
   2   1  13         65.18        139.69        82.74 o                         
   3   1  13          2.50        -23.71        32.59 o                         
   4   1  13          3.82         34.00        38.48 o                         
   5   1  13          1.95         37.28        28.17 o                         
  -5   2  13          0.07          2.76        60.06 o                         
  -4   2  13          1.16         71.32        61.34 o                         
  -3   2  13          1.05         11.99        55.41 o                         
  -2   2  13        264.48        286.67       172.25 o                         
  -1   2  13          6.25        196.85       113.81 o                         
   0   2  13         32.48         59.60        67.12 o                         
   1   2  13        504.38        505.85       106.15 o                         
   2   2  13        985.04        906.21       143.24 o                         
   3   2  13         12.77         88.11        59.50 o                         
   4   2  13         56.11         -3.29        20.93 o                         
   5   2  13         20.33         48.68        49.10 o                         
  -5   3  13          2.12         78.11        68.92 o                         
  -4   3  13         18.96         70.71        97.21 o                         
  -3   3  13        336.14        456.51       156.44 o                         
  -2   3  13         49.87         72.31        41.68 o                         
  -1   3  13        499.48        452.45       181.42 o                         
   0   3  13        201.60        294.38        82.58 o                         
   1   3  13          0.24        546.95       215.47 o                         
   2   3  13        157.85        123.19        82.93 o                         
   3   3  13         46.40         69.49        30.69 o                         
   4   3  13         33.46          1.26        41.30 o                         
   5   3  13          2.17        -12.98        21.08 o                         
  -5   4  13          6.91          5.19        60.37 o                         
  -4   4  13          0.00         40.42        40.98 o                         
  -3   4  13        309.92        339.28       115.71 o                         
  -2   4  13          2.61         33.96        22.04 o                         
  -1   4  13         19.54          3.13        25.49 o                         
   0   4  13        241.68        447.91        97.54 o                         
   1   4  13       1258.66        904.21       141.70 o                         
   2   4  13        145.77        114.30        61.97 o                         
   3   4  13        123.49        137.36        99.47 o                         
   4   4  13         82.49        211.99        63.90 o                         
   5   4  13         25.40         91.98        42.72 o                         
  -5   5  13          4.61         97.83        48.99 o                         
  -4   5  13         70.55         89.03        79.77 o                         
  -3   5  13         13.77         86.18        72.39 o                         
  -2   5  13        408.10        516.36       138.48 o                         
  -1   5  13        198.95        260.09        72.84 o                         
   0   5  13        226.35        221.18        67.83 o                         
   1   5  13         81.20         43.22        90.24 o                         
   2   5  13         14.55        105.18        59.49 o                         
   3   5  13         56.11         40.43        57.58 o                         
   4   5  13          3.92         35.07        76.26 o                         
   5   5  13         21.61         34.41        27.76 o                         
  -5   6  13          1.47        -38.64       112.33 o                         
  -4   6  13          6.30        -29.20        29.20 o                         
  -3   6  13         26.10         20.49        30.75 o                         
  -2   6  13          7.15         50.46        61.48 o                         
  -1   6  13         24.16         13.47        16.54 o                         
   0   6  13        345.30        386.03        96.03 o                         
   1   6  13        309.46        284.38        78.79 o                         
   2   6  13        354.16        366.85        79.92 o                         
   3   6  13        216.74        282.31       145.75 o                         
   4   6  13        145.10        126.96        50.38 o                         
   5   6  13          2.93        -18.26        40.15 o                         
  -4   7  13         24.99         21.40        55.56 o                         
  -3   7  13         24.52          6.34        40.43 o                         
  -2   7  13        345.98        265.89        44.98 o                         
  -1   7  13         91.81         84.63        32.22 o                         
   0   7  13        152.81        250.84        62.83 o                         
   1   7  13          9.76         23.64        16.94 o                         
   2   7  13          0.09         22.31        29.77 o                         
   3   7  13        191.11        241.86       145.96 o                         
   4   7  13         32.51          7.41        32.69 o                         
   5   7  13          3.07         -3.23        33.00 o                         
  -4   8  13         30.39         50.71        57.75 o                         
  -3   8  13          0.52         -6.72        36.57 o                         
  -2   8  13          2.97         26.80        22.36 o                         
  -1   8  13        180.58        159.17        47.92 o                         
   0   8  13        335.58        288.82        66.24 o                         
   1   8  13          0.38         40.52        42.56 o                         
   2   8  13        135.58         90.04        32.12 o                         
   3   8  13        147.57        145.69        51.57 o                         
   4   8  13          0.05        -27.43        38.48 o                         
   5   8  13         12.91         29.03        47.14 o                         
  -4   9  13          4.52        -40.62       127.10 o                         
  -3   9  13         89.50        158.30       129.78 o                         
  -2   9  13         33.67         81.15        48.68 o                         
  -1   9  13         15.58         59.61        30.84 o                         
   0   9  13         18.49        103.28        45.07 o                         
   1   9  13         68.32        122.22        37.80 o                         
   2   9  13         67.01         59.13        29.03 o                         
   3   9  13        392.11        384.39        85.70 o                         
   4   9  13          4.13        -30.83        61.01 o                         
   5   9  13          1.20         -2.51        32.87 o                         
  -4  10  13          0.08       -164.18       220.43 o                         
  -3  10  13         26.13        142.63       152.87 o                         
  -2  10  13        139.19        334.35       153.05 o                         
  -1  10  13        288.74        304.96        90.92 o                         
   0  10  13         18.12        135.37        70.40 o                         
   1  10  13        224.09        242.22        65.84 o                         
   2  10  13        105.69        113.86        47.76 o                         
   3  10  13        154.19        147.64        41.03 o                         
   4  10  13         32.03         90.67        52.57 o                         
   5  10  13         14.14         76.52        49.93 o                         
  -4  11  13         14.77        139.88       140.28 o                         
  -3  11  13         16.83         71.90       162.23 o                         
  -2  11  13         19.12         29.50        41.34 o                         
  -1  11  13         46.90         42.43       121.47 o                         
   0  11  13         60.21        108.47        55.73 o                         
   1  11  13          2.16          4.03        39.82 o                         
   2  11  13          4.85         12.90        20.57 o                         
   3  11  13          2.23         -2.18        28.34 o                         
   4  11  13          1.00         26.51        24.36 o                         
   5  11  13          1.13        -62.43        87.59 o                         
  -3  12  13          0.23        123.03       137.80 o                         
  -2  12  13          2.80         24.60        65.85 o                         
  -1  12  13          1.21         57.55        54.03 o                         
   0  12  13         32.99        177.43        77.95 o                         
   1  12  13         99.90        113.39        74.07 o                         
   2  12  13        149.56        134.75        67.27 o                         
   3  12  13         38.40         35.08        16.65 o                         
   4  12  13         29.00         44.79        88.02 o                         
  -3  13  13          0.79         41.78        62.69 o                         
  -2  13  13          8.65         -6.80        84.48 o                         
  -1  13  13          0.31         13.77       106.48 o                         
   0  13  13          1.47        -12.50        12.50 o                         
   1  13  13         26.81         38.55        19.02 o                         
   2  13  13         51.63         35.15        48.32 o                         
   3  13  13          1.66         -5.07        25.76 o                         
   4  13  13          0.07         77.74        56.56 o                         
  -2  14  13         16.32         57.26        84.47 o                         
  -1  14  13         27.44         46.61        47.75 o                         
   0  14  13         58.31         79.35        69.07 o                         
   1  14  13         84.25        156.71        73.65 o                         
   2  14  13          1.80         -2.88        27.38 o                         
   3  14  13         38.12         42.13        26.91 o                         
   4  14  13         10.18         -9.38        84.97 o                         
  -2  15  13         19.46        -14.74        14.74 o                         
  -1  15  13         20.66         10.17        15.89 o                         
   0  15  13          1.52          2.16        89.52 o                         
   1  15  13          0.04         -5.63        26.13 o                         
   2  15  13          1.77         16.15        43.89 o                         
   3  15  13          0.48        -22.29        37.57 o                         
  -1  16  13          0.93         20.83        38.62 o                         
   0  16  13         14.99         61.48        64.82 o                         
   1  16  13          5.31         36.69        43.02 o                         
   2  16  13         24.42         81.29        97.28 o                         
   0  -7  14         15.42        384.77       205.90 o                         
  -2  -6  14         42.66         48.45        81.15 o                         
  -1  -6  14         63.44         67.72        79.04 o                         
   0  -6  14         35.16         94.76        77.76 o                         
   1  -6  14         27.34         48.15        96.29 o                         
   2  -6  14          2.53        -90.28        90.28 o                         
  -2  -5  14          2.34         -3.06        27.10 o                         
  -1  -5  14         33.63        118.09        96.19 o                         
   0  -5  14         29.23        116.99        76.54 o                         
   1  -5  14         14.43         22.54        51.91 o                         
   2  -5  14         76.10        153.56        94.70 o                         
   3  -5  14         14.41        -29.05        81.95 o                         
  -3  -4  14         67.68        155.22       108.58 o                         
  -2  -4  14         27.31         37.64        32.45 o                         
  -1  -4  14         31.36         50.25        70.85 o                         
   0  -4  14         37.71         29.77        58.61 o                         
   1  -4  14         77.89         57.95        65.59 o                         
   2  -4  14         12.20         35.54        34.70 o                         
   3  -4  14          1.76        -30.93        65.90 o                         
  -3  -3  14          5.71         26.63        48.95 o                         
  -2  -3  14          3.51         14.57        48.18 o                         
  -1  -3  14         10.51        119.02        79.80 o                         
   0  -3  14         17.53         38.02        32.60 o                         
   1  -3  14        267.36        389.61       149.49 o                         
   2  -3  14         71.12         54.16        53.36 o                         
   3  -3  14          0.01        -46.23        46.23 o                         
   4  -3  14         28.95         18.55        31.02 o                         
  -4  -2  14         32.73        -25.44        77.07 o                         
  -3  -2  14         10.91         -5.88        23.04 o                         
  -2  -2  14          4.61         -1.08        15.97 o                         
  -1  -2  14        369.50        381.29       110.32 o                         
   0  -2  14         43.42        -20.33        21.83 o                         
   1  -2  14        117.72        112.07        77.18 o                         
   2  -2  14          5.26        131.93        88.12 o                         
   3  -2  14          9.87        -10.93        10.93 o                         
   4  -2  14          0.12          6.80        48.48 o                         
  -4  -1  14          1.81         18.86        24.92 o                         
  -3  -1  14          0.64        -12.10        23.06 o                         
  -2  -1  14         35.33          1.26        37.11 o                         
  -1  -1  14          3.87         47.86        32.92 o                         
   0  -1  14        312.75        734.27       192.33 o                         
   1  -1  14        253.60        372.68       136.77 o                         
   2  -1  14          2.70         36.20        56.98 o                         
   3  -1  14        134.80         98.47        74.14 o                         
   4  -1  14         19.47         32.48         7.45 o                         
  -4   0  14         24.29         62.74        59.52 o                         
  -3   0  14          1.04        -15.96        50.62 o                         
  -2   0  14        185.06        187.46        71.11 o                         
  -1   0  14         26.73         95.30        56.23 o                         
   0   0  14         30.56         -8.05        55.37 o                         
   1   0  14         18.34         13.78        31.55 o                         
   2   0  14         10.66        -51.61        51.61 o                         
   3   0  14          2.57        -67.58        67.58 o                         
   4   0  14          0.87        -54.35        54.35 o                         
  -4   1  14          0.14         51.70        63.59 o                         
  -3   1  14          0.66         27.46        48.16 o                         
  -2   1  14          1.08          9.55        56.21 o                         
  -1   1  14         16.82         -9.96        26.44 o                         
   0   1  14        267.78        219.31        82.17 o                         
   1   1  14          1.09        -19.22        19.22 o                         
   2   1  14        259.90        129.97        73.86 o                         
   3   1  14        110.40        187.60        92.11 o                         
   4   1  14         44.57         40.59        54.35 o                         
   5   1  14          0.16         69.37        82.51 o                         
  -4   2  14          3.58         12.33        63.17 o                         
  -3   2  14         34.12         85.92        83.73 o                         
  -2   2  14        111.28        157.53        79.41 o                         
  -1   2  14        281.63        180.84       105.13 o                         
   0   2  14         67.16        117.97        69.03 o                         
   1   2  14          4.76         89.23        47.86 o                         
   2   2  14         68.78         93.63        45.59 o                         
   3   2  14         29.79         23.58        44.49 o                         
   4   2  14          0.56         14.38        34.14 o                         
   5   2  14          0.21          0.22        49.07 o                         
  -4   3  14          9.27         96.18        71.90 o                         
  -3   3  14          4.14         10.47        30.57 o                         
  -2   3  14          5.65         29.71        12.88 o                         
  -1   3  14        543.32        488.96       175.08 o                         
   0   3  14        227.09        297.68        80.86 o                         
   1   3  14         87.20         81.04        43.25 o                         
   2   3  14        306.18        397.11       133.23 o                         
   3   3  14        124.21        224.96        76.88 o                         
   4   3  14         22.73          3.64        23.04 o                         
   5   3  14         10.15         39.15        25.78 o                         
  -4   4  14          1.39          6.92        28.86 o                         
  -3   4  14         91.35         59.00        90.46 o                         
  -2   4  14          1.76          1.54        26.57 o                         
  -1   4  14          8.86        164.05        62.75 o                         
   0   4  14          1.81         40.86        35.31 o                         
   1   4  14        158.13        116.11        70.03 o                         
   2   4  14          3.29        -53.31        53.31 o                         
   3   4  14         17.16         27.37         3.84 o                         
   4   4  14          0.69          7.42        34.07 o                         
   5   4  14          2.85         19.47        14.89 o                         
  -4   5  14         19.22          0.31        41.20 o                         
  -3   5  14          1.65         23.09        64.63 o                         
  -2   5  14         26.05          7.86        24.67 o                         
  -1   5  14        493.11        355.94        87.92 o                         
   0   5  14         92.59         53.78        47.05 o                         
   1   5  14        367.91        313.33        88.04 o                         
   2   5  14         66.33         90.83        44.02 o                         
   3   5  14          0.71          1.96        29.65 o                         
   4   5  14         12.77          9.51        28.48 o                         
   5   5  14         47.06        105.04        45.07 o                         
  -4   6  14         42.20         97.64        78.41 o                         
  -3   6  14         58.76         80.12       118.93 o                         
  -2   6  14         86.42        114.16        50.75 o                         
  -1   6  14        145.73        137.05        65.04 o                         
   0   6  14        317.75        352.72        95.31 o                         
   1   6  14        111.88        154.00        81.43 o                         
   2   6  14         44.10         73.35        34.75 o                         
   3   6  14         41.39        -31.44        55.94 o                         
   4   6  14          4.74         -4.56        84.22 o                         
   5   6  14          0.72         32.83        32.06 o                         
  -4   7  14          0.37        -55.38        92.24 o                         
  -3   7  14          0.46         40.20       100.16 o                         
  -2   7  14        349.02        337.44       112.97 o                         
  -1   7  14         14.13         32.58        41.03 o                         
   0   7  14         67.51         22.24        33.95 o                         
   1   7  14        461.30        358.69        77.79 o                         
   2   7  14         28.29         14.01         9.30 o                         
   3   7  14         79.14         24.61        37.22 o                         
   4   7  14         60.29        134.20        58.93 o                         
   5   7  14          7.06         32.54        20.61 o                         
  -4   8  14         15.29         38.32       109.09 o                         
  -3   8  14          0.72        140.97       163.86 o                         
  -2   8  14          9.93        -23.48        36.65 o                         
  -1   8  14        162.51        135.50        35.68 o                         
   0   8  14          8.61         13.84        21.75 o                         
   1   8  14          5.67         -4.27        34.17 o                         
   2   8  14         67.81        108.27        47.66 o                         
   3   8  14          4.54         -3.20        29.13 o                         
   4   8  14          3.33        -25.55        43.17 o                         
   5   8  14          4.61        -30.64        38.82 o                         
  -4   9  14          2.16         12.45        74.43 o                         
  -3   9  14         48.36        178.00       162.73 o                         
  -2   9  14         76.82        131.92        73.48 o                         
  -1   9  14         69.51        113.98        45.68 o                         
   0   9  14        411.20        619.68        99.13 o                         
   1   9  14        103.68        163.30        60.56 o                         
   2   9  14          3.10         25.51        23.91 o                         
   3   9  14         53.26         22.49        35.42 o                         
   4   9  14         41.93         83.50        50.65 o                         
   5   9  14          0.95         12.45        15.50 o                         
  -4  10  14          1.01       -149.05       170.37 o                         
  -3  10  14          0.15         10.89       114.73 o                         
  -2  10  14        152.98        230.11        92.64 o                         
  -1  10  14         17.99         42.25        12.15 o                         
   0  10  14          0.17          0.74        27.52 o                         
   1  10  14          5.73         10.16        29.61 o                         
   2  10  14          0.05         28.68        23.36 o                         
   3  10  14          5.79         36.60        26.40 o                         
   4  10  14          3.30         16.12        19.61 o                         
   5  10  14          1.95         19.74        39.53 o                         
  -3  11  14         34.19        109.42       118.61 o                         
  -2  11  14         48.39         65.46        84.81 o                         
  -1  11  14        102.39        166.88       106.87 o                         
   0  11  14         94.41        211.98        84.23 o                         
   1  11  14          8.68        193.65       164.02 o                         
   2  11  14        247.74        315.34        92.18 o                         
   3  11  14         90.13        119.49        55.74 o                         
   4  11  14          0.00        -22.55        68.16 o                         
  -3  12  14          6.42       -121.02       135.79 o                         
  -2  12  14          3.01         70.64        44.57 o                         
  -1  12  14          1.33         -2.84        41.44 o                         
   0  12  14          1.98        -12.05        24.89 o                         
   1  12  14          0.97          2.48        44.26 o                         
   2  12  14          0.55          6.39        33.95 o                         
   3  12  14          6.47         16.07        18.69 o                         
   4  12  14          8.14         94.13        77.56 o                         
  -3  13  14          2.52        -13.12        26.18 o                         
  -2  13  14          6.16        -25.01        98.58 o                         
  -1  13  14         99.62        171.38        85.53 o                         
   0  13  14          4.15         -8.12        51.46 o                         
   1  13  14         42.88        111.71        59.50 o                         
   2  13  14         43.12         99.21        58.73 o                         
   3  13  14          9.17          8.19        58.61 o                         
   4  13  14          8.13        -53.40        58.43 o                         
  -2  14  14          0.22        -38.53        66.19 o                         
  -1  14  14          5.23         22.55        49.25 o                         
   0  14  14          0.60         -4.36        30.28 o                         
   1  14  14          8.95         -2.67        45.41 o                         
   2  14  14          0.01         15.17        26.84 o                         
   3  14  14          3.81         30.54        32.46 o                         
  -2  15  14         32.19         75.83        72.83 o                         
  -1  15  14          4.28         44.35        35.22 o                         
   0  15  14         13.44         54.77        22.96 o                         
   1  15  14        109.81        208.46        98.22 o                         
   2  15  14          4.30         17.52        34.78 o                         
   3  15  14          9.34        -15.04        15.04 o                         
  -1  16  14          0.54         67.31        69.88 o                         
   0  16  14          0.04          1.33        57.17 o                         
   1  16  14          0.14         10.75        34.04 o                         
   2  16  14          0.06         -3.91        41.64 o                         
   0  -6  15          9.79         73.54        70.10 o                         
  -1  -5  15         37.47         67.63        84.99 o                         
   0  -5  15          1.99         -7.92        18.86 o                         
   1  -5  15          5.43        -12.09        43.06 o                         
   2  -5  15         15.26        -21.32        50.06 o                         
  -2  -4  15          5.97        -23.96        34.24 o                         
  -1  -4  15         48.19        134.37        74.14 o                         
   0  -4  15         29.75         25.08        26.30 o                         
   1  -4  15         10.40        -39.78        39.78 o                         
   2  -4  15         24.96         -1.47        31.58 o                         
   3  -4  15         18.37         20.91        24.43 o                         
  -3  -3  15          5.91         68.11        56.74 o                         
  -2  -3  15         30.42         79.56        48.98 o                         
  -1  -3  15         16.32        -17.41        41.16 o                         
   0  -3  15          2.44         17.49        67.51 o                         
   1  -3  15        190.46        287.05       139.63 o                         
   2  -3  15         10.81        -22.26        22.26 o                         
   3  -3  15          0.78        -47.62        71.45 o                         
  -3  -2  15          5.12         56.55        42.47 o                         
  -2  -2  15         31.46         28.41        27.55 o                         
  -1  -2  15         34.34        100.18        56.49 o                         
   0  -2  15         14.79         74.48        52.04 o                         
   1  -2  15        148.39        132.85        89.82 o                         
   2  -2  15         69.54         37.01        46.42 o                         
   3  -2  15         21.59        103.81        82.87 o                         
  -3  -1  15        115.93        177.07        61.32 o                         
  -2  -1  15         17.62         59.82        50.05 o                         
  -1  -1  15         63.29         93.12        50.23 o                         
   0  -1  15        173.91        396.96       135.62 o                         
   1  -1  15         25.67         65.84        65.67 o                         
   2  -1  15          9.51         35.97        68.71 o                         
   3  -1  15          0.34        -40.10        42.14 o                         
   4  -1  15          9.32          3.54         7.25 o                         
  -4   0  15          0.69        -26.59        44.74 o                         
  -3   0  15         19.34         25.08        34.54 o                         
  -2   0  15         36.02         10.66        83.77 o                         
  -1   0  15         56.05        130.00        61.12 o                         
   0   0  15         22.41         15.22        34.91 o                         
   1   0  15         24.88         71.29        50.27 o                         
   2   0  15         37.08         73.95        23.49 o                         
   3   0  15          2.61        -26.64        26.64 o                         
   4   0  15         24.80          8.22        49.27 o                         
  -4   1  15         44.94         99.20        72.22 o                         
  -3   1  15         18.44         87.43        47.83 o                         
  -2   1  15          1.16         64.57        30.24 o                         
  -1   1  15         88.93        167.59        74.32 o                         
   0   1  15        125.12        271.76       163.88 o                         
   1   1  15          1.08         80.33        49.62 o                         
   2   1  15         21.94         50.31        61.31 o                         
   3   1  15          0.01        -33.82        42.42 o                         
   4   1  15          0.00         -3.67         6.79 o                         
  -4   2  15          2.90        338.84       271.19 o                         
  -3   2  15         13.31         26.74        15.43 o                         
  -2   2  15         48.40        -43.62        43.62 o                         
  -1   2  15        185.79        128.94        90.73 o                         
   0   2  15        199.09        141.63        97.04 o                         
   1   2  15        304.55        231.73        87.75 o                         
   2   2  15         40.20        -12.14        22.69 o                         
   3   2  15         18.41         12.47        40.72 o                         
   4   2  15         59.65         66.39        43.68 o                         
  -4   3  15         23.89         33.53        35.49 o                         
  -3   3  15          6.00          5.72        35.76 o                         
  -2   3  15         95.87        102.27        62.55 o                         
  -1   3  15        138.38        203.00       122.61 o                         
   0   3  15         33.17        -20.47        47.11 o                         
   1   3  15         96.80         57.75        30.88 o                         
   2   3  15         17.78          7.23        36.30 o                         
   3   3  15          4.37        -30.23        30.23 o                         
   4   3  15          6.93        -25.13        72.24 o                         
   5   3  15          1.49         34.83        24.67 o                         
  -4   4  15          2.30         39.91        78.76 o                         
  -3   4  15         18.76        -24.94        24.94 o                         
  -2   4  15         29.86         65.97        72.52 o                         
  -1   4  15         36.94         50.27        51.93 o                         
   0   4  15        101.42        105.25        55.31 o                         
   1   4  15        108.18        134.18        64.23 o                         
   2   4  15          4.49        -27.78        30.47 o                         
   3   4  15        244.08        312.27       141.50 o                         
   4   4  15         10.97         -9.30        99.86 o                         
   5   4  15         13.51         46.86        31.03 o                         
  -4   5  15          0.08         10.20        60.35 o                         
  -3   5  15          1.59         92.48        62.34 o                         
  -2   5  15        110.71        201.74       121.40 o                         
  -1   5  15         22.69         89.52        40.09 o                         
   0   5  15          1.38         59.72        46.63 o                         
   1   5  15         49.21        115.75        83.67 o                         
   2   5  15          9.13         65.35        31.05 o                         
   3   5  15          4.01        250.11       139.61 o                         
   4   5  15          0.39         33.74        52.78 o                         
   5   5  15          8.84          6.41        31.43 o                         
  -4   6  15         14.38         47.65        68.41 o                         
  -3   6  15          8.98        -55.80        67.32 o                         
  -2   6  15         67.46         41.91        56.89 o                         
  -1   6  15         82.18         51.63        35.60 o                         
   0   6  15         77.78         48.17        22.85 o                         
   1   6  15         38.35         -7.51        42.93 o                         
   2   6  15        387.22        351.20        89.53 o                         
   3   6  15        201.85        159.66        80.90 o                         
   4   6  15          3.70        -38.63        43.40 o                         
   5   6  15          4.11         45.51        26.55 o                         
  -4   7  15          0.47        -90.97       126.45 o                         
  -3   7  15         95.60        100.60        63.26 o                         
  -2   7  15         12.14          8.74        22.40 o                         
  -1   7  15         23.38         32.42        37.02 o                         
   0   7  15         11.54        -21.03        35.26 o                         
   1   7  15          1.54        -11.92        44.72 o                         
   2   7  15         10.72         23.93        21.02 o                         
   3   7  15          1.04        -50.85        50.85 o                         
   4   7  15          3.70         -3.37        30.93 o                         
   5   7  15          0.02        -11.86        28.60 o                         
  -4   8  15          0.29        -56.07        96.38 o                         
  -3   8  15         74.64         45.90        58.94 o                         
  -2   8  15         33.63        106.26       111.31 o                         
  -1   8  15         43.84         44.86        23.26 o                         
   0   8  15         15.58        158.54        78.81 o                         
   1   8  15        260.78        228.80        68.40 o                         
   2   8  15        356.02        518.60       179.39 o                         
   3   8  15          1.63         22.81        34.50 o                         
   4   8  15         16.22        -15.05        36.60 o                         
   5   8  15          9.92         31.67        18.30 o                         
  -4   9  15          9.54        -83.84       147.96 o                         
  -3   9  15         31.74        179.39       170.55 o                         
  -2   9  15          0.14         -0.28        88.00 o                         
  -1   9  15         14.90         53.47        39.68 o                         
   0   9  15         41.65         12.50        22.78 o                         
   1   9  15          7.73        -17.01        35.98 o                         
   2   9  15         12.04          7.50        27.66 o                         
   3   9  15          9.57        -10.16        13.57 o                         
   4   9  15         30.92          2.46        36.92 o                         
   5   9  15          3.36        -16.41        20.01 o                         
  -3  10  15         12.36         95.07       115.47 o                         
  -2  10  15          0.94         84.38       127.21 o                         
  -1  10  15          1.35         28.85        59.88 o                         
   0  10  15         71.77        159.49        51.82 o                         
   1  10  15        208.67        188.82        58.75 o                         
   2  10  15          1.19        100.95        42.77 o                         
   3  10  15         79.82        141.88        52.04 o                         
   4  10  15         76.75         93.26        51.73 o                         
  -3  11  15          1.87         -9.14        87.71 o                         
  -2  11  15         38.69        105.34       103.39 o                         
  -1  11  15         12.91         16.51        47.88 o                         
   0  11  15          1.93         42.58        84.15 o                         
   1  11  15          2.22         29.23        31.09 o                         
   2  11  15         42.40        111.69        49.23 o                         
   3  11  15         48.53          0.94        40.61 o                         
   4  11  15          1.76        -13.81        13.81 o                         
  -3  12  15          0.27         85.67       137.71 o                         
  -2  12  15         17.41         56.42        99.72 o                         
  -1  12  15          7.53        121.20        73.63 o                         
   0  12  15         99.93        104.85        61.34 o                         
   1  12  15         19.54         36.03        36.53 o                         
   2  12  15          9.75         32.33        46.99 o                         
   3  12  15         36.46         34.59       125.65 o                         
   4  12  15          0.64        102.80        71.67 o                         
  -2  13  15          1.18        -22.10       257.36 o                         
  -1  13  15          3.43        -12.61        33.18 o                         
   0  13  15          1.64        -12.92        19.53 o                         
   1  13  15          7.71         45.11        44.59 o                         
   2  13  15         18.09         63.06        41.55 o                         
   3  13  15          8.47        -14.85        19.13 o                         
   4  13  15         16.86        -54.37        90.05 o                         
  -2  14  15          2.51         45.17        23.78 o                         
  -1  14  15         29.53         95.90        52.62 o                         
   0  14  15         33.84         87.10        65.20 o                         
   1  14  15          1.99         54.14        40.37 o                         
   2  14  15         11.32         18.00        42.12 o                         
   3  14  15         20.42          8.20        28.89 o                         
  -1  15  15          0.01         -5.51        34.52 o                         
   0  15  15          2.23         14.34        38.98 o                         
   1  15  15         12.29         61.37        35.11 o                         
   2  15  15          0.85          7.96        35.64 o                         
   0  16  15          0.25         48.19        46.67 o                         
   1  16  15          3.16         -1.46        58.14 o                         
  -1  -4  16          3.23         71.33        68.84 o                         
   0  -4  16          3.20         59.80        64.71 o                         
   1  -4  16          0.07        -35.44        35.44 o                         
   2  -4  16          1.38        -12.46        28.78 o                         
  -2  -3  16          6.01          7.20         8.23 o                         
  -1  -3  16          0.32          3.54        57.73 o                         
   0  -3  16         32.00        180.36       101.82 o                         
   1  -3  16         27.94         98.01        73.93 o                         
   2  -3  16          0.04         10.73        49.15 o                         
  -2  -2  16         20.91         79.37        43.66 o                         
  -1  -2  16         23.13        172.56       116.53 o                         
   0  -2  16         34.31         86.65        69.57 o                         
   1  -2  16          0.52         -6.81        43.52 o                         
   2  -2  16         10.04          5.19        22.29 o                         
   3  -2  16          2.59        -42.44        47.08 o                         
  -3  -1  16          5.14         -5.57        37.59 o                         
  -2  -1  16          6.58         17.43        31.58 o                         
  -1  -1  16         26.30        174.38       124.99 o                         
   0  -1  16         31.27        169.83       108.74 o                         
   1  -1  16         10.58        -22.35        22.35 o                         
   2  -1  16         36.17        180.27       101.45 o                         
   3  -1  16         24.00          1.08        41.20 o                         
  -3   0  16         38.25         35.19        17.04 o                         
  -2   0  16         50.06        202.82        83.73 o                         
  -1   0  16        113.42         63.75        69.98 o                         
   0   0  16         31.67         89.37        44.97 o                         
   1   0  16         33.12         59.09        53.69 o                         
   2   0  16         15.51         42.67        46.52 o                         
   3   0  16          0.19         22.32        23.25 o                         
   4   0  16          0.30         33.47        55.53 o                         
  -3   1  16          2.26         33.84        40.65 o                         
  -2   1  16         10.26         91.68        56.23 o                         
  -1   1  16        167.19        257.67        87.81 o                         
   0   1  16         71.55         39.79        23.45 o                         
   1   1  16         35.11        170.30       102.66 o                         
   2   1  16        235.71        190.67       109.42 o                         
   3   1  16         25.39         72.99        76.97 o                         
   4   1  16          5.48        112.51       104.40 o                         
  -3   2  16         14.30         -5.38        32.20 o                         
  -2   2  16         11.91         36.59        46.72 o                         
  -1   2  16         67.87         97.42        85.59 o                         
   0   2  16         85.67        133.05        60.43 o                         
   1   2  16          6.07         60.79        54.67 o                         
   2   2  16          5.51        -76.85        76.85 o                         
   3   2  16          0.89        -38.52        38.52 o                         
   4   2  16          1.48        -58.12        58.12 o                         
  -4   3  16          0.85         11.31        77.05 o                         
  -3   3  16          8.01        -23.33        38.05 o                         
  -2   3  16         87.43        112.44        68.21 o                         
  -1   3  16         42.21         69.23        98.48 o                         
   0   3  16         99.95        184.66       102.56 o                         
   1   3  16        215.79        164.29        75.24 o                         
   2   3  16         18.33         30.73        58.26 o                         
   3   3  16         11.97         43.67        41.29 o                         
   4   3  16         21.46         48.20        41.62 o                         
  -4   4  16         30.90         47.66        86.64 o                         
  -3   4  16          4.18        -58.19        58.19 o                         
  -2   4  16          3.22         22.63        34.16 o                         
  -1   4  16        105.72        118.76        75.25 o                         
   0   4  16         14.81          5.00        33.84 o                         
   1   4  16         18.14         41.67        41.79 o                         
   2   4  16          5.88        -13.21        30.06 o                         
   3   4  16         10.46        -26.82        27.56 o                         
   4   4  16          0.04         -4.95        55.61 o                         
  -4   5  16          4.92        -38.62        64.61 o                         
  -3   5  16          6.37         12.78        48.53 o                         
  -2   5  16         81.76         96.75        79.21 o                         
  -1   5  16          3.19         64.50        65.07 o                         
   0   5  16         87.63         37.54        34.46 o                         
   1   5  16        315.99        191.70        73.68 o                         
   2   5  16          8.13         69.77        49.06 o                         
   3   5  16         76.97         53.51        21.47 o                         
   4   5  16         45.83         43.87        32.20 o                         
  -4   6  16          1.02          6.01        44.12 o                         
  -3   6  16          0.15         -0.04        63.83 o                         
  -2   6  16          9.75         58.88        48.78 o                         
  -1   6  16         21.46        116.69       103.44 o                         
   0   6  16          7.07         10.13        28.79 o                         
   1   6  16         25.14         27.56        28.60 o                         
   2   6  16          5.14        -24.92        50.29 o                         
   3   6  16          2.70         32.90        63.99 o                         
   4   6  16          0.27        -20.58        23.52 o                         
  -4   7  16          0.08        -94.57       142.97 o                         
  -3   7  16          7.43         83.04       105.05 o                         
  -2   7  16          0.40        100.17       339.22 o                         
  -1   7  16        134.24         99.62        61.95 o                         
   0   7  16        381.04        372.81        99.17 o                         
   1   7  16         16.03         27.90        26.56 o                         
   2   7  16          6.75         66.84        39.96 o                         
   3   7  16         74.14        138.87        78.86 o                         
   4   7  16          0.79        -51.42        51.42 o                         
  -3   8  16          3.76        -57.60       123.99 o                         
  -2   8  16          7.46         65.40        59.28 o                         
  -1   8  16          2.27         45.21        43.47 o                         
   0   8  16         12.05         -1.46        47.58 o                         
   1   8  16          5.53         15.99        19.63 o                         
   2   8  16          0.32          2.43        48.14 o                         
   3   8  16         22.69        -24.59        32.68 o                         
   4   8  16         10.89         36.27        36.87 o                         
  -3   9  16         13.89        157.70       157.01 o                         
  -2   9  16         12.66        105.72       134.43 o                         
  -1   9  16        182.46        170.47        49.69 o                         
   0   9  16         34.04         60.81        40.33 o                         
   1   9  16         38.06        102.54        52.15 o                         
   2   9  16        210.23        221.78        66.88 o                         
   3   9  16          2.43        -10.93        42.57 o                         
   4   9  16          1.58         16.86        36.38 o                         
  -3  10  16          2.36        -48.14        55.13 o                         
  -2  10  16         51.87        253.50       157.77 o                         
  -1  10  16          0.86         15.20        18.51 o                         
   0  10  16         16.87         -0.68        13.60 o                         
   1  10  16          7.09        -31.12        35.70 o                         
   2  10  16         19.16         33.73        44.81 o                         
   3  10  16          3.04         85.64        35.15 o                         
   4  10  16          4.24         55.83        46.21 o                         
  -3  11  16          0.08        100.68        69.38 o                         
  -2  11  16         42.37        134.57        92.66 o                         
  -1  11  16          2.87         50.05        49.06 o                         
   0  11  16         24.98         87.06        41.46 o                         
   1  11  16         62.35         65.24        42.69 o                         
   2  11  16          6.67         -5.24        32.21 o                         
   3  11  16          0.05         26.42        29.01 o                         
   4  11  16         10.02        106.50        74.94 o                         
  -2  12  16          0.03         19.14        95.37 o                         
  -1  12  16         15.00        -12.09        17.22 o                         
   0  12  16          3.40        213.01       322.96 o                         
   1  12  16          0.13          5.52        11.00 o                         
   2  12  16          0.95          2.24        47.93 o                         
   3  12  16          2.56          7.12        33.38 o                         
   4  12  16          0.03         41.86        68.64 o                         
  -2  13  16         46.34        -35.44        35.44 o                         
  -1  13  16          3.97        -10.77        17.69 o                         
   0  13  16         37.90         51.26        46.65 o                         
   1  13  16         75.49         56.94        75.69 o                         
   2  13  16          6.05         14.06        34.24 o                         
   3  13  16          0.93        -10.27        12.28 o                         
  -1  14  16          4.88         36.17        37.77 o                         
   0  14  16          2.54        -18.16        18.16 o                         
   1  14  16          0.21         -2.31        24.56 o                         
   2  14  16          1.03         13.84        38.92 o                         
   3  14  16          1.96        -31.27        58.76 o                         
  -1  15  16         11.40         -2.06        39.47 o                         
   0  15  16         10.04         55.74        40.85 o                         
   1  15  16          0.68          2.33        51.28 o                         
   2  15  16          5.58         59.14        60.75 o                         
  -1  -3  17         16.95        -20.13        49.05 o                         
   0  -3  17         22.97        162.40       103.36 o                         
   1  -3  17          5.96        -42.18        58.93 o                         
  -2  -2  17          4.25         43.33        33.41 o                         
  -1  -2  17          0.12         69.47        82.29 o                         
   0  -2  17          0.52         -3.21        44.57 o                         
   1  -2  17         59.89         36.51        21.35 o                         
   2  -2  17          0.69         50.95        58.69 o                         
  -2  -1  17          8.53         55.69        35.33 o                         
  -1  -1  17         34.57         94.04        61.77 o                         
   0  -1  17         11.84         36.96        68.29 o                         
   1  -1  17         17.60        -16.75        31.59 o                         
   2  -1  17          5.20         90.95        58.43 o                         
   3  -1  17          0.04        -30.72        30.72 o                         
  -2   0  17          0.40          1.63        39.47 o                         
  -1   0  17         45.45         18.36        31.70 o                         
   0   0  17         58.20        255.80       129.75 o                         
   1   0  17        101.52        136.85       119.64 o                         
   2   0  17          0.47         35.07        51.87 o                         
   3   0  17         38.29         45.50        67.44 o                         
  -3   1  17          1.78         -2.73        30.50 o                         
  -2   1  17         27.64        116.50        84.24 o                         
  -1   1  17          3.61          6.08        20.52 o                         
   0   1  17         19.63         74.74        61.50 o                         
   1   1  17         45.50        138.56        95.86 o                         
   2   1  17          2.18         82.29        52.52 o                         
   3   1  17          0.80        -18.74        51.93 o                         
  -3   2  17          0.09         31.69        47.39 o                         
  -2   2  17         21.95          8.83        34.23 o                         
  -1   2  17          3.38         81.23        54.82 o                         
   0   2  17        166.23         76.15        32.19 o                         
   1   2  17         29.65        -40.17        40.17 o                         
   2   2  17         60.97         30.68        45.10 o                         
   3   2  17         75.46         49.63        72.74 o                         
   4   2  17          0.13        166.95       101.92 o                         
  -3   3  17         15.03         97.20        83.76 o                         
  -2   3  17         37.06        115.76        60.41 o                         
  -1   3  17          1.73         23.24        80.80 o                         
   0   3  17          2.23         58.61        70.95 o                         
   1   3  17         17.02         21.48        24.74 o                         
   2   3  17          0.06        -33.91        33.91 o                         
   3   3  17          0.06         36.39        36.54 o                         
   4   3  17          4.27        -15.67        17.61 o                         
  -3   4  17          1.45         12.88        72.33 o                         
  -2   4  17         10.91        -43.47        43.47 o                         
  -1   4  17         84.20        173.00       111.74 o                         
   0   4  17          3.65         43.03        44.48 o                         
   1   4  17         37.83         45.59        21.64 o                         
   2   4  17        108.45         91.11        88.02 o                         
   3   4  17          1.42          9.81        37.48 o                         
   4   4  17          1.07        -37.71        67.64 o                         
  -3   5  17         44.53         41.94        77.80 o                         
  -2   5  17          0.63         33.60        36.78 o                         
  -1   5  17          0.17         29.04        57.92 o                         
   0   5  17         25.34         71.85        36.57 o                         
   1   5  17          0.20        -31.39        31.39 o                         
   2   5  17          0.18         11.19        36.14 o                         
   3   5  17         10.80         11.60        66.98 o                         
   4   5  17          8.63         38.97        20.65 o                         
  -3   6  17          9.58         33.45        51.31 o                         
  -2   6  17         26.33         95.71        78.55 o                         
  -1   6  17          7.15         39.00        44.57 o                         
   0   6  17         90.04        120.51        58.27 o                         
   1   6  17        105.11        166.82        68.72 o                         
   2   6  17         64.58         81.25        55.47 o                         
   3   6  17          1.42         -2.29        21.39 o                         
   4   6  17         25.88         17.97        13.45 o                         
  -3   7  17          4.95        -20.50        83.01 o                         
  -2   7  17         12.94        101.82        97.86 o                         
  -1   7  17         13.13         17.58        25.28 o                         
   0   7  17          8.67          8.65        24.72 o                         
   1   7  17         12.88         53.99        38.42 o                         
   2   7  17          0.61         19.05        44.60 o                         
   3   7  17          0.48        141.75        77.15 o                         
   4   7  17          0.66         44.17        49.33 o                         
  -3   8  17          6.05        -20.89        47.40 o                         
  -2   8  17          2.17        170.28       117.00 o                         
  -1   8  17          0.40         91.00        97.37 o                         
   0   8  17         37.66         56.43        31.21 o                         
   1   8  17         50.38         29.53        29.97 o                         
   2   8  17          9.93         22.32        27.18 o                         
   3   8  17         34.96        -13.15        30.78 o                         
   4   8  17         19.15         55.94        28.35 o                         
  -3   9  17          9.33         51.05        78.92 o                         
  -2   9  17          3.81        -49.11        89.76 o                         
  -1   9  17         13.46         65.36        48.30 o                         
   0   9  17          0.00         13.84        34.13 o                         
   1   9  17          6.41        -13.43        33.98 o                         
   2   9  17         38.06         -5.47        31.71 o                         
   3   9  17          2.05          1.56        20.37 o                         
   4   9  17          5.52         46.52        47.78 o                         
  -3  10  17          2.20        -23.50        38.24 o                         
  -2  10  17          3.92          6.07        50.55 o                         
  -1  10  17         71.44        167.14       122.40 o                         
   0  10  17         32.03         47.99        39.78 o                         
   1  10  17         14.51         -3.98        36.73 o                         
   2  10  17         43.54         48.34        35.20 o                         
   3  10  17         70.70         42.96        40.95 o                         
   4  10  17          0.11         36.53        85.89 o                         
  -2  11  17          0.30         -7.77        31.54 o                         
  -1  11  17          0.43         13.31        20.48 o                         
   0  11  17          0.39         39.67        29.29 o                         
   1  11  17          0.14          1.25        16.47 o                         
   2  11  17          1.18         27.56        24.57 o                         
   3  11  17          0.37         11.77        10.73 o                         
  -2  12  17         12.31        120.34       134.30 o                         
  -1  12  17          3.10         40.34        44.47 o                         
   0  12  17         39.32         59.20        49.99 o                         
   1  12  17          2.31          8.42        38.67 o                         
   2  12  17         52.96         93.37        43.10 o                         
   3  12  17          7.05          7.68        29.27 o                         
  -2  13  17          2.02        -41.75        51.51 o                         
  -1  13  17          0.34          3.70        28.39 o                         
   0  13  17          2.26          3.79        65.94 o                         
   1  13  17          0.39         23.25        42.12 o                         
   2  13  17          0.00        -17.12        27.20 o                         
   3  13  17          3.70         11.92        27.00 o                         
  -1  14  17          6.99          4.87        35.98 o                         
   0  14  17          1.89         24.89        44.00 o                         
   1  14  17         40.82         44.60        59.37 o                         
   2  14  17         17.35         -0.34        34.81 o                         
   0  15  17          0.24        -57.17        57.17 o                         
   1  15  17          0.00         27.99        25.19 o                         
   0  -2  18         31.51         75.21        81.00 o                         
   1  -2  18          4.43        -33.88        59.59 o                         
  -1  -1  18          8.44         16.63        65.69 o                         
   0  -1  18          1.53         12.37        14.22 o                         
   1  -1  18         18.27         30.51        38.21 o                         
   2  -1  18         16.22        146.66        93.20 o                         
  -2   0  18          0.04         -9.68        40.24 o                         
  -1   0  18         14.43         29.00        81.95 o                         
   0   0  18          2.51        118.89        78.51 o                         
   1   0  18          0.15        113.13        49.05 o                         
   2   0  18          3.47        -28.73        64.92 o                         
  -2   1  18          9.22         22.16        30.80 o                         
  -1   1  18          2.41         13.42        29.22 o                         
   0   1  18        102.18        168.28        76.46 o                         
   1   1  18         55.94         39.94        53.40 o                         
   2   1  18          6.70         -0.20        29.05 o                         
   3   1  18         10.03        -31.65        53.94 o                         
  -2   2  18          0.11         46.95        62.69 o                         
  -1   2  18          8.52         98.63        60.90 o                         
   0   2  18         38.63         35.87        89.95 o                         
   1   2  18          2.12        -15.97        19.60 o                         
   2   2  18          2.84         56.13        39.16 o                         
   3   2  18          2.59        -28.58        51.55 o                         
  -2   3  18         17.71         26.62        29.81 o                         
  -1   3  18          7.49          8.42        33.90 o                         
   0   3  18         10.44         70.32        85.35 o                         
   1   3  18         20.76         34.46        49.94 o                         
   2   3  18          4.92         94.61        67.11 o                         
   3   3  18         10.99        -33.82        65.72 o                         
  -3   4  18          0.12        -15.19        64.05 o                         
  -2   4  18          9.51         34.12        35.42 o                         
  -1   4  18         19.50        -37.87        53.99 o                         
   0   4  18          0.00         69.36        58.97 o                         
   1   4  18          0.65        -21.27        21.27 o                         
   2   4  18         13.80         15.15        18.34 o                         
   3   4  18          3.44         26.73        36.64 o                         
  -3   5  18          4.40        -39.91        44.47 o                         
  -2   5  18          0.14        -39.94        81.99 o                         
  -1   5  18        117.41        173.12       109.47 o                         
   0   5  18        109.68        107.32        50.79 o                         
   1   5  18          2.26          4.09        20.64 o                         
   2   5  18         75.65        127.29        90.27 o                         
   3   5  18         14.85         63.34        47.53 o                         
   4   5  18          4.34          4.44        37.58 o                         
  -3   6  18          2.45         22.64        91.68 o                         
  -2   6  18         20.64        -15.06        40.19 o                         
  -1   6  18         10.05         35.15        81.69 o                         
   0   6  18          6.74         15.02        34.99 o                         
   1   6  18          2.64          3.64        36.57 o                         
   2   6  18          0.90         -6.83        46.35 o                         
   3   6  18          0.63         23.14        34.86 o                         
   4   6  18          7.64         37.17        28.31 o                         
  -3   7  18          1.81         77.92       109.12 o                         
  -2   7  18         69.35        141.35        88.13 o                         
  -1   7  18         18.82        130.18        84.89 o                         
   0   7  18          8.44         17.54        64.13 o                         
   1   7  18         37.10         26.75        16.90 o                         
   2   7  18         25.88         26.65        34.57 o                         
   3   7  18          6.33          5.70        83.13 o                         
   4   7  18          4.64         17.77        63.09 o                         
  -3   8  18          3.19        -48.62        91.82 o                         
  -2   8  18          5.54        -23.48        23.48 o                         
  -1   8  18         36.21        -54.54        54.54 o                         
   0   8  18          0.03         24.58        84.47 o                         
   1   8  18         32.46         22.75        38.91 o                         
   2   8  18          4.12         43.26        27.52 o                         
   3   8  18         12.85          3.79        64.91 o                         
   4   8  18          1.02          0.73        37.11 o                         
  -2   9  18         23.69         76.21        99.47 o                         
  -1   9  18          9.29        159.97       107.94 o                         
   0   9  18         30.60         19.45        58.31 o                         
   1   9  18        102.01         92.30        38.96 o                         
   2   9  18          2.29        -15.02        21.74 o                         
   3   9  18          0.76         63.76        53.18 o                         
  -2  10  18          0.67         38.00        35.39 o                         
  -1  10  18          0.78        -10.82        78.29 o                         
   0  10  18          1.91          1.11        12.02 o                         
   1  10  18         41.37         40.72        47.31 o                         
   2  10  18         13.55          6.63        40.74 o                         
   3  10  18          0.56         -0.97        20.11 o                         
  -2  11  18          2.33         50.87        38.85 o                         
  -1  11  18          0.31         -5.90        85.98 o                         
   0  11  18         79.85        196.09        62.06 o                         
   1  11  18          6.20         -0.22        16.51 o                         
   2  11  18         10.74          4.02        29.72 o                         
   3  11  18         15.57         25.26        36.96 o                         
  -1  12  18          4.33        -13.05        13.05 o                         
   0  12  18          1.32         -3.49        76.33 o                         
   1  12  18          4.04         18.86        10.42 o                         
   2  12  18          5.40         -4.43        20.85 o                         
   3  12  18          0.52          1.04        20.28 o                         
  -1  13  18         28.92        146.01       117.64 o                         
   0  13  18         18.05         30.57        52.94 o                         
   1  13  18          0.35         28.30        18.59 o                         
   2  13  18         25.81         36.60        26.77 o                         
   0  14  18          1.14         19.84        60.18 o                         
   1  14  18          5.82         -7.32        41.08 o                         
   0   0  19          0.63         34.40        67.90 o                         
   1   0  19          5.29        -17.42        25.46 o                         
  -1   1  19          0.76          7.02        24.15 o                         
   0   1  19          8.76         26.42       102.16 o                         
   1   1  19          0.68        -65.36        70.45 o                         
   2   1  19          0.03         -6.16        39.76 o                         
  -1   2  19         12.13          3.29        31.14 o                         
   0   2  19          2.44         18.43        41.79 o                         
   1   2  19         22.08        143.44        87.75 o                         
   2   2  19          9.48          3.31        41.08 o                         
  -2   3  19          0.52         -9.94        23.04 o                         
  -1   3  19         19.17         46.76        69.69 o                         
   0   3  19          3.42         81.64        77.57 o                         
   1   3  19          0.04         27.27        57.61 o                         
   2   3  19          0.74         36.89        59.60 o                         
   3   3  19          9.42        -39.72        39.72 o                         
  -2   4  19          6.58         86.56        84.68 o                         
  -1   4  19          3.42         29.12        83.44 o                         
   0   4  19          6.40         -4.11         4.11 o                         
   1   4  19         38.81        -33.68        69.89 o                         
   2   4  19         29.10        -11.01        33.08 o                         
   3   4  19         16.02         21.21        46.77 o                         
  -2   5  19          4.08          3.84        38.69 o                         
  -1   5  19          2.32         40.38        56.04 o                         
   0   5  19         14.66        175.75       110.90 o                         
   1   5  19          0.19        -32.28        32.28 o                         
   2   5  19         12.47        -42.41        42.41 o                         
   3   5  19          3.58        -11.99        19.07 o                         
  -2   6  19          0.90         -2.45        47.21 o                         
  -1   6  19          0.41        -18.83        42.48 o                         
   0   6  19         61.19         29.31        57.43 o                         
   1   6  19         12.73         -2.49        13.54 o                         
   2   6  19          5.83         18.60        50.99 o                         
   3   6  19         30.97        186.98       124.00 o                         
  -2   7  19          5.39          9.34        53.31 o                         
  -1   7  19          3.31        -52.78        54.45 o                         
   0   7  19          0.20          3.93        40.54 o                         
   1   7  19          6.32         22.60        50.92 o                         
   2   7  19          0.19         -1.95        17.51 o                         
   3   7  19          1.28        -31.70        31.70 o                         
  -2   8  19          0.51         16.17        73.45 o                         
  -1   8  19         19.08        178.03       114.66 o                         
   0   8  19         31.74         21.88        37.00 o                         
   1   8  19          2.07         28.28        30.92 o                         
   2   8  19         59.82         35.96        29.37 o                         
   3   8  19          5.06         21.96        54.62 o                         
  -2   9  19          0.27        -72.45        81.61 o                         
  -1   9  19          1.53        -26.66        64.21 o                         
   0   9  19          3.37         -4.75        37.13 o                         
   1   9  19          2.07         12.95        36.97 o                         
   2   9  19          4.79        -17.54        26.65 o                         
   3   9  19          0.48          1.37        52.33 o                         
  -2  10  19          5.36         -8.79         8.79 o                         
  -1  10  19         21.22        -18.29        25.98 o                         
   0  10  19          1.64         28.18        18.30 o                         
   1  10  19         23.57         34.98        34.44 o                         
   2  10  19         17.33          9.93        37.23 o                         
   3  10  19          0.10        -27.73        40.44 o                         
  -1  11  19          0.66         29.44        68.63 o                         
   0  11  19          2.02         -6.70        17.95 o                         
   1  11  19         10.58        -16.79        48.55 o                         
   2  11  19          0.23         41.96        36.08 o                         
  -1  12  19          6.12        -11.72        62.26 o                         
   0  12  19          0.31         89.60        57.93 o                         
   1  12  19         15.29         59.97        30.56 o                         
   2  12  19          5.68         -9.53        17.06 o                         
   0  13  19          0.01         -5.88        36.02 o                         
   1  13  19          9.86        -11.76        25.47 o                         
   0   2  20         12.75        116.57        52.54 o                         
   1   2  20         16.15        -92.72        92.72 o                         
  -1   3  20         20.34          2.25        38.90 o                         
   0   3  20         47.50        140.18        62.48 o                         
   1   3  20         12.56        172.69       116.88 o                         
  -1   4  20          5.21         19.69        45.32 o                         
   0   4  20          1.60         54.87        59.95 o                         
   1   4  20          1.34         18.22        87.76 o                         
   2   4  20          0.49        -71.15        71.15 o                         
  -1   5  20          2.16          9.52        30.58 o                         
   0   5  20          6.33        -31.06        32.30 o                         
   1   5  20         27.26         59.04        44.63 o                         
   2   5  20         24.89        131.25       151.16 o                         
  -1   6  20          0.72         56.10        69.34 o                         
   0   6  20          5.87         -0.70        24.17 o                         
   1   6  20          0.00          3.62        28.95 o                         
   2   6  20          0.33          9.68        37.60 o                         
  -1   7  20          1.56        -13.18        38.99 o                         
   0   7  20         31.96          9.11        20.59 o                         
   1   7  20         16.17         35.20        29.91 o                         
   2   7  20          0.18         79.62        52.14 o                         
  -1   8  20          0.21        -74.59        76.79 o                         
   0   8  20          0.66         22.19        29.99 o                         
   1   8  20          0.18          5.18        28.57 o                         
   2   8  20          6.73         42.70        35.56 o                         
  -1   9  20          7.88        -64.56        91.48 o                         
   0   9  20         24.43         34.71        32.95 o                         
   1   9  20          9.54         45.07        41.82 o                         
   2   9  20          8.37          4.28        40.24 o                         
  -1  10  20          2.24         29.78        37.07 o                         
   0  10  20          2.17         57.38        78.01 o                         
   1  10  20          1.68        -28.47        34.58 o                         
   2  10  20          0.22         22.72        17.61 o                         
   0  11  20          3.53         55.61       108.25 o                         
   1  11  20          6.12        -19.30        19.30 o                         
   0   7  21          0.03        -23.96        50.43 o                         
   1   7  21          1.29         26.98        35.94 o                         
   0   8  21          1.52          5.38        47.90 o                         
   1   8  21          1.50        -26.39       115.13 o                         
                                                                                
